# Supplementary material for: Ascending neurons convey behavioral state to integrative sensory and action selection brain regions
Source: Nat Neurosci. 2023 Mar 23;26(4):682–95. doi: 10.1038/s41593-023-01281-z (PMC10076225; doi:10.1038/s41593-023-01281-z)
Supplement: Source Data Fig. 2 — Raw data points for Fig. 2a–d. [file 41593_2023_1281_MOESM6_ESM.xlsx]

## Sheet: Figure 2a
	SS36131-ROI#0	SS36131-ROI#1	SS38592-ROI#0	SS38592-ROI#1	SS38592-ROI#2	SS38592-ROI#3	SS38592-ROI#4	SS38592-ROI#5	SS27485-ROI#0	SS27485-ROI#1	SS27485-ROI#2	SS27485-ROI#3	SS41822-ROI#0	SS41822-ROI#1	SS38624-ROI#0	SS38624-ROI#1	SS38624-ROI#2	SS38624-ROI#3	SS45605-ROI#0	SS43652-ROI#0	SS43652-ROI#1	SS43652-ROI#2	SS43652-ROI#3	SS43652-ROI#4	SS36112-ROI#0	SS36112-ROI#1	SS41806-ROI#0	SS41806-ROI#1	SS41806-ROI#2	SS41806-ROI#3	SS38631-ROI#0	SS38631-ROI#1	SS51029-ROI#0	SS51029-ROI#1	SS51029-ROI#2	SS51029-ROI#3	R85A11-ROI#0	R85A11-ROI#1	R85A11-ROI#2	R85A11-ROI#3	R85A11-ROI#4	R85A11-ROI#5	SS40489-ROI#0	SS40489-ROI#1	SS40489-ROI#2	SS40489-ROI#3	SS40489-ROI#4	SS31480-ROI#0	SS31480-ROI#1
p_value	0	0	0	0	0	2.05494e-269	0	0	0	0	0	0	0	7.45238e-241	0	0	0	0	2.13787e-102	1.89874e-257	2.03443e-117	7.16666e-136	9.82306e-239	5.93931e-131	1.46158e-205	5.71143e-269	0	0	2.90331e-220	0	0	2.04642e-185	6.07929e-189	0	1.21883e-198	1.18747e-252	1.25118e-17	7.79641e-42	0	4.13862e-58	0	1.00657e-176	3.55068e-174	0	9.11696e-59	1.49275e-236	4.56029e-195	0	1.33442e-133
LF ThC yaw	-2.60496e-05	0.00967349	0.000706617	0.00121356	0.000623557	0.00396001	0.00021177	0.000127338	0.00464826	0.00298478	0.00414391	0.00534363	0.00262287	0.00447867	0.00249028	0.00495192	0.00098542	0.00012909	1.68057e-05	0.00204173	0.000672145	0.00750809	0.000841575	0.000371074	0.00405998	0.00429044	0.000175819	0.0016237	0.0163045	0.0145976	0.000229021	0.00121986	0.0143336	-2.52897e-05	0.00339343	0.00196033	0.000247993	5.50647e-05	0.000336046	0.00121737	0.000191736	0.00150142	-0.00025611	0.00027125	0.000936446	0.000542651	0.000474221	0.00404084	0.00202088
LF ThC pitch	0.000319635	0.00123982	0.0346365	-5.62531e-05	-0.000210698	0.00437012	0.0115146	3.71479e-05	0.00234226	0.0208116	0.0141807	0.0115904	0.00349003	0.000216542	0.0180756	0.007119	0.0132593	0.00853995	0.000990002	-4.22559e-05	0.0100454	0.00102219	0.0118167	0.000156927	0.000716471	0.000829472	0.000120975	0.00163878	0.0127412	0.00706126	0.00313352	0.0096043	6.70095e-05	0.00431453	0.00541247	0.0051593	0.000116423	0.000336131	0.00215709	0.00246826	0.0015503	0.0066314	0.00284386	-2.34847e-05	0.00251065	0.0073761	0.00113035	5.23433e-05	0.00240295
LF ThC roll	9.96415e-05	0.00224073	0.00432502	0.0176553	0.00252813	0.00220175	0.00104525	-4.30424e-05	0.0549461	0.00134321	0.025029	0.0115978	0.00255043	0.000507343	0.0122131	0.0137054	0.00843085	0.00745059	0.00181233	0.00197408	0.000146911	0.000904571	0.00169465	0.000191198	0.000202208	0.00283693	0.00118159	0.00109078	0.0169324	0.00371666	0.00130608	0.00164257	0.00299981	0.00157082	0.00230043	0.00338869	0.000451779	0.000126711	0.0306354	0.00028737	0.0346153	0.0014126	0.000102389	0.00396514	0.00341935	0.0137841	0.00303672	0.00189228	0.00150044
LF CTr pitch	0.00132505	0.00168636	0.00388549	0.00110777	0.00554056	0.00810556	0.0089498	8.56225e-05	0.0184459	5.43854e-05	0.00368664	0.000531669	0.0126772	0.000317387	0.0120457	0.00192897	0.0147513	0.00990061	0.00179228	0.00145494	0.00302589	0.00269019	0.00214346	-0.000206992	0.000579134	0.000105968	0.00517606	0.000365384	0.000506439	0.000354825	0.00345593	0.00049024	0.000103893	0.00158957	5.37985e-05	-6.128e-06	0.00024765	0.000386429	0.00663647	0.00108744	0.00196637	0.00444142	0.00643375	0.00203688	0.00263979	0.0216622	-1.72683e-05	0.000125602	0.000265413
LF FTi pitch	0.0163928	0.0282529	0.00414238	0.00279584	0.0204526	0.00170432	0.000809965	0.00229548	-0.000266761	0.00280057	0.0100803	0.00167373	0.0052526	0.00210082	0.041085	0.0353609	0.0389974	0.0431339	0.004223	0.0274344	0.00476492	0.022762	0.0200636	0.0162736	0.00349539	0.00185809	0.00121023	0.00469128	0.000584955	0.000173092	0.00314203	0.000461693	0.00735796	0.00308955	0.00204436	-2.49066e-05	0.000187001	-1.11418e-06	0.0459455	0.00180358	0.03548	0.00611677	0.00216029	0.00224275	-4.4665e-05	0.00697208	0.000742171	0.0165761	0.0139868
LF CTr roll	4.73754e-05	0.00346877	0.000315902	0.00257187	-0.000104935	2.55164e-05	0.00131487	3.13437e-05	-0.000410723	0.00329429	-0.000419052	5.55121e-07	0.0118077	0.000239972	0.000399921	-8.23438e-05	-0.000271984	-0.000273145	0.00568443	0.00227533	0.000934956	0.00017655	0.00359472	0.000907808	0.00313004	0.00173805	0.00442079	0.00384818	0.00117075	-2.39175e-05	0.00693032	0.00223992	0.00291983	0.000112901	0.00177229	0.00223891	0.000264881	-8.40273e-06	0.0120206	0.00126842	0.0104201	0.00228932	0.000445877	0.00116058	0.00662666	-2.36228e-05	0.000345137	8.87733e-05	0.000736888
LF TiTa pitch	0.00369507	0.0120392	0.000652944	-2.96691e-05	0.00355797	0.00457059	0.00125085	0.00201709	3.25657e-05	0.000535068	3.48956e-06	7.80867e-06	0.0148597	0.00659441	0.00710451	0.0140179	0.00638745	0.0050755	-3.86608e-05	-0.000183361	-0.000104068	0.00063932	-7.25688e-05	0.000272775	0.00184206	2.92448e-05	-2.90561e-06	0.0014132	0.000123543	5.2469e-05	5.67317e-06	0.000183216	0.000467612	0.00102743	0.000810614	8.22732e-05	2.13761e-05	0.000600596	0.00147992	0.00022438	0.000200175	0.00114138	0.00600926	0.00386716	0.000145352	0.0200424	0.0128697	0.00112453	0.00123244
LM ThC yaw	0.00122249	0.00102667	0.0105231	0.00265351	4.52009e-05	0.00268601	0.00360717	0.0071639	0.000650204	0.000213494	-3.94988e-06	0.00333897	0.0064798	0.00499493	0.000481297	0.000262753	0.000589736	0.00309464	0.00236095	0.00216908	0.00140783	0.000284139	0.000765251	-2.88951e-05	0.000262937	0.00352131	4.14242e-06	0.000373767	-2.57282e-05	0.00124972	0.000178211	0.000644312	0.000212276	0.00368333	0.00251759	0.00274092	-1.9797e-05	0.00230406	0.00524866	8.79066e-05	0.00953793	0.00510895	0.000586023	0.00044648	0.00201536	0.00751909	0.00211761	0.000624149	0.0145696
LM ThC pitch	0.00636258	0.00071523	0.000912935	0.000748969	0.00765131	0.00480541	0.00532164	0.00305025	0.0120818	0.00237432	0.0103291	0.00990622	0.000634404	8.93923e-05	0.000281372	-8.16119e-05	0.000267513	0.000117508	0.00201077	0.0129603	0.00099633	0.0185305	0.0102618	0.0115865	0.00402924	-6.9284e-05	0.000238665	-1.15091e-05	8.96066e-05	0.00263921	0.000852182	0.00443617	0.0139843	0.00297205	0.00446901	0.000642407	7.80194e-05	0.000245194	0.00029002	1.08815e-05	0.000299629	0.00170008	0.0353464	0.030853	0.00191319	0.0164906	0.0194432	0.000144798	0.00722813
LM ThC roll	0.0052503	0.00393371	0.00139519	0.000371527	0.00563659	0.00474855	-0.000337287	0.000870443	0.000981361	0.000654257	0.00482451	0.00149673	0.000895033	0.00462213	0.00231385	0.00121024	0.00556827	0.00127945	0.000251453	-1.13268e-06	0.0126517	-8.6363e-05	0.000663728	0.00161356	0.00287961	0.0089762	0.00247047	0.000559889	0.000258047	0.0032162	-2.25519e-05	-4.58605e-05	0.022701	0.0113614	0.00101142	-9.85444e-06	0.00125504	1.63089e-05	0.00484186	0.000367646	0.00165985	0.000378981	0.0159495	0.00697393	1.17619e-05	0.00258709	0.00274773	0.000423431	0.00114229
LM CTr pitch	0.00238209	0.0109611	0.00167871	1.38925e-05	0.000110638	0.0126464	0.0143022	0.0054617	0.0105795	0.00129621	0.00166183	0.00512768	0.000379562	8.74902e-05	0.000108174	0.000537611	0.000437086	2.10925e-05	0.000105595	0.00125884	0.000585161	0.000252415	0.00178295	0.00218573	0.00104907	0.00858443	0.00131133	0.00192924	0.00141727	-4.23011e-05	0.000607616	0.000613898	0.00451453	0.00341724	0.000680747	5.04911e-05	0.000486036	-3.56819e-05	-1.42816e-05	8.79895e-05	0.000930978	0.000341257	0.00216523	0.000154346	0.000305817	0.0103929	0.00133073	7.18434e-05	5.56129e-05
LM FTi pitch	0.00118422	0.0060202	0.000744283	8.77515e-05	0.000234405	0.00295449	0.000507117	0.000744237	0.0100759	0.000812609	0.00480554	0.0172345	0.00307947	0.00793823	1.26653e-05	6.84747e-05	-0.000115438	0.000162661	0.00130113	-9.36118e-05	0.000891679	0.000101255	0.000123247	2.08018e-05	4.12052e-05	0.00137285	0.00233409	0.00148182	-6.16877e-05	0.00365845	0.0033694	0.000963347	0.00127728	0.000889142	1.69083e-05	8.40603e-05	0.000149992	0.00029478	4.93218e-05	0.00054706	0.000915372	0.000476296	0.0028351	0.000938502	0.00407533	0.00624659	0.000192982	0.0115185	0.00109986
LM CTr roll	0.0119695	0.00284359	0.00140937	0.000371138	0.00366086	0.00502998	0.00336005	0.00278247	0.010051	0.00013673	0.0119034	0.00744411	9.30907e-05	0.00321555	-8.21911e-06	0.000562518	0.000452889	0.000170752	-2.9064e-05	0.00362352	0.00882233	0.00337154	0.00334162	0.00391815	0.00316802	0.00621687	0.0066157	0.00382953	5.81137e-05	5.978e-05	0.00054346	0.000520443	0.0111948	0.0176673	0.0017279	0.000850204	-4.41249e-05	0.00270726	0.00218224	0.000157996	0.000603654	9.54476e-05	0.0103984	0.00295613	0.00301981	0.00460211	0.00102568	0.000573517	0.00154688
LM TiTa pitch	0.00326505	-6.71496e-05	0.00159307	2.55045e-05	0.00465006	0.0055503	-0.000140092	3.68637e-05	-0.000165581	0.00667658	0.00197594	-0.000135676	0.00628071	0.00773992	0.000592645	0.00690388	0.00326102	0.00929983	0.000844804	0.00524786	0.00464303	0.00157954	0.00458936	0.00145265	0.000357238	0.000271942	0.00675548	0.00652953	-7.97137e-05	0.000736024	0.00201276	0.000401209	0.000575707	0.00431172	0.00226133	0.00309846	0.000118548	2.70585e-05	0.00300613	2.86432e-05	0.00264845	0.000544639	0.0013722	0.000989279	-3.66194e-05	0.000725574	0.000239198	0.00575349	0.00282876
LH ThC yaw	0.00254651	2.18e-05	1.60957e-05	0.00118472	-6.23084e-05	0.00692905	0.00659516	0.000296649	0.0121242	0.00358826	0.00500861	0.000123536	0.000436367	0.000903292	0.00177633	0.000119453	0.000836389	0.00114681	-2.00383e-05	0.00514363	0.00117692	0.00408914	0.00727816	0.00437971	0.0044121	0.000937526	0.00234277	0.000167912	7.01565e-05	0.00157608	0.00725344	0.00137621	0.000824863	5.12589e-05	0.00269925	0.00033613	6.67551e-06	0.000201285	0.000584104	6.3738e-05	0.00132957	0.000126365	0.00100945	0.000449468	0.00178086	0.00106062	0.000162652	0.00144989	8.15727e-05
LH ThC pitch	0.00430149	0.00140842	0.0012941	0.00401992	0.00423931	0.00112987	0.00115696	0.00109889	0.00142444	0.0168957	0.00236818	0.00347789	0.00260671	0.00183137	9.07245e-05	0.00557492	0.00451725	0.00235589	0.00164401	8.92034e-05	6.27299e-05	-4.70004e-05	0.00266199	5.36938e-06	0.000168587	2.39926e-05	0.0033871	0.00300478	-4.11145e-06	-2.25629e-06	0.0087562	0.00545272	0.000486186	0.0105855	0.00791165	0.00312654	8.13965e-06	-5.43628e-06	0.000354009	0.000461049	0.000388357	0.000152413	0.000357739	0.00128156	0.000582268	0.00183883	0.00203904	0.00050798	0.00273264
LH ThC roll	0.00130849	0.00313526	0.00129939	0.00203162	0.000210721	0.0025521	0.000952883	0.00112635	0.0144365	0.037654	0.00792862	0.00290065	0.00154794	0.000484516	5.86367e-05	0.00404622	0.00508243	0.00388884	0.000263545	0.000314228	0.000431286	4.18278e-05	0.00141452	0.000450765	0.00137847	0.000390349	0.00864795	0.00250326	0.00158759	0.00431641	-2.81826e-05	0.000992645	9.44741e-05	0.00433515	0.00328112	0.000151404	0.00207762	0.00214705	0.00574989	0.00151467	0.00885364	0.000453121	0.00191129	0.0022815	0.000160343	0.00247139	0.00396617	0.00486628	0.00192563
LH CTr pitch	0.00166826	0.00668178	0.000967844	0.000714089	6.07422e-05	0.000640444	0.000247662	0.00111268	-3.21157e-06	-0.000163789	1.31364e-05	0.000948574	0.000603389	-1.03733e-05	8.02128e-05	8.06877e-05	0.000380384	6.52458e-05	0.00168522	0.000241562	0.00405643	0.000334207	0.00125352	0.000207579	0.00327229	0.00393754	0.0013465	0.00728574	-8.64778e-05	0.000219213	0.000260843	0.000349586	-4.41673e-05	0.00310512	4.2444e-05	5.04226e-05	-1.29858e-05	0.000235191	-1.34823e-06	9.32779e-05	0.000995453	0.000384612	3.88542e-05	0.00104198	0.000117981	0.00167035	0.00170375	0.000516437	0.000107661
LH FTi pitch	0.00430548	0.00631055	3.14027e-06	0.00097753	0.000314088	0.00134844	0.00018774	0.000764091	0.000160682	0.0024913	4.23245e-05	0.00211065	0.000780158	5.47796e-05	0.000461262	0.00188449	0.00196319	0.00134087	-0.000212328	0.0012029	-1.67109e-05	0.00305801	-1.11878e-05	0.0023879	1.52117e-05	0.000360452	0.00053497	0.00183579	-0.000102019	0.000887827	0.00182169	0.00113325	0.000397548	-2.20509e-05	0.000729507	0.000565838	-9.23928e-06	0.000117247	-1.939e-05	3.32045e-05	0.000694259	0.00107894	0.00104141	4.57578e-06	0.000163606	0.00534987	0.000458325	0.00152933	4.95583e-05
LH CTr roll	0.000635181	1.00708e-05	0.00158986	2.25613e-05	0.00128184	0.00264183	0.00201501	0.00673462	0.00209153	0.00372335	0.00324422	0.00120434	0.000553396	0.000278021	-9.84599e-06	0.0049026	0.00452911	0.00213574	0.00184228	0.000927528	-8.21652e-05	0.00308644	0.00127363	0.0040471	0.0134916	0.00149263	0.00548671	0.00801681	0.000292388	0.000212792	-4.83915e-05	-2.82438e-05	0.00322215	0.000706756	0.0123668	0.00723325	0.000235834	0.00879768	0.00126879	0.000840059	0.00216977	9.61329e-05	0.0016008	0.00949273	-0.000135494	0.0235232	0.00171309	-4.01506e-05	0.00123429
LH TiTa pitch	0.000196905	5.68022e-05	0.000173309	-0.000289485	0.000722206	-4.38809e-05	-7.35707e-05	0.00118465	-9.4449e-05	0.00127483	7.00298e-05	0.0007342	5.27275e-05	3.67445e-05	0.00325029	0.00734069	0.00368503	0.00353358	0.000795345	0.000820268	0.00926947	0.000551756	0.00107533	0.00249216	0.000663104	-3.42077e-05	0.00799598	0.00488327	0.00098367	0.00266	0.000986476	0.000201845	0.00322336	0.000325537	0.000895946	0.00187829	6.69538e-05	-1.75887e-05	0.00192632	0.00110729	0.0011957	0.000918045	0.000521563	0.00102035	-3.71812e-06	0.000512752	0.000447572	0.000569317	0.00941
RF ThC yaw	7.93342e-05	0.000861712	0.00861095	-0.00028783	-0.000100195	0.0132711	0.0143847	0.00254329	0.000221371	0.000370413	0.0114302	0.0355953	0.000719198	0.00137073	0.00837174	0.00450844	0.00965207	0.00461715	0.0108057	0.0106965	0.00128582	0.0197528	0.0152154	0.00562055	0.00122253	0.00397751	8.28598e-06	0.000152184	0.00089644	0.00272502	0.00162294	0.00066272	0.00194267	0.00639327	0.00187393	7.48893e-05	-1.39992e-05	0.000518306	0.00156577	0.00349902	0.00152989	0.000646587	0.00464736	0.00308999	0.000533741	0.00301533	0.00113521	0.000915157	9.31358e-05
RF ThC pitch	0.00264029	0.00335909	0.00394722	0.00893138	0.0099169	0.00950261	0.0119711	-1.17192e-05	-9.88466e-06	8.28488e-05	0.000723096	0.00954047	-4.65601e-05	-4.29858e-06	0.000671329	-2.57944e-05	0.000274313	0.00194758	0.00227807	0.00524658	0.00163546	0.0103176	0.00276582	0.0033509	0.00331754	0.0154206	-6.20133e-05	0.000427895	0.000663192	0.000387193	-0.000110598	0.0029692	0.000754097	0.000157794	8.99637e-05	-2.02529e-05	7.93376e-05	0.00123663	0.00295865	0.00025634	0.000406727	0.00245719	0.000136598	0.000684906	0.00482765	-8.41071e-05	0.00412929	0.0010103	0.00146537
RF ThC roll	9.48714e-06	9.37182e-05	0.00112099	0.0223767	0.00929758	0.0046408	0.00976558	0.0064264	0.00121028	-1.53316e-05	0.0095024	0.0174993	0.00403622	0.000645473	0.00317552	-0.000262854	0.00358031	0.00672889	-6.46935e-06	0.0236905	0.00987107	0.0196082	0.0196227	0.0171494	0.000685716	0.00819183	0.000917114	-1.13354e-05	-2.17335e-05	0.000500789	0.00489581	0.0206892	0.000845503	0.0123308	0.000195169	0.000409507	8.09437e-06	6.93287e-05	0.006409	0.00104336	0.00955367	0.00425281	0.00304636	8.65672e-05	-0.00015651	-3.3182e-05	0.00142393	0.00510837	0.00255747
RF CTr pitch	0.00113162	0.000932526	0.00054277	0.00213337	0.00915417	0.000943119	0.00429778	0.0017036	0.00301773	0.00063969	0.00284461	0.000405733	0.000231073	-1.01827e-05	0.00156019	-4.47316e-06	0.000676656	0.00214746	0.000214999	5.4081e-05	0.00347353	-9.67493e-06	-1.11355e-05	2.22303e-05	0.00406267	0.00174356	1.26125e-05	0.00608446	3.89942e-05	4.0274e-05	0.00139834	0.000594741	-7.91686e-06	0.00102627	0.00150383	0.000440752	-7.06422e-06	0.000516746	0.00121222	0.00179697	0.000236772	0.000106384	0.00464286	0.0010959	0.00265251	0.017172	0.00120736	0.0023766	0.000277633
RF FTi pitch	0.00471769	0.00297484	0.00516618	0.00827608	0.00638526	-0.000166068	0.0236268	4.47735e-05	0.00196099	0.000253974	-0.000118915	0.00806188	0.00575917	0.00472907	0.000791399	0.000220387	-6.14288e-05	6.56516e-05	9.5306e-05	0.00962703	-2.9745e-05	0.00285504	0.0140323	0.0079663	0.00105405	0.000953898	0.000331634	0.000739198	-5.37734e-05	-0.000145524	0.00334605	-4.902e-05	0.00279385	0.00360286	0.00235481	0.00746239	0.000215907	0.000586275	0.00154126	0.000279634	0.00327888	0.00265663	0.0113098	0.028039	-0.000168787	0.0287656	0.0200696	0.00715091	0.000484383
RF CTr roll	0.00135029	0.00310934	0.00162035	0.00105006	-0.000620192	0.00207176	0.000386504	0.0154796	0.00373401	0.00225905	0.000245652	0.00029953	0.00564812	0.00272372	0.00557645	0.00739312	0.0171674	0.0238635	0.000543798	0.00369388	0.000591419	0.00701086	0.00215789	0.00517628	-9.55385e-06	0.000524333	0.0014149	0.00834723	0.0214741	0.0120964	0.0211481	0.00468286	0.0012428	0.0120082	4.86789e-05	1.22612e-05	-3.15181e-05	8.55406e-05	0.00159218	0.000241106	0.00427329	0.00218301	5.20469e-05	0.000882175	0.00433515	0.00772581	0.00277361	0.00450848	0.00179678
RF TiTa pitch	0.000144527	0.00190473	0.00133949	0.00233696	-0.000147255	3.31959e-05	0.00201029	0.000960295	9.70168e-05	-6.10987e-05	0.00037346	0.0027316	0.0131035	0.00686482	0.000461354	0.000838707	0.0010486	0.0041358	0.000196537	0.00349639	0.00186069	0.00244754	0.00618959	0.00535727	0.00471141	0.000693404	0.00144708	0.00028587	0.00349829	0.00365992	0.0175168	0.00636346	-3.74504e-05	0.00163198	4.18546e-05	0.000546102	0.000493276	0.00260201	0.000535438	0.000153082	0.000167725	0.000149584	-0.000140612	-0.000598894	0.000826583	0.00655921	0.00110276	0.00309446	-0.000237096
RM ThC yaw	0.000109886	0.00500653	0.00764988	0.00473156	0.0110816	0.0122436	0.0279938	0.0105304	0.00430827	0.000801085	0.000465428	-0.000105827	0.000873389	0.000552104	0.00913211	0.00524023	0.00976392	0.00784755	6.25936e-05	0.00745933	-0.000428352	0.0112852	0.00790018	0.00500096	4.48723e-06	0.00116218	0.0157208	0.0191784	0.0058133	0.00115052	0.00296838	0.0128368	0.000175224	0.00152307	0.00680785	0.000877264	0.000163583	0.00482742	0.00523311	4.76387e-07	0.0152111	0.000275039	-7.32311e-05	0.000940317	0.000125275	0.00293325	0.000894736	0.00103521	0.00271301
RM ThC pitch	0.000502791	0.00549077	0.0059355	0.00510347	0.00650506	0.00347395	0.00354874	0.00152096	0.00228492	0.00840458	0.00278174	0.00269136	0.00492261	0.0013369	0.00279689	-0.000116429	0.000423361	0.000453701	1.46418e-05	0.0103713	0.0163934	0.0130276	0.00483597	0.0128642	0.00399082	0.00830986	0.00069365	0.000194764	0.00781256	0.00464127	0.00198712	0.00649618	0.00527185	-2.81769e-05	-4.97187e-05	0.00155824	0.000433747	0.000111957	0.000139168	3.53192e-05	4.45769e-06	3.88154e-06	0.000867031	0.00376309	-0.000101806	0.00699452	0.0024588	0.00453219	0.00191559
RM ThC roll	0.0016958	0.000118734	0.000357231	0.000667881	0.0036961	0.00300182	0.00445388	0.000470198	0.000289893	0.00253091	0.000370415	-0.000129117	3.48094e-05	0.000850391	-3.71322e-06	0.00209889	0.00405774	0.00347497	7.16332e-05	0.00139317	0.0289914	6.22444e-05	0.00218902	0.00010116	0.00443589	0.00305144	0.00755827	0.00149391	0.0101608	0.00705382	0.0030899	0.00137664	0.00106492	0.00381908	-4.56299e-05	0.000836887	0.00134421	0.00124803	0.000179605	0.00248441	-1.15058e-05	-4.39858e-05	-1.04608e-05	0.00362364	0.00111922	-0.000132626	8.54902e-05	1.5051e-06	2.90678e-05
RM CTr pitch	0.000327255	0.00210739	-3.03433e-05	-1.18803e-05	-0.000300271	0.00221324	0.00265842	0.00184457	-6.21535e-05	8.39081e-05	-2.75993e-05	3.22333e-05	0.00180845	0.00347419	0.00367981	0.00732321	0.000734178	0.00150367	-0.000107564	0.000567722	0.000759153	0.00194997	0.00219425	0.000442275	2.45668e-05	0.000365076	0.00545663	0.0010199	0.000154032	0.000344747	0.000673583	-8.71652e-05	0.000544631	-7.6069e-05	0.000305546	0.000965862	0.00094001	0.000314558	0.00627901	-7.70554e-05	0.00547559	9.3042e-05	-0.000287555	0.000275881	5.60238e-05	0.00367809	0.000654638	0.00281828	-8.05301e-05
RM FTi pitch	4.65694e-05	-5.17099e-05	0.00499778	0.000354283	0.00611483	0.000828257	0.00842884	0.00774792	0.000151765	0.000380414	8.0506e-05	0.00245919	0.000397065	0.00030992	0.00190897	0.00493765	0.000212824	0.000450895	0.00154317	0.000125763	0.000758718	0.000574144	0.00475771	0.00239285	0.00703696	0.00318626	0.00311422	4.78102e-05	0.000219814	0.000544477	0.00247294	0.00355659	0.000753468	0.000299685	0.000117235	0.000109553	-7.3032e-05	0.000305063	0.00119935	0.000173401	0.00494203	1.89729e-05	0.00568682	0.000655488	0.000474033	0.0036499	0.00110272	0.00789966	1.73164e-05
RM CTr roll	0.000312914	0.000297668	0.000987745	0.00809797	0.000655514	0.00937941	0.00698148	0.000495151	0.00604296	0.0019559	0.00670191	0.00825439	0.000468836	0.000194436	0.00122778	0.000108573	-1.51246e-05	0.000438334	0.00186081	2.2514e-05	0.0242211	0.000708595	0.000157535	-9.09203e-06	0.00542544	0.000532743	0.00285092	2.75153e-05	0.000200526	0.000178569	0.000281075	0.00290998	0.000690759	1.7703e-05	0.000648397	0.00109354	6.93224e-05	1.02058e-06	-4.45097e-05	0.00264023	2.18241e-05	0.00161466	2.60159e-05	-2.00657e-05	0.00367611	9.0259e-05	0.0021376	0.00284357	0.000736007
RM TiTa pitch	7.68717e-05	0.000206963	1.99826e-05	0.000301954	0.00187149	0.000234414	0.00356489	0.00155479	0.00265463	0.00126621	0.00297106	0.00194817	0.0027253	0.00231639	0.000688291	-0.000132618	0.0011581	0.000597025	0.00159248	0.000400275	0.0122539	0.000845757	0.00635797	0.00709821	0.00113464	0.00141105	0.000568475	0.000465968	9.66138e-05	0.000102719	0.0209362	0.0221509	0.00647854	0.000819649	3.85382e-05	1.85059e-05	0.00125707	0.000365793	0.00521466	-2.46513e-05	0.00132316	-2.29869e-05	0.00505443	0.00799	0.00629687	0.00217141	0.000455596	0.000176825	-0.000132822
RH ThC yaw	0.00132109	0.0015387	0.000842393	0.00156943	-0.000170944	0.00148562	0.000771374	-4.00734e-05	-0.000648229	-0.000239143	-0.000648858	0.000179825	0.000102541	0.00015173	0.000638069	0.000744102	0.0021061	0.00104361	-0.000132501	0.000181612	0.0142419	0.00147911	0.000292059	0.000755837	0.00102947	0.000871577	0.000377097	0.00654851	0.000426156	0.000209093	-0.000106933	0.000235086	0.00134444	0.000654073	0.000627709	6.58376e-05	0.00098555	0.00430943	0.000151987	0.000415539	0.000289213	9.48913e-05	0.000327776	0.000278165	-3.53998e-05	0.0207895	0.00366277	0.00337894	0.00122169
RH ThC pitch	0.00221622	0.00300887	0.01411	0.00501742	0.016708	0.0168103	0.00291455	-2.52846e-05	0.000178022	0.00259807	0.00122872	0.000126492	0.0103426	0.00195832	0.0101417	0.00248276	0.0051627	0.00289207	0.000973598	-0.000117893	0.000105198	0.000241944	8.94802e-05	0.000517104	0.000427693	0.00163926	0.00250761	0.00557059	0.000443236	0.000893043	0.0025292	0.00456118	0.000307165	0.000171115	1.71023e-07	0.00746919	0.00030333	-3.09755e-05	0.000342863	0.000279696	0.000247462	0.000439375	0.000403367	0.00122106	0.000553867	0.0134751	0.00729699	0.0147605	-7.13238e-06
RH ThC roll	0.000197429	0.000464973	0.00153207	0.00340339	0.000493421	0.00418841	0.00355392	0.00132092	0.0042101	0.00624198	0.00123808	0.000903536	0.000191781	0.000188351	0.000166975	0.000806319	-8.63797e-05	0.000165707	0.00115993	0.000138293	0.000982498	-0.000176845	0.00300342	0.000282116	0.000131963	0.000930694	0.000136838	-2.01082e-05	0.00171253	-4.45343e-05	0.000519829	0.00346107	5.72392e-05	2.94336e-05	4.25647e-05	0.00193872	0.000125122	0.00392429	0.00164876	0.000649978	-2.14066e-05	0.00104469	-1.87076e-05	-0.000177006	0.000356136	0.0258008	0.00429888	0.00621083	5.5075e-05
RH CTr pitch	4.99447e-05	2.03461e-05	1.72842e-05	0.000315673	0.000957958	0.000746451	0.000141614	0.000111844	0.00669746	0.00824125	0.00623816	0.00508263	0.000981949	0.00441805	0.0010681	0.00165934	0.00212498	0.00335595	0.00286649	0.00042607	-0.000118422	0.000308064	-2.12127e-05	1.1141e-06	0.000529584	0.000253637	0.000257709	5.64199e-05	0.00059469	0.000770819	0.000629829	0.000219964	2.42701e-05	0.000136248	8.04546e-05	0.000331163	0.00144861	0.00237062	0.000126792	0.00239603	0.000470614	0.00119378	7.24819e-05	-3.38901e-05	0.000343665	0.000558633	8.22894e-05	0.00812692	0.0102865
RH FTi pitch	0.00255304	0.000608622	0.00176762	-2.09324e-06	2.62674e-05	0.00251788	0.000101786	-1.79227e-05	0.00101459	0.00364978	0.000895286	-0.000227721	6.09395e-05	0.00062496	1.81204e-05	3.93373e-05	-5.97843e-05	-3.1663e-05	-5.87497e-05	-2.62831e-05	0.000374754	7.89154e-05	0.00264691	-0.000114984	0.000100328	4.12613e-06	0.00180678	0.0013459	0.000269295	0.000326834	0.000199865	0.000683572	0.000179354	7.13677e-05	0.000288492	0.00276483	0.00154561	0.00165295	0.00204499	0.00210844	0.000541379	0.000936395	-0.000106869	0.00109582	0.00195655	0.000746387	0.000119595	0.00510793	0.00158247
RH CTr roll	0.000813606	0.00248915	0.0144826	0.0105891	0.0144966	0.000508725	-0.000102771	0.000658532	0.00073206	0.00709493	0.000819991	0.00107359	0.00287414	0.00581507	0.000207984	-0.000111186	-0.000161406	0.00109307	0.00182751	0.00200729	0.000511767	0.00465487	0.00267403	0.00617087	0.000669596	0.000441374	0.000437729	8.68181e-06	-6.62746e-05	0.000621431	0.00158724	0.000819575	0.00393463	7.79163e-05	0.000770806	0.000972957	0.00158137	0.00103176	0.00172292	-7.33445e-06	0.000765383	0.000197726	0.00338345	0.000404087	0.00015406	0.000426695	0.00210691	0.00356879	0.00961335
RH TiTa pitch	0.00128709	0.000105114	-8.53585e-05	0.00332577	3.59952e-05	0.00909853	0.0165156	0.00811181	0.00304419	0.000667084	0.00892929	0.00921685	0.00980756	0.0129891	0.00310512	0.00323387	0.00378231	0.00204035	0.000311419	0.00428895	0.00624086	0.00384693	0.00815739	0.000588	0.000355607	0.000353999	3.6548e-05	0.0002923	0.000286276	-0.000116535	0.00382243	0.0014469	0.000402085	6.51351e-05	0.000270079	0.00359819	0.000946656	0.000279979	0.00594851	-1.56603e-07	0.00287301	1.87568e-05	0.000404582	0.00103431	0.00105542	0.000159128	0.00136225	0.00523925	0.00221162
[truncated: 108 more columns]

## Sheet: Figure 2b
	SS36131-ROI#0	SS36131-ROI#1	SS38592-ROI#0	SS38592-ROI#1	SS38592-ROI#2	SS38592-ROI#3	SS38592-ROI#4	SS38592-ROI#5	SS27485-ROI#0	SS27485-ROI#1	SS27485-ROI#2	SS27485-ROI#3	SS41822-ROI#0	SS41822-ROI#1	SS38624-ROI#0	SS38624-ROI#1	SS38624-ROI#2	SS38624-ROI#3	SS45605-ROI#0	SS43652-ROI#0	SS43652-ROI#1	SS43652-ROI#2	SS43652-ROI#3	SS43652-ROI#4	SS36112-ROI#0	SS36112-ROI#1	SS41806-ROI#0	SS41806-ROI#1	SS41806-ROI#2	SS41806-ROI#3	SS38631-ROI#0	SS38631-ROI#1	SS51029-ROI#0	SS51029-ROI#1	SS51029-ROI#2	SS51029-ROI#3	R85A11-ROI#0	R85A11-ROI#1	R85A11-ROI#2	R85A11-ROI#3	R85A11-ROI#4	R85A11-ROI#5	SS40489-ROI#0	SS40489-ROI#1	SS40489-ROI#2	SS40489-ROI#3	SS40489-ROI#4	SS31480-ROI#0	SS31480-ROI#1
p_value	0	0	0	0	0	2.70386e-259	0	0	0	0	0	0	0	8.20362e-247	0	0	0	0	1.20906e-100	4.06916e-257	8.95105e-121	4.00866e-136	9.18194e-241	1.10342e-136	4.16938e-215	2.56188e-265	0	0	1.97595e-217	0	0	1.06029e-183	3.80311e-186	0	2.01519e-192	6.1757e-254	4.66308e-17	4.83037e-41	0	2.78582e-61	0	1.68921e-179	4.47847e-185	0	6.61875e-60	7.75202e-252	1.30021e-198	0	2.45717e-137
Left front leg	0.0254039	0.0524662	0.0540169	0.0280356	0.0404463	0.0292337	0.0191218	0.00910697	0.0770967	0.0400515	0.0537906	0.0250577	0.0336024	0.01895	0.070442	0.0669898	0.0583841	0.0551551	0.0148384	0.0388251	0.0187179	0.0320319	0.0415772	0.0280145	0.0127248	0.0138608	0.0162007	0.0189616	0.0435547	0.0243653	0.0187532	0.0131484	0.0273206	0.017751	0.0221421	0.0200965	0.0017966	0.00259141	0.0802393	0.00552022	0.0780559	0.0152189	0.0159793	0.021975	0.0269928	0.0748126	0.0307537	0.0287605	0.026574
Left middle leg	0.0278324	0.0165164	0.0143138	0.00422755	0.0198835	0.073103	0.0387271	0.0325425	0.0377987	0.0377965	0.032107	0.0413242	0.0200812	0.0262307	0.013189	0.0140401	0.01521	0.0159788	0.0211842	0.0287915	0.0284868	0.0302027	0.0294978	0.021954	0.0151543	0.0156743	0.0114539	0.00933038	0.00205683	0.0127654	0.0154875	0.00840902	0.0280491	0.0272216	0.0114367	0.00721856	0.00416029	0.0102497	0.0189795	0.00193822	0.0180381	0.012073	0.0545193	0.0335423	0.017001	0.059194	0.0257088	0.0184181	0.0229869
Left hind leg	0.019405	0.0188426	0.00467103	0.0135364	0.0131708	0.0243543	0.0170512	0.0141737	0.0314945	0.053263	0.022056	0.00817209	0.00544642	0.00461318	0.00556117	0.0181068	0.0163453	0.0110626	0.0123249	0.0107337	0.0195585	0.0186903	0.0161505	0.0227292	0.0356087	0.0138056	0.0336483	0.0253382	0.00715817	0.0156529	0.0228043	0.014116	0.0126552	0.0203321	0.0197333	0.0168609	0.00411845	0.0118223	0.00974037	0.00530355	0.0136789	0.00595071	0.0119568	0.0317023	0.00423812	0.0525254	0.0292259	0.0165281	0.0114351
Right front leg	0.0217596	0.0229257	0.0295178	0.0496904	0.0367092	0.029969	0.0458686	0.0341262	0.00858532	0.00782822	0.0153016	0.0569081	0.0260799	0.0166046	0.0300844	0.0175443	0.0320461	0.0428103	0.0145943	0.0546246	0.0169016	0.0450626	0.0598709	0.04034	0.0208928	0.0421388	0.00428131	0.0208569	0.0363003	0.0320699	0.0481877	0.0384911	0.00912396	0.0397233	0.00997954	0.0206336	0.0011605	0.0044509	0.0184041	0.00845637	0.0179294	0.0131447	0.0203624	0.0810809	0.0174855	0.0556279	0.0438499	0.0255722	0.00843624
Right middle leg	0.0059388	0.0113701	0.0347221	0.0240765	0.0274856	0.0257902	0.0396514	0.0164622	0.028986	0.0166569	0.0146381	0.0145252	0.0146829	0.0130122	0.0207748	0.0156405	0.0183616	0.0141336	0.00819466	0.0196005	0.062241	0.0272762	0.0240487	0.0253688	0.0335213	0.0202549	0.0241686	0.0340433	0.0255253	0.0193823	0.0341214	0.0634921	0.0285518	0.0148236	0.00971147	0.00728683	0.00443644	0.0121038	0.0192161	0.00472078	0.0220181	0.00435802	0.0198767	0.0255515	0.00891975	0.0440686	0.022032	0.0148802	0.00817905
Right hind leg	0.0168899	0.0153415	0.0424985	0.0309626	0.0404759	0.0277646	0.0341219	0.0129826	0.030821	0.0255547	0.0243355	0.0193194	0.0332374	0.032179	0.0217543	0.0220435	0.0260839	0.0301998	0.0161667	0.00957604	0.0313253	0.0144599	0.0166591	0.0160601	0.00370423	0.00661677	0.0120609	0.0248255	0.00883951	0.00343932	0.015211	0.0133843	0.00879538	0.00469987	0.00171885	0.0145376	0.0069813	0.00787963	0.00962312	0.00462065	0.00622572	0.00257739	0.00387971	0.00611778	0.00396286	0.0382616	0.015535	0.0532916	0.0281615
[truncated: 108 more columns]

## Sheet: Figure 2c
	SS36131-ROI#0	SS36131-ROI#1	SS38592-ROI#0	SS38592-ROI#1	SS38592-ROI#2	SS38592-ROI#3	SS38592-ROI#4	SS38592-ROI#5	SS27485-ROI#0	SS27485-ROI#1	SS27485-ROI#2	SS27485-ROI#3	SS41822-ROI#0	SS41822-ROI#1	SS38624-ROI#0	SS38624-ROI#1	SS38624-ROI#2	SS38624-ROI#3	SS45605-ROI#0	SS43652-ROI#0	SS43652-ROI#1	SS43652-ROI#2	SS43652-ROI#3	SS43652-ROI#4	SS36112-ROI#0	SS36112-ROI#1	SS41806-ROI#0	SS41806-ROI#1	SS41806-ROI#2	SS41806-ROI#3	SS38631-ROI#0	SS38631-ROI#1	SS51029-ROI#0	SS51029-ROI#1	SS51029-ROI#2	SS51029-ROI#3	R85A11-ROI#0	R85A11-ROI#1	R85A11-ROI#2	R85A11-ROI#3	R85A11-ROI#4	R85A11-ROI#5	SS40489-ROI#0	SS40489-ROI#1	SS40489-ROI#2	SS40489-ROI#3	SS40489-ROI#4	SS31480-ROI#0	SS31480-ROI#1
p_value	0	0	0	0	0	3.44301e-257	0	0	0	0	0	0	0	4.4857e-250	0	0	0	0	2.08266e-98	1.09865e-257	9.50014e-122	9.14889e-142	1.42159e-229	3.70269e-137	1.38742e-208	1.29421e-273	0	0	1.1908e-216	0	0	1.39817e-184	1.1229e-184	0	1.85458e-200	2.54581e-248	2.43579e-18	1.77019e-41	0	8.9706e-62	0	3.07881e-176	3.63729e-182	0	1.56719e-56	1.89331e-246	7.65385e-193	0	9.58818e-134
Left front leg - Right front leg	0.0652764	0.0841441	0.111093	0.121401	0.124185	0.066342	0.0721857	0.0570958	0.125094	0.0538916	0.125649	0.133917	0.0991554	0.0700663	0.120351	0.104439	0.10117	0.106156	0.0358362	0.184444	0.0509185	0.110663	0.223425	0.130687	0.0401694	0.0496728	0.0257131	0.0340211	0.0940644	0.0766918	0.0983785	0.0589624	0.0304701	0.0800056	0.0656261	0.0982125	0.00540732	0.00581775	0.139423	0.0206619	0.146384	0.0553555	0.0431189	0.11424	0.0418197	0.163656	0.0998649	0.0992539	0.060299
Left front leg - Right middle leg	0.0270994	0.0609338	0.0859054	0.0553604	0.0764939	0.05684	0.0632962	0.0245835	0.129801	0.0616626	0.0769465	0.0455183	0.0509625	0.0363302	0.114371	0.101824	0.0792349	0.0800907	0.0230053	0.0721002	0.0937923	0.0835728	0.0819895	0.0656298	0.0507298	0.0402556	0.0523848	0.0577053	0.0915024	0.059935	0.0612872	0.0778809	0.0531008	0.0373122	0.0309157	0.0265006	0.00648282	0.0150091	0.1027	0.0108565	0.104792	0.0207922	0.0345789	0.0575297	0.0367153	0.110783	0.053316	0.0491935	0.0354888
Left front leg - Right hind leg	0.0453792	0.0693518	0.10553	0.0774892	0.111587	0.064674	0.0621895	0.0199192	0.121926	0.0633983	0.0862765	0.0512747	0.0723388	0.0527444	0.0984429	0.0985457	0.0850221	0.0850888	0.0339795	0.0575946	0.0511642	0.0503415	0.0665897	0.0466226	0.0159162	0.0214908	0.0308538	0.0413209	0.066248	0.0297818	0.0389835	0.0290113	0.0324202	0.0232522	0.0237287	0.0322506	0.0101826	0.0130742	0.0969053	0.0122885	0.0891629	0.0179553	0.0207581	0.0408732	0.0305362	0.112729	0.053114	0.083994	0.0642928
Left front leg - Left middle leg	0.0697782	0.0874503	0.0706511	0.0354346	0.0580514	0.11029	0.0520677	0.0462788	0.104915	0.0833461	0.0905168	0.0736472	0.0560726	0.0517018	0.0965333	0.0874064	0.0823834	0.0765651	0.0543269	0.0748672	0.0529059	0.0727017	0.0691368	0.0530328	0.0262888	0.0318594	0.035402	0.0320135	0.0553755	0.0404936	0.0379771	0.0227015	0.0574574	0.0595259	0.0392101	0.0286482	0.00547959	0.0137177	0.14708	0.00952124	0.142766	0.0323402	0.0753881	0.0604447	0.0346069	0.107112	0.051646	0.0496319	0.0654139
Left front leg - Left hind leg	0.0542494	0.0702109	0.0623508	0.0488288	0.0505321	0.0541758	0.0310362	0.0247792	0.10712	0.112868	0.0859155	0.0360247	0.0392794	0.0278691	0.0825895	0.0983293	0.0887695	0.0799209	0.0403578	0.0433478	0.0355412	0.0462424	0.0517923	0.0471999	0.0527823	0.0240658	0.0542873	0.0590686	0.0542571	0.0353265	0.0521943	0.031128	0.0442206	0.0429581	0.0397209	0.0399474	0.00576706	0.0140224	0.108557	0.0133699	0.107747	0.0221639	0.0272957	0.0541477	0.0299136	0.128739	0.0613267	0.05141	0.0391244
Left middle leg - Right front leg	0.0528115	0.0411764	0.0548615	0.0537033	0.0735843	0.109006	0.0895614	0.0779172	0.0544334	0.0509032	0.0510655	0.100088	0.0509746	0.0454273	0.0451224	0.0413312	0.0481813	0.0630164	0.0426439	0.0929767	0.0464742	0.0805052	0.103345	0.0706777	0.0445311	0.0778098	0.0191884	0.0348345	0.0452638	0.050547	0.0648098	0.0482984	0.0398732	0.0732159	0.0221719	0.026347	0.00412996	0.0147647	0.0424636	0.0117107	0.0413602	0.0270869	0.072472	0.120883	0.0384818	0.11346	0.0683993	0.0507425	0.0380067
Left middle leg - Right middle leg	0.0445305	0.0352117	0.0554095	0.0267572	0.0646904	0.0978403	0.0867826	0.0561993	0.0786579	0.0790748	0.058395	0.0721515	0.041531	0.0422656	0.0285232	0.0272807	0.0354406	0.0378247	0.0292769	0.0627322	0.107383	0.068908	0.0694531	0.0556564	0.0502985	0.0366689	0.0374967	0.0442801	0.033313	0.0368105	0.0541857	0.0709397	0.0635614	0.0434857	0.0218523	0.0148138	0.00938011	0.0209171	0.0461307	0.00764019	0.0475651	0.0212029	0.092804	0.0788331	0.0248811	0.113498	0.049543	0.0333309	0.0335905
Left middle leg - Right hind leg	0.0544083	0.0396128	0.0504714	0.0486126	0.06669	0.113016	0.0776822	0.0450156	0.0661371	0.0682917	0.0534662	0.0663378	0.0621616	0.0769491	0.0387027	0.0475734	0.0510402	0.051364	0.0402855	0.0485079	0.0688967	0.0590925	0.0494243	0.0442332	0.0193211	0.0233549	0.0276207	0.0331576	0.012535	0.0181432	0.0315946	0.023607	0.033641	0.0330483	0.0144302	0.020273	0.0106053	0.0187174	0.0284935	0.00644892	0.0249554	0.0179718	0.0622107	0.0444984	0.021467	0.102435	0.0382508	0.0722501	0.0557954
Left middle leg - Left hind leg	0.0539887	0.0407804	0.0259157	0.0323561	0.0325904	0.0966753	0.0523633	0.0710644	0.0803314	0.0880376	0.0527148	0.0595378	0.027179	0.0314572	0.0198152	0.0352362	0.0304558	0.0315367	0.0357981	0.0388465	0.0573257	0.0444155	0.0430105	0.0364853	0.0429529	0.0256261	0.0607036	0.046629	0.01387	0.0393721	0.040317	0.0236099	0.0510035	0.0585581	0.0514583	0.0364035	0.0060665	0.0194134	0.0251474	0.00867157	0.0266269	0.0158575	0.0878053	0.0710973	0.0234437	0.125945	0.0553816	0.0395327	0.0364969
Left hind leg - Right front leg	0.0366622	0.0402919	0.0376952	0.0690165	0.0643216	0.0541322	0.0667525	0.0564946	0.0439857	0.0645006	0.0451045	0.0698379	0.0353076	0.0249476	0.0364258	0.0364838	0.0502019	0.0609463	0.0276976	0.0687341	0.0378145	0.0681489	0.0850828	0.067882	0.060384	0.0551287	0.0436849	0.0498178	0.0427795	0.0458078	0.0814259	0.0549301	0.0199023	0.0582349	0.0274349	0.0364313	0.00441433	0.0144865	0.0276145	0.0153059	0.030747	0.0192876	0.034093	0.10699	0.0208071	0.12723	0.0667775	0.0378128	0.0204391
Left hind leg - Right middle leg	0.0245131	0.029336	0.0517923	0.0400811	0.0533342	0.0566474	0.0564488	0.043739	0.0718773	0.083613	0.0402933	0.025394	0.0233272	0.0192051	0.0276404	0.037506	0.0479327	0.0343441	0.0293356	0.0420649	0.100841	0.0514586	0.0514008	0.047178	0.0722988	0.0355642	0.0622748	0.0691696	0.0329052	0.0347335	0.0610227	0.0809566	0.036486	0.0371365	0.0290744	0.0233759	0.0106941	0.0224828	0.0342002	0.00961905	0.0427535	0.00903946	0.0353999	0.0567426	0.0148969	0.0809773	0.0491506	0.0330008	0.0207118
Left hind leg - Right hind leg	0.0408772	0.040882	0.0624326	0.050707	0.0769423	0.062805	0.0512982	0.0249341	0.0761978	0.0856432	0.057342	0.0317597	0.0444205	0.04012	0.0407663	0.0521341	0.0524983	0.0496426	0.0279551	0.0279036	0.0628719	0.0518492	0.0406995	0.0454656	0.0436776	0.022191	0.0574717	0.0697844	0.0194913	0.0237884	0.0473233	0.026949	0.0168567	0.0297864	0.0231522	0.0319202	0.0105034	0.0180413	0.0261477	0.00915972	0.0238422	0.0104725	0.0230075	0.0509809	0.00804822	0.0785179	0.0566315	0.0674367	0.0439084
[truncated: 108 more columns]

## Sheet: Figure 2d
	SS36131-ROI#0	SS36131-ROI#1	SS38592-ROI#0	SS38592-ROI#1	SS38592-ROI#2	SS38592-ROI#3	SS38592-ROI#4	SS38592-ROI#5	SS27485-ROI#0	SS27485-ROI#1	SS27485-ROI#2	SS27485-ROI#3	SS41822-ROI#0	SS41822-ROI#1	SS38624-ROI#0	SS38624-ROI#1	SS38624-ROI#2	SS38624-ROI#3	SS45605-ROI#0	SS43652-ROI#0	SS43652-ROI#1	SS43652-ROI#2	SS43652-ROI#3	SS43652-ROI#4	SS36112-ROI#0	SS36112-ROI#1	SS41806-ROI#0	SS41806-ROI#1	SS41806-ROI#2	SS41806-ROI#3	SS38631-ROI#0	SS38631-ROI#1	SS51029-ROI#0	SS51029-ROI#1	SS51029-ROI#2	SS51029-ROI#3	R85A11-ROI#0	R85A11-ROI#1	R85A11-ROI#2	R85A11-ROI#3	R85A11-ROI#4	R85A11-ROI#5	SS40489-ROI#0	SS40489-ROI#1	SS40489-ROI#2	SS40489-ROI#3	SS40489-ROI#4	SS31480-ROI#0	SS31480-ROI#1
p_value	0	1.53917e-150	1.17821e-284	0	0	2.33975e-15	3.80344e-31	1.18259e-151	0	5.88562e-64	0	5.9962e-234	3.25445e-242	2.96924e-135	2.62285e-277	0	0	0	2.98699e-66	1.51702e-185	4.7996e-63	9.44048e-113	2.77938e-213	2.53355e-135	2.39565e-178	0	3.11963e-278	3.58735e-232	1.97884e-223	1.80572e-184	2.87978e-129	1.25648e-26	1.15011e-133	2.95354e-109	6.01353e-103	8.17143e-49	0.876624	0.00188783	0	6.1786e-48	0	1.20581e-118	7.93366e-07	0.113923	0.210017	0.000379393	4.63133e-33	2.91802e-120	1.05296e-30
F_Walk	1.36354e-05	6.50974e-06	4.59746e-05	-1.30137e-05	-1.09413e-06	0.0229576	0.0526184	1.60992e-05	1.3722e-05	0.0944556	4.92196e-06	0.00555021	-1.33019e-05	-1.15561e-05	6.64661e-06	2.52941e-05	-5.60087e-06	1.19358e-05	-6.74004e-06	-1.76144e-06	0.00546916	-4.50631e-05	-3.39199e-05	-3.3229e-06	0.0047579	2.45894e-05	0.258477	0.205771	1.61511e-06	6.59494e-05	0.18014	0.0430528	-1.38209e-05	0.00288015	0.0205849	0.00900397	0.000303513	0.00329313	0.537138	0.011853	0.453987	0.0544807	0.0204953	0.00656093	0.00135433	0.0102565	0.067808	0.180646	0.0592221
B_Walk	0.00081313	0.000336394	4.12562e-06	0.000206022	2.31738e-05	0.00832983	0.00376712	0.0003664	3.7349e-06	-1.03971e-05	2.08728e-06	5.59473e-06	4.2217e-05	-1.94592e-05	1.33359e-05	7.53887e-05	-3.30188e-06	7.15319e-06	1.3983e-05	4.83027e-06	0.023813	-5.67442e-07	5.28321e-06	9.78349e-06	0.0146603	0.0162899	0.00718185	0.0133299	0.00662077	0.0159803	0.00704783	0.00840665	0.0210146	0.0503003	0.0176679	0.0223845	0.000439806	3.65687e-06	0.0158248	0.0108257	0.0256848	0.0462072	-7.36552e-06	9.18877e-06	0.00259664	0.000815879	0.00391295	0.0115504	0.000125467
Push	3.97173e-06	-4.74823e-07	0	0	0	0	0	0	1.82727e-05	0.00429721	8.0771e-08	0.000265349	0.000268194	6.07303e-06	7.59177e-08	1.67703e-07	3.7117e-05	2.16312e-05	-2.63069e-06	1.74341e-06	-4.32959e-06	7.2985e-06	8.625e-07	9.2984e-08	0.000201549	0.000804448	8.36867e-06	-7.50002e-08	0.000233425	-3.21676e-06	0.00182053	2.57773e-05	0.00308145	0.00961209	0.0518017	0.0418608	-1.09552e-05	4.27215e-06	7.30671e-05	0.000230501	2.14849e-05	8.2038e-05	0.00110835	0.00144656	3.88939e-05	0.00128278	0.00497494	0.166452	0.0105717
Rest	0.35755	0.157679	0.371394	0.496255	0.610771	3.04804e-05	0.000144357	0.225268	0.436465	0.0143068	0.526837	0.277066	0.0782454	0.0578272	0.42594	0.508052	0.514314	0.480327	0.127099	0.345062	-5.9614e-05	0.350772	0.328546	0.348646	0.0468065	0.000399466	8.23681e-06	-2.84881e-05	0.0863574	0.0877225	6.41206e-07	0.00147641	-1.29976e-05	-1.06806e-05	3.71844e-05	-2.79593e-05	2.87229e-08	0.00214522	2.32224e-05	-1.83367e-05	-6.89079e-07	-6.96479e-06	0.00244085	0.00369714	4.56525e-05	-2.13539e-06	7.38856e-06	-7.17472e-06	3.12749e-05
E_groom	1.63889e-08	-1.00131e-06	8.59528e-05	4.23596e-09	6.4278e-08	3.18886e-07	4.25892e-06	-3.08512e-07	4.76547e-09	1.43778e-08	-2.52545e-08	1.19102e-08	0.000784703	-1.4884e-05	1.73622e-06	3.11836e-07	8.90425e-07	3.16209e-06	7.8939e-06	0.000616724	-1.81046e-05	0.00880581	5.81878e-06	0.001176	0.000556599	7.90557e-10	0	0	0	0	-1.68809e-07	6.79472e-07	0.000823235	0.0107392	0.00266025	0.00184624	2.85415e-05	0.000586481	3.24764e-07	-3.53134e-05	4.56819e-06	0.00012464	2.70179e-05	9.13187e-05	2.00042e-06	-4.00193e-06	0.00148485	4.53626e-06	-2.46056e-05
A_groom	0	0	0	0	0	0	0	0	0	0	0	0	3.07001e-06	-1.75287e-07	0	0	0	0	3.55671e-07	0.00254217	0.0105091	0.0134586	0.00034095	0.00450111	-2.18242e-10	1.27125e-08	0	0	0	0	0	0	0	0	0	0	1.93268e-05	0.000375024	-5.64359e-07	0.000120449	-3.02253e-06	0.000778321	0	0	0	0	0	1.60607e-06	-2.85323e-06
FL_rub	1.06308e-06	3.90799e-05	9.49191e-08	1.15589e-07	-1.00405e-07	1.31756e-05	3.80016e-06	4.04634e-08	8.22232e-07	-1.33632e-05	-6.19757e-06	9.87414e-06	2.00574e-06	3.67729e-06	3.00947e-05	8.56013e-05	1.70714e-05	4.33255e-05	3.73853e-06	-1.05457e-05	-1.01956e-05	1.74019e-05	9.72627e-07	1.00728e-05	-3.66861e-06	0.000255539	2.84372e-06	1.79085e-07	0.000406633	0.000394576	0	0	0.00119078	0.00371047	0.000421891	0.00295313	0.000474954	1.35244e-05	-1.27819e-07	-1.05203e-06	1.13063e-06	2.4104e-05	0.000109232	1.01537e-06	0.00117751	0.000317014	8.62777e-05	5.70289e-05	2.00682e-07
Abd_groom	0	0	0	0	0	0	0	0	0	0	0	0	0	0	0	0	0	0	0.000124777	0.00166142	-9.20545e-06	5.09611e-05	0.00298942	0.00189783	1.46117e-05	3.237e-06	5.27265e-07	1.16056e-06	2.13828e-06	2.34627e-05	0	0	0	0	0	0	0	0	0	0	0	0	0	0	0	0	0	0	0
HL_rub	0	0	0	0	0	0	0	0	3.18199e-06	0.000505257	0.000219169	0.0026997	0	0	0.00322838	0.000154515	0.000825499	0.00125026	0.000159898	0	0	0	0	0	-8.31813e-08	2.43425e-06	0	0	0	0	0.000549798	0.00156474	-1.54892e-06	-1.70387e-06	1.70127e-06	-2.12256e-06	0	0	0	0	0	0	0	0	0	0	0	0	0
PE	4.87476e-06	-9.19028e-07	4.53723e-07	-1.1875e-05	0.00124987	-4.15764e-06	5.06591e-07	4.49534e-06	-4.74945e-06	1.34055e-05	1.95678e-05	9.51726e-06	0.0349417	0.0152129	-9.15706e-05	0.000483112	3.25573e-07	7.65325e-07	-2.23942e-05	-0.00199711	-4.73094e-05	1.84613e-05	-0.00226503	4.13932e-05	2.87991e-05	2.77474e-06	6.76095e-08	-7.22872e-08	4.4969e-07	8.41865e-07	-2.29479e-05	-2.80729e-05	-2.53112e-05	-1.50058e-05	-2.52302e-05	1.492e-05	-2.25614e-07	0.0010866	1.38556e-06	-2.30656e-06	4.20405e-06	0.00109024	-8.4295e-06	7.60231e-06	0.00252925	6.38533e-05	1.60382e-05	0.00822095	0.00988313
CO2puff	8.09574e-05	9.39198e-05	3.58753e-06	-1.91951e-06	-1.27973e-06	0.0124901	0.0213923	-1.98495e-06	-3.84327e-06	-4.35903e-06	-1.47833e-05	4.73524e-06	0.0033566	0.00193616	-4.84274e-07	-4.88674e-06	-5.17862e-07	4.00939e-06	3.43474e-05	0.019726	0.226428	0.00742631	0.0260321	0.0269822	0.082689	0.235823	0.0183025	0.0334967	0.177577	0.123942	0.0161502	0.000151278	0.0762297	0.0306288	0.0373428	0.00667292	5.00604e-06	0.000401974	0.00612435	0.0324592	0.0106372	0.0290983	-0.000100479	-4.36671e-05	0.000326518	0.00469239	-1.1676e-05	0.0228315	0.00499243
[truncated: 108 more columns]
