# Supplementary material for: Ascending neurons convey behavioral state to integrative sensory and action selection brain regions
Source: Nat Neurosci. 2023 Mar 23;26(4):682–95. doi: 10.1038/s41593-023-01281-z (PMC10076225; doi:10.1038/s41593-023-01281-z)
Supplement: Source Data Fig. 4 — Raw data points for Fig. 4b,h. [file 41593_2023_1281_MOESM8_ESM.xlsx]

## Sheet: Figure 4b
Forward walking
ROI_0
Time (s)	evt_0	evt_1	evt_2	evt_3	evt_4	evt_5	evt_6	evt_7	evt_8	evt_9	evt_10	evt_11	evt_12	evt_13	evt_14	evt_15	evt_16	evt_17	evt_18	evt_19	evt_20	evt_21	evt_22	evt_23	evt_24	evt_25	evt_26	evt_27	evt_28	evt_29	evt_30	evt_31	evt_32	evt_33	evt_34	evt_35	evt_36	evt_37	evt_38	evt_39	evt_40	evt_41	evt_42	evt_43	evt_44	evt_45	evt_46	evt_47	evt_48
-1	-0.40869	2.14617	22.076	22.7037	7.62386	24.2016	23.2351	107.968	5.44174	44.4847	50.5691	43.6904	68.8426	0.174146	23.5643	63.8488	141.645	18.2649	37.4024	14.3939	4.8499	-0.648308	40.4673	12.2366	4.86121	79.8453	-0.888869	44.2838	38.344	10.9687	-6.5224	11.739	0.915546	22.3699	-1.11163	3.53167	31.6868	18.1708	33.0508	20.401	65.5902	122.729	6.15223	0.907335	12.6664	8.82455	74.0353	52.6539	24.5663
-0.999333	-0.406343	2.08189	22.0542	22.7227	7.62054	24.1868	23.3205	108.086	5.45174	44.578	50.519	43.692	68.7694	0.182797	23.5356	63.802	141.837	18.2602	37.3754	14.435	4.81681	-0.632227	40.4267	12.2662	4.87247	80.046	-0.88473	44.2566	38.4204	10.9991	-6.53102	11.6908	0.856923	22.4096	-1.08572	3.53078	31.6784	18.1403	33.0621	20.4089	65.4682	122.581	6.12296	0.836576	12.6577	8.83283	73.9768	52.5997	24.5192
-0.998667	-0.403997	2.01761	22.0324	22.7416	7.61721	24.1721	23.4059	108.205	5.46175	44.6713	50.4688	43.6936	68.6962	0.191448	23.5069	63.7553	142.028	18.2554	37.3483	14.476	4.78372	-0.616145	40.3861	12.2957	4.88372	80.2467	-0.880591	44.2294	38.4967	11.0295	-6.53964	11.6426	0.798299	22.4492	-1.05981	3.52989	31.67	18.1099	33.0735	20.4168	65.3463	122.433	6.0937	0.765816	12.6489	8.84111	73.9182	52.5456	24.4722
-0.998	-0.40165	1.95332	22.0106	22.7605	7.61389	24.1573	23.4913	108.324	5.47176	44.7646	50.4187	43.6953	68.623	0.2001	23.4782	63.7086	142.219	18.2506	37.3213	14.517	4.75063	-0.600064	40.3455	12.3253	4.89498	80.4475	-0.876451	44.2022	38.573	11.0599	-6.54825	11.5944	0.739675	22.4889	-1.03389	3.52899	31.6615	18.0794	33.0848	20.4246	65.2244	122.284	6.06444	0.695057	12.6402	8.84939	73.8597	52.4914	24.4251
-0.997333	-0.399303	1.88904	21.9888	22.7795	7.61057	24.1426	23.5767	108.442	5.48177	44.858	50.3686	43.6969	68.5498	0.208751	23.4496	63.6619	142.41	18.2459	37.2942	14.5581	4.71754	-0.583983	40.3049	12.3548	4.90623	80.6482	-0.872312	44.175	38.6494	11.0904	-6.55687	11.5462	0.681051	22.5285	-1.00798	3.5281	31.6531	18.049	33.0962	20.4325	65.1024	122.136	6.03518	0.624297	12.6315	8.85767	73.8012	52.4372	24.3781
-0.996667	-0.396957	1.82476	21.967	22.7984	7.60724	24.1278	23.662	108.561	5.49178	44.9513	50.3185	43.6986	68.4766	0.217402	23.4209	63.6151	142.601	18.2411	37.2672	14.5991	4.68445	-0.567902	40.2643	12.3843	4.91749	80.8489	-0.868173	44.1479	38.7257	11.1208	-6.56549	11.498	0.622427	22.5681	-0.982065	3.52721	31.6446	18.0185	33.1075	20.4404	64.9805	121.987	6.00592	0.553537	12.6228	8.86594	73.7426	52.3831	24.331
-0.996	-0.39461	1.76048	21.9452	22.8173	7.60392	24.113	23.7474	108.679	5.50179	45.0446	50.2684	43.7002	68.4034	0.226053	23.3922	63.5684	142.792	18.2363	37.2401	14.6401	4.65136	-0.55182	40.2237	12.4139	4.92874	81.0496	-0.864034	44.1207	38.8021	11.1512	-6.5741	11.4498	0.563803	22.6078	-0.956151	3.52632	31.6362	17.9881	33.1189	20.4482	64.8585	121.839	5.97666	0.482778	12.614	8.87422	73.6841	52.3289	24.2839
-0.995333	-0.392264	1.6962	21.9234	22.8362	7.6006	24.0954	23.8328	108.798	5.5118	45.138	50.2183	43.7019	68.3302	0.234705	23.3636	63.5217	142.983	18.2316	37.2131	14.6812	4.61827	-0.535739	40.1831	12.4434	4.94	81.2503	-0.859895	44.0935	38.8784	11.1817	-6.58272	11.4016	0.505179	22.6474	-0.930237	3.52543	31.6278	17.9576	33.1302	20.4561	64.7366	121.691	5.9474	0.412018	12.6053	8.8825	73.6255	52.2747	24.2369
-0.994667	-0.389917	1.63192	21.9016	22.8552	7.59727	24.061	23.9182	108.916	5.5218	45.2313	50.1682	43.7035	68.257	0.243356	23.3349	63.475	143.174	18.2268	37.186	14.7222	4.58518	-0.519658	40.1426	12.473	4.95125	81.451	-0.855755	44.0663	38.9547	11.2121	-6.59134	11.3534	0.446555	22.687	-0.904323	3.52453	31.6193	17.9272	33.1415	20.464	64.6147	121.542	5.91814	0.341259	12.5966	8.89078	73.567	52.2206	24.1898
-0.994	-0.387571	1.56764	21.8798	22.8741	7.59395	24.0267	24.0036	109.035	5.53181	45.3246	50.1181	43.7051	68.1838	0.252007	23.3062	63.4282	143.365	18.222	37.159	14.7632	4.55209	-0.503577	40.102	12.5025	4.96251	81.6518	-0.851616	44.0391	39.0311	11.2425	-6.59995	11.3052	0.387932	22.7267	-0.87841	3.52364	31.6109	17.8967	33.1529	20.4718	64.4927	121.394	5.88887	0.270499	12.5879	8.89906	73.5084	52.1664	24.1428
-0.993333	-0.385224	1.50336	21.858	22.893	7.59063	23.9924	24.089	109.154	5.54182	45.418	50.068	43.7068	68.1106	0.260715	23.2776	63.3815	143.556	18.2172	37.132	14.8042	4.519	-0.487495	40.0614	12.5321	4.97377	81.8525	-0.847477	44.0119	39.1074	11.273	-6.60857	11.257	0.329308	22.7663	-0.852496	3.52275	31.6025	17.8663	33.1642	20.4797	64.3708	121.246	5.85961	0.19974	12.5791	8.90734	73.4499	52.1122	24.0957
-0.992667	-0.382878	1.43908	21.8362	22.912	7.5873	23.9581	24.1743	109.272	5.55183	45.5113	50.0179	43.7084	68.0374	0.29229	23.2489	63.3348	143.748	18.2125	37.1049	14.8453	4.48591	-0.471414	40.0208	12.5616	4.98502	82.0532	-0.843338	43.9848	39.1837	11.3034	-6.61719	11.2088	0.270684	22.8059	-0.826582	3.52186	31.594	17.8358	33.1756	20.4876	64.2488	121.097	5.83138	0.12898	12.5704	8.91561	73.3914	52.058	24.0486
-0.992	-0.380531	1.3748	21.8144	22.9309	7.58398	23.9238	24.2597	109.391	5.56184	45.6046	49.9677	43.7101	67.9642	0.323865	23.2202	63.2881	143.939	18.2077	37.0779	14.8863	4.45282	-0.455333	39.9802	12.5912	4.99628	82.2539	-0.839199	43.9576	39.2601	11.3338	-6.6258	11.1606	0.21206	22.8456	-0.800668	3.52097	31.5856	17.8054	33.1869	20.4954	64.1269	120.949	5.84072	0.0582206	12.5617	8.92389	73.3328	52.0039	24.0016
-0.991333	-0.378185	1.31052	21.7926	22.9498	7.58065	23.8894	24.3451	109.509	5.57185	45.6979	49.9176	43.7117	67.891	0.35544	23.1916	63.2414	144.13	18.2029	37.0508	14.9273	4.41973	-0.439252	39.9396	12.6207	5.00753	82.4546	-0.835059	43.9304	39.3364	11.3643	-6.63442	11.1124	0.153436	22.8852	-0.774755	3.52007	31.5771	17.7749	33.1983	20.5033	64.005	120.801	5.85005	-0.0125389	12.553	8.93217	73.2743	51.9497	23.9545
-0.990667	-0.375838	1.24624	21.7708	22.9687	7.57733	23.8551	24.4305	109.628	5.58185	45.7913	49.8675	43.7133	67.8178	0.387015	23.1629	63.1946	144.321	18.1982	37.0238	14.9684	4.38664	-0.42317	39.899	12.6502	5.01879	82.6553	-0.83092	43.9032	39.4128	11.3947	-6.64304	11.0642	0.0948121	22.9249	-0.748841	3.51918	31.5687	17.7445	33.2096	20.5112	63.883	120.652	5.85939	-0.0832985	12.5442	8.94045	73.2157	51.8955	23.9075
-0.99	-0.373492	1.18196	21.749	22.9877	7.57401	23.8208	24.5159	109.747	5.59186	45.8846	49.8174	43.715	67.7446	0.41859	23.1342	63.1479	144.512	18.1934	36.9967	15.0094	4.35355	-0.407089	39.8584	12.6798	5.03004	82.856	-0.826781	43.876	39.4891	11.4251	-6.65165	11.016	0.0361883	22.9645	-0.722927	3.51829	31.5603	17.714	33.221	20.519	63.7611	120.504	5.86873	-0.154058	12.5355	8.94873	73.1572	51.8414	23.8604
-0.989333	-0.371145	1.11768	21.7272	23.0066	7.57068	23.7865	24.6013	109.865	5.60187	45.9779	49.7673	43.7166	67.6714	0.450165	23.1055	63.1012	144.703	18.1886	36.9697	15.0504	4.32046	-0.391008	39.8178	12.7093	5.0413	83.0568	-0.822642	43.8489	39.5654	11.4556	-6.66027	10.9678	-0.0224356	23.0041	-0.697013	3.5174	31.5518	17.6836	33.2323	20.5269	63.6391	120.356	5.87806	-0.224818	12.5268	8.95701	73.0987	51.7872	23.8133
-0.988667	-0.368799	1.0534	21.7054	23.0255	7.56736	23.7521	24.6867	109.984	5.61188	46.0713	49.7172	43.7183	67.5982	0.48174	23.0769	63.0934	144.864	18.1839	36.9426	15.0915	4.28737	-0.374927	39.7773	12.7389	5.05255	83.2575	-0.818503	43.8217	39.6418	11.486	-6.66888	10.9196	-0.0810595	23.0438	-0.671099	3.51651	31.5434	17.6531	33.2437	20.5348	63.5172	120.207	5.8874	-0.295577	12.5181	8.96528	73.0401	51.733	23.7663
-0.988	-0.366452	0.989121	21.6835	23.0445	7.56404	23.7178	24.772	110.102	5.62189	46.1646	49.6671	43.7199	67.525	0.513315	23.0482	63.2466	144.735	18.1791	36.9156	15.1325	4.25428	-0.358845	39.7367	12.7684	5.06381	83.4582	-0.814364	43.7945	39.7181	11.5164	-6.6775	10.8714	-0.139683	23.0834	-0.645186	3.51561	31.535	17.6227	33.255	20.5426	63.3953	120.059	5.89674	-0.366337	12.5093	8.97356	72.9816	51.6789	23.7192
-0.987333	-0.364106	0.924841	21.6617	23.0634	7.56071	23.6835	24.8574	110.221	5.6319	46.2579	49.617	43.7215	67.4518	0.54489	23.0195	63.3997	144.606	18.1743	36.8885	15.1735	4.22119	-0.342764	39.6961	12.798	5.07506	83.6589	-0.810224	43.7673	39.7944	11.5469	-6.68612	10.8232	-0.198307	23.123	-0.619272	3.51472	31.5265	17.5922	33.2663	20.5505	63.2733	119.91	5.90608	-0.437096	12.5006	8.98184	72.923	51.6247	23.6722
-0.986667	-0.361759	0.86056	21.6399	23.0823	7.55739	23.6492	24.9428	110.34	5.6419	46.3513	49.5669	43.7232	67.3786	0.576465	22.9909	63.5529	144.477	18.1696	36.8615	15.2145	4.1881	-0.326683	39.6555	12.8275	5.08632	83.8596	-0.806085	43.7401	39.8708	11.5773	-6.69473	10.775	-0.256931	23.1627	-0.593358	3.51383	31.5181	17.5618	33.2777	20.5584	63.1514	119.762	5.91541	-0.507856	12.4919	8.99012	72.8645	51.5705	23.6251
-0.986	-0.359413	0.79628	21.6181	23.1012	7.55407	23.6148	25.0282	110.458	5.65191	46.4446	49.5168	43.7248	67.3055	0.60804	22.9622	63.706	144.347	18.1648	36.8344	15.2556	4.15501	-0.310602	39.6149	12.8571	5.09757	84.0603	-0.801946	43.7129	39.9471	11.6077	-6.70335	10.7268	-0.315555	23.2023	-0.567444	3.51294	31.5096	17.5313	33.289	20.5662	63.0294	119.614	5.92475	-0.578615	12.4832	8.9984	72.806	51.5164	23.578
-0.985333	-0.357066	0.732	21.5963	23.1202	7.55074	23.5805	25.1136	110.577	5.66192	46.5379	49.4666	43.7265	67.2323	0.639615	22.9335	63.8592	144.218	18.16	36.8074	15.2966	4.12192	-0.29452	39.5743	12.8866	5.10883	84.261	-0.797807	43.6858	40.0235	11.6382	-6.71197	10.6786	-0.374179	23.242	-0.54153	3.51205	31.5012	17.5009	33.3004	20.5741	62.9075	119.465	5.93409	-0.649375	12.4744	9.00668	72.7474	51.4622	23.531
-0.984667	-0.35472	0.667719	21.5745	23.1391	7.54742	23.5462	25.199	110.695	5.67193	46.6312	49.4165	43.7281	67.1591	0.67119	22.9049	64.0123	144.089	18.1553	36.7803	15.3376	4.08883	-0.278439	39.5337	12.9161	5.12009	84.4618	-0.793668	43.6586	40.0998	11.6686	-6.72058	10.6304	-0.432803	23.2816	-0.515617	3.51115	31.4928	17.4704	33.3117	20.582	62.7856	119.317	5.94342	-0.720134	12.4657	8.98867	72.6889	51.408	23.4839
-0.984	-0.352373	0.603439	21.5527	23.158	7.54409	23.5119	25.2843	110.814	5.68194	46.7246	49.3664	43.7298	67.0859	0.702765	22.8762	64.1655	143.96	18.1505	36.7533	15.3787	4.05574	-0.262358	39.4931	12.9457	5.13134	84.6625	-0.789528	43.6314	40.1761	11.699	-6.7292	10.5822	-0.491427	23.3212	-0.489703	3.51026	31.4843	17.44	33.3231	20.5898	62.6636	119.169	5.95276	-0.790894	12.457	8.94608	72.6303	51.3538	23.4369
-0.983333	-0.350027	0.539159	21.5309	23.177	7.54077	23.4775	25.3697	110.933	5.69195	46.8179	49.3163	43.7314	67.0127	0.73434	22.8475	64.3186	143.831	18.1457	36.7262	15.4197	4.02265	-0.246277	39.4525	12.9752	5.1426	84.8632	-0.785389	43.6042	40.2525	11.7295	-6.73782	10.534	-0.55005	23.3609	-0.463789	3.50937	31.4759	17.4095	33.3344	20.5977	62.5417	119.02	5.9621	-0.861654	12.4483	8.9035	72.5718	51.2997	23.3898
-0.982667	-0.34768	0.474879	21.5091	23.1959	7.53745	23.4432	25.4551	111.051	5.70195	46.9112	49.2662	43.733	66.9395	0.765915	22.8188	64.4717	143.702	18.1409	36.6992	15.4607	3.98956	-0.230195	39.4119	13.0048	5.15385	85.0639	-0.78125	43.577	40.3288	11.7599	-6.74643	10.4858	-0.608674	23.4005	-0.437875	3.50848	31.4674	17.3791	33.3458	20.6056	62.4197	118.872	5.97143	-0.932413	12.4395	8.86091	72.5133	51.2455	23.3427
-0.982	-0.345334	0.410598	21.4873	23.2148	7.53412	23.4089	25.5405	111.17	5.71196	47.0046	49.2161	43.7347	66.8663	0.79749	22.7902	64.6249	143.573	18.1362	36.6721	15.5017	3.95647	-0.214114	39.3714	13.0343	5.16511	85.2646	-0.777111	43.5498	40.4051	11.7903	-6.75505	10.4376	-0.667298	23.4401	-0.411961	3.50759	31.459	17.3486	33.3571	20.6134	62.2978	118.724	5.98077	-1.00317	12.4308	8.81832	72.4547	51.1913	23.2957
-0.981333	-0.342987	0.346318	21.4655	23.2337	7.5308	23.3746	25.6259	111.288	5.72197	47.0979	49.166	43.7363	66.7931	0.829065	22.7615	64.778	143.443	18.1314	36.6451	15.5428	3.92338	-0.198033	39.3308	13.0639	5.17636	85.4653	-0.772972	43.5227	40.4815	11.8208	-6.76367	10.3895	-0.725922	23.4798	-0.386048	3.50669	31.4506	17.3182	33.3685	20.6213	62.1759	118.575	5.99011	-1.07393	12.4221	8.77573	72.3962	51.1372	23.2486
-0.980667	-0.340641	0.282038	21.4437	23.2527	7.52748	23.3402	25.7113	111.407	5.73198	47.1912	49.1159	43.738	66.7199	0.86064	22.7328	64.9312	143.314	18.1266	36.618	15.5838	3.89029	-0.181952	39.2902	13.0934	5.18762	85.666	-0.768833	43.4955	40.5578	11.8512	-6.77228	10.3413	-0.784546	23.5194	-0.360134	3.5058	31.4421	17.2877	33.3798	20.6292	62.0539	118.427	5.99944	-1.14469	12.4134	8.73315	72.3376	51.083	23.2016
-0.98	-0.338294	0.217758	21.4219	23.2716	7.52415	23.3059	25.7966	111.526	5.74199	47.2846	49.0658	43.7396	66.6467	0.892215	22.7042	65.0843	143.185	18.1219	36.591	15.6248	3.8572	-0.16587	39.2496	13.123	5.19887	85.8668	-0.764693	43.4683	40.6342	11.8816	-6.7809	10.2931	-0.84317	23.5591	-0.33422	3.50491	31.4337	17.2573	33.3911	20.637	61.932	118.278	6.00878	-1.21545	12.4046	8.69056	72.2791	51.0288	23.1545
-0.979333	-0.335948	0.153477	21.4001	23.2905	7.52083	23.2716	25.882	111.644	5.752	47.3779	49.0157	43.7412	66.5735	0.92379	22.6755	65.2375	143.056	18.1171	36.5639	15.6659	3.82411	-0.149789	39.209	13.1525	5.21013	86.0675	-0.760554	43.4411	40.7105	11.9121	-6.78952	10.2449	-0.901794	23.5987	-0.308306	3.50402	31.4253	17.2268	33.4025	20.6449	61.81	118.13	6.01812	-1.28621	12.3959	8.64797	72.2205	50.9747	23.1074
-0.978667	-0.333601	0.0891971	21.3783	23.3095	7.51751	23.2373	25.9674	111.763	5.76201	47.4712	48.9655	43.7429	66.5003	0.955365	22.6468	65.3906	142.927	18.1123	36.5369	15.7069	3.79102	-0.133708	39.1684	13.1821	5.22138	86.2682	-0.756415	43.4139	40.7868	11.9425	-6.79813	10.1967	-0.960418	23.6383	-0.282392	3.50313	31.4168	17.1963	33.4138	20.6528	61.6881	117.982	6.02746	-1.35697	12.3872	8.60538	72.162	50.9205	23.0604
-0.978	-0.331255	0.0249168	21.3565	23.3284	7.51418	23.2029	26.0528	111.881	5.77201	47.5645	48.9154	43.7445	66.4271	0.98694	22.6182	65.5438	142.798	18.1076	36.5098	15.7479	3.75793	-0.117627	39.1278	13.2116	5.23264	86.4689	-0.752276	43.3867	40.8632	11.9729	-6.80675	10.1485	-1.01904	23.678	-0.256479	3.50223	31.4084	17.1659	33.4252	20.6606	61.5662	117.833	6.03679	-1.42773	12.3785	8.5628	72.1035	50.8663	23.0133
-0.977333	-0.328908	-0.0393634	21.3347	23.3473	7.51086	23.1686	26.1382	112	5.78202	47.6579	48.8653	43.7462	66.3539	1.01851	22.5895	65.6969	142.669	18.1028	36.4828	15.789	3.72484	-0.101545	39.0872	13.2411	5.2439	86.6696	-0.748137	43.3596	40.9395	12.0034	-6.81537	10.1003	-1.07767	23.7176	-0.230565	3.50134	31.3999	17.1354	33.4365	20.6685	61.4442	117.685	6.04613	-1.49849	12.3698	8.52021	72.0449	50.8122	22.9663
-0.976667	-0.326562	-0.103644	21.3129	23.3662	7.50754	23.1343	26.2236	112.119	5.79203	47.7512	48.8152	43.7478	66.2807	1.05009	22.5608	65.8501	142.54	18.098	36.4557	15.83	3.69175	-0.085464	39.0466	13.2707	5.25515	86.8703	-0.743997	43.3324	41.0158	12.0338	-6.82398	10.0521	-1.13629	23.7572	-0.204651	3.50045	31.3915	17.105	33.4479	20.6764	61.3223	117.537	6.05547	-1.56925	12.361	8.47762	71.9864	50.758	22.9192
-0.976	-0.324215	-0.167924	21.291	23.3852	7.50421	23.1	26.309	112.237	5.80204	47.8445	48.7651	43.7495	66.2075	1.08166	22.5321	66.0032	142.41	18.0933	36.4287	15.871	3.65866	-0.0693827	39.006	13.3002	5.26641	87.071	-0.739858	43.3052	41.0922	12.0642	-6.8326	10.0039	-1.19491	23.7969	-0.178737	3.49956	31.3831	17.0745	33.4592	20.6842	61.2003	117.388	6.0648	-1.64001	12.3523	8.43504	71.9278	50.7038	22.8721
-0.975333	-0.321869	-0.232204	21.2692	23.4041	7.50089	23.0656	26.3943	112.356	5.81205	47.9379	48.715	43.7511	66.1343	1.11324	22.5035	66.1564	142.281	18.0885	36.4016	15.912	3.62558	-0.0533015	38.9655	13.3298	5.27766	87.2718	-0.735719	43.278	41.1685	12.0947	-6.84122	9.95567	-1.25354	23.8365	-0.152823	3.49867	31.3746	17.0441	33.4706	20.6921	61.0784	117.24	6.07414	-1.71077	12.3436	8.39245	71.8693	50.6497	22.8251
-0.974667	-0.319522	-0.296485	21.2474	23.423	7.49756	23.0313	26.4797	112.474	5.82206	48.0312	48.6649	43.7527	66.0611	1.14481	22.4748	66.3095	142.152	18.0837	36.3746	15.9531	3.59249	-0.0372202	38.9249	13.3593	5.28892	87.4725	-0.73158	43.2508	41.2449	12.1251	-6.84983	9.90747	-1.31216	23.8762	-0.12691	3.49777	31.3662	17.0136	33.4819	20.7	60.9565	117.092	6.08348	-1.78153	12.3349	8.34986	71.8108	50.5955	22.778
-0.974	-0.317176	-0.360765	21.2256	23.442	7.49424	22.997	26.5109	112.593	5.83206	48.1245	48.6148	43.7544	65.9879	1.17639	22.4461	66.4627	142.023	18.079	36.3475	15.9941	3.5594	-0.021139	38.8843	13.3889	5.30017	87.6732	-0.727441	43.2236	41.3212	12.1555	-6.85845	9.85927	-1.37078	23.9158	-0.100996	3.49688	31.3577	16.9832	33.4933	20.7078	60.8345	116.943	6.09281	-1.85229	12.3261	8.30727	71.7522	50.5413	22.731
-0.973333	-0.314829	-0.425045	21.2038	23.4609	7.49092	22.9627	26.4798	112.711	5.84207	48.2178	48.5647	43.756	65.9147	1.20796	22.4175	66.6158	141.894	18.0742	36.3205	16.0351	3.52631	-0.00505771	38.8437	13.4184	5.31143	87.8739	-0.723302	43.1965	41.3975	12.186	-6.86707	9.81107	-1.42941	23.9554	-0.0750821	3.49599	31.3493	16.9527	33.5046	20.7157	60.7126	116.795	6.10215	-1.92305	12.3174	8.26469	71.6937	50.4871	22.6839
-0.972667	-0.312483	-0.489325	21.182	23.4798	7.48759	22.9283	26.4488	112.83	5.85208	48.3112	48.5146	43.7577	65.8415	1.23954	22.3888	66.769	141.765	18.0694	36.2935	16.0762	3.49322	0.0110235	38.8031	13.448	5.32268	88.0746	-0.719162	43.1693	41.4739	12.2164	-6.87568	9.76287	-1.48803	23.9951	-0.0491683	3.4951	31.3409	16.9223	33.5159	20.7235	60.5906	116.647	6.11149	-1.99381	12.3087	8.2221	71.6351	50.433	22.6368
-0.972	-0.310136	-0.553606	21.1602	23.4988	7.48427	22.894	26.4177	112.949	5.86209	48.4045	48.4645	43.7593	65.7683	1.27111	22.3601	66.9221	141.636	18.0646	36.2664	16.1172	3.46013	0.0271048	38.7625	13.4775	5.33394	88.2753	-0.715023	43.1421	41.5502	12.2468	-6.8843	9.71467	-1.54666	24.0347	-0.0232545	3.49421	31.3324	16.8918	33.5273	20.7314	60.4687	116.498	6.12082	-2.06457	12.3	8.17951	71.5766	50.3788	22.5898
-0.971333	-0.30779	-0.617886	21.1384	23.5177	7.48095	22.8597	26.3867	113.067	5.8721	48.4978	48.4143	43.7609	65.6951	1.30269	22.3315	67.0753	141.507	18.0599	36.2394	16.1582	3.42704	0.0431861	38.7219	13.507	5.34519	88.476	-0.710884	43.1149	41.6265	12.2772	-6.89292	9.66647	-1.60528	24.0743	0.00265928	3.49331	31.324	16.8614	33.5386	20.7393	60.3468	116.35	6.13016	-2.13533	12.2912	8.13692	71.5181	50.3246	22.5427
-0.970667	-0.305443	-0.682166	21.1166	23.5366	7.47762	22.8254	26.3557	113.186	5.88211	48.5912	48.3642	43.7626	65.6219	1.33426	22.3028	67.2284	141.377	18.0551	36.2123	16.1992	3.39395	0.0592673	38.6813	13.5366	5.35645	88.6768	-0.706745	43.0877	41.7029	12.3077	-6.90153	9.61828	-1.6639	24.114	0.0285731	3.49242	31.3156	16.8309	33.55	20.7471	60.2248	116.201	6.1395	-2.20608	12.2825	8.09434	71.4595	50.2705	22.4957
-0.97	-0.303097	-0.746446	21.0948	23.5555	7.4743	22.7911	26.3246	113.304	5.89211	48.6845	48.3141	43.7642	65.5487	1.36584	22.2741	67.3816	141.248	18.0503	36.1853	16.2403	3.36086	0.0753486	38.6407	13.5661	5.3677	88.8775	-0.702606	43.0605	41.7792	12.3381	-6.91015	9.57008	-1.72253	24.1536	0.0544869	3.49153	31.3071	16.8005	33.5613	20.755	60.1029	116.053	6.14884	-2.27684	12.2738	8.05175	71.401	50.2163	22.4486
-0.969333	-0.30075	-0.810727	21.073	23.5745	7.47098	22.7567	26.2936	113.423	5.90212	48.7778	48.264	43.7659	65.4755	1.39741	22.2455	67.5347	141.119	18.0456	36.1582	16.2813	3.32777	0.0914298	38.6002	13.5957	5.37896	89.0782	-0.698466	43.0334	41.8556	12.3685	-6.91877	9.52188	-1.78115	24.1933	0.0804007	3.49064	31.2987	16.77	33.5727	20.7629	59.9809	115.905	6.15817	-2.3476	12.2651	8.00916	71.3424	50.1621	22.4015
-0.968667	-0.298404	-0.875007	21.0512	23.5934	7.46765	22.7224	26.2625	113.542	5.91213	48.8712	48.2139	43.7675	65.4023	1.42899	22.2168	67.6879	140.99	18.0408	36.1312	16.3223	3.29468	0.107511	38.5596	13.6252	5.39022	89.2789	-0.694327	43.0062	41.9319	12.399	-6.92738	9.47368	-1.83978	24.2329	0.106314	3.48975	31.2902	16.7396	33.584	20.7707	59.859	115.756	6.16751	-2.41836	12.2563	7.96657	71.2839	50.108	22.3545
-0.968	-0.296057	-0.939287	21.0294	23.6123	7.46542	22.6881	26.2315	113.66	5.92214	48.9645	48.1638	43.7691	65.3291	1.46056	22.1881	67.841	140.861	18.036	36.1041	16.3634	3.26159	0.123592	38.519	13.6548	5.40147	89.4796	-0.690188	42.979	42.0082	12.4294	-6.936	9.42548	-1.8984	24.2725	0.132228	3.48885	31.2818	16.7091	33.5954	20.7786	59.7371	115.608	6.17685	-2.48912	12.2476	7.92399	71.2254	50.0538	22.3074
-0.967333	-0.293711	-1.00357	21.0076	23.6313	7.46875	22.6538	26.2005	113.779	5.93215	49.0578	48.1137	43.7708	65.2559	1.49214	22.1594	67.9941	140.732	18.0313	36.0771	16.4044	3.2285	0.139674	38.4784	13.6843	5.39669	89.6803	-0.686049	42.9518	42.0846	12.4598	-6.94462	9.37728	-1.95702	24.3122	0.158142	3.48796	31.2734	16.6787	33.6067	20.7865	59.6151	115.46	6.18618	-2.55988	12.2389	7.8814	71.1668	49.9996	22.2604
-0.966667	-0.291364	-1.06785	20.9858	23.6502	7.47207	22.6194	26.1694	113.897	5.94216	49.1511	48.0636	43.7724	65.1828	1.52371	22.1308	68.1473	140.603	18.0265	36.05	16.4454	3.19541	0.155755	38.4378	13.7131	5.37155	89.881	-0.68975	42.9246	42.1609	12.4903	-6.95323	9.32909	-2.01565	24.3518	0.184056	3.48707	31.2649	16.6482	33.6181	20.7943	59.4932	115.311	6.19552	-2.63064	12.2302	7.83881	71.1083	49.9455	22.2133
-0.966	-0.289018	-1.13213	20.964	23.6691	7.47539	22.5851	26.1384	114.016	5.95216	49.2445	48.0135	43.7741	65.1096	1.55529	22.1021	68.3004	140.473	18.0217	36.023	16.4865	3.16232	0.171836	38.3972	13.7242	5.3464	90.0818	-0.722957	42.8974	42.2372	12.5207	-6.96185	9.28089	-2.07427	24.3914	0.20997	3.48618	31.2565	16.6178	33.6294	20.8022	59.3712	115.163	6.20486	-2.7014	12.2214	7.79623	71.0497	49.8913	22.1662
-0.965333	-0.286671	-1.19641	20.9422	23.688	7.47872	22.5508	26.1073	114.135	5.96217	49.3378	47.9634	43.7757	65.0364	1.58686	22.0734	68.4536	140.344	18.017	35.9959	16.5275	3.12923	0.187917	38.3566	13.7352	5.32125	90.2825	-0.756164	42.8703	42.3136	12.5511	-6.97047	9.23269	-2.1329	24.4311	0.235883	3.48529	31.2481	16.5873	33.6407	20.8101	59.2493	115.015	6.21419	-2.77216	12.2127	7.75364	70.9912	49.8371	22.1192
-0.964667	-0.284325	-1.26069	20.9204	23.707	7.48204	22.5165	26.0763	114.253	5.97218	49.4311	47.9132	43.7774	64.9632	1.61844	22.0448	68.6067	140.215	18.0122	35.9689	16.5685	3.09614	0.203999	38.316	13.7463	5.29611	90.4832	-0.789371	42.8431	42.3899	12.5816	-6.97908	9.18449	-2.19152	24.4707	0.261797	3.48439	31.2396	16.5569	33.6521	20.8179	59.1274	114.866	6.22353	-2.84292	12.204	7.71105	70.9326	49.783	22.0721
-0.964	-0.281978	-1.32497	20.8986	23.7259	7.48537	22.4821	26.0453	114.372	5.98219	49.5245	47.8631	43.779	64.89	1.65001	22.0161	68.7599	140.086	18.0074	35.9418	16.6095	3.06305	0.22008	38.2754	13.7574	5.27096	90.6839	-0.822578	42.8159	42.4663	12.612	-6.9877	9.13629	-2.25014	24.5103	0.287711	3.4835	31.2312	16.5264	33.6634	20.8258	59.0054	114.718	6.23287	-2.91368	12.1953	7.66846	70.8741	49.7288	22.0251
-0.963333	-0.279632	-1.38925	20.8767	23.7448	7.48869	22.4478	26.0142	114.49	5.9922	49.6178	47.813	43.7806	64.8168	1.68159	21.9874	68.913	139.957	18.0027	35.9148	16.6506	3.02996	0.236161	38.2348	13.7685	5.24581	90.8846	-0.855785	42.7887	42.5426	12.6424	-6.99632	9.08809	-2.30877	24.55	0.313625	3.48261	31.2227	16.496	33.6748	20.8337	58.8835	114.569	6.2422	-2.98444	12.1865	7.62588	70.8156	49.6746	21.978
-0.962667	-0.277285	-1.45353	20.8549	23.7638	7.49201	22.4135	25.9832	114.609	6.00221	49.7111	47.7629	43.7823	64.7436	1.71316	21.9588	69.0662	139.828	17.9979	35.8877	16.6916	2.99687	0.252242	38.1943	13.7795	5.22067	91.0853	-0.888992	42.7615	42.6189	12.6729	-7.00493	9.0399	-2.36739	24.5896	0.339539	3.48172	31.2143	16.4655	33.6861	20.8415	58.7615	114.421	6.25154	-3.0552	12.1778	7.58329	70.757	49.6204	21.9309
-0.962	-0.274939	-1.51781	20.8331	23.7827	7.49534	22.3792	25.9521	114.728	6.01221	49.8045	47.7128	43.7839	64.6704	1.74474	21.9301	69.2193	139.699	17.9931	35.8607	16.7326	2.96378	0.268324	38.1537	13.7906	5.19552	91.2861	-0.922199	42.7344	42.6953	12.7033	-7.01355	8.9917	-2.42601	24.6293	0.365452	3.48083	31.2059	16.4351	33.6975	20.8494	58.6396	114.273	6.26088	-3.12596	12.1691	7.5407	70.6985	49.5663	21.8839
-0.961333	-0.272592	-1.58209	20.8113	23.8016	7.49866	22.3448	25.9211	114.846	6.02222	49.8978	47.6627	43.7856	64.5972	1.77631	21.9014	69.3725	139.57	17.9883	35.8336	16.7737	2.93069	0.284405	38.1131	13.8017	5.17038	91.4868	-0.955406	42.7072	42.7716	12.7337	-7.02217	8.9435	-2.48464	24.6689	0.391366	3.47993	31.1974	16.4046	33.7088	20.8573	58.5177	114.124	6.27022	-3.19672	12.1604	7.49811	70.6399	49.5121	21.8368
-0.960667	-0.270246	-1.64637	20.7895	23.8205	7.50198	22.3105	25.8901	114.965	6.03223	49.9911	47.6126	43.7872	64.524	1.80789	21.8727	69.5256	139.44	17.9836	35.8066	16.8147	2.8976	0.300486	38.0725	13.8128	5.14523	91.6875	-0.988613	42.68	42.8479	12.7642	-7.03078	8.8953	-2.54326	24.7085	0.41728	3.47904	31.189	16.3742	33.7202	20.8651	58.3957	113.976	6.27955	-3.26748	12.1516	7.45553	70.5814	49.4579	21.7898
-0.96	-0.267899	-1.71065	20.7677	23.8395	7.50531	22.2762	25.859	115.083	6.04224	50.0844	47.5625	43.7888	64.4508	1.83946	21.8441	69.6788	139.311	17.9788	35.7795	16.8557	2.86451	0.316567	38.0319	13.8238	5.12008	91.8882	-1.02182	42.6528	42.9243	12.7946	-7.0394	8.8471	-2.60189	24.7482	0.443194	3.47815	31.1805	16.3437	33.7315	20.873	58.2738	113.828	6.28889	-3.33824	12.1429	7.41294	70.5229	49.4038	21.7427
-0.959333	-0.265553	-1.77493	20.7459	23.8584	7.50863	22.2419	25.828	115.202	6.05225	50.1778	47.5124	43.7905	64.3776	1.87104	21.8154	69.8319	139.182	17.974	35.7525	16.8968	2.83142	0.332649	37.9913	13.8349	5.09494	92.0889	-1.05503	42.6256	43.0006	12.825	-7.04802	8.7989	-2.66051	24.7878	0.469108	3.47726	31.1721	16.3133	33.7428	20.8809	58.2743	113.679	6.29823	-3.409	12.1342	7.37035	70.4643	49.3496	21.6956
-0.958667	-0.263206	-1.83921	20.7241	23.8773	7.51195	22.2075	25.7969	115.321	6.06226	50.2711	47.4623	43.7921	64.3044	1.90261	21.7867	69.9851	139.053	17.9693	35.7254	16.9378	2.79833	0.34873	37.9507	13.846	5.06979	92.2896	-1.08823	42.5984	43.077	12.8555	-7.05663	8.7507	-2.71913	24.8274	0.495021	3.47636	31.1637	16.2828	33.7542	20.8887	58.2906	113.531	6.30756	-3.47976	12.1255	7.32777	70.4058	49.2954	21.6486
-0.958	-0.26086	-1.90349	20.7023	23.8963	7.51528	22.1732	25.7659	115.439	6.07227	50.3644	47.4121	43.7938	64.2312	1.93419	21.7581	70.1382	138.924	17.9645	35.6984	16.9788	2.76524	0.364811	37.9101	13.8571	5.04464	92.4903	-1.12144	42.5713	43.1533	12.8859	-7.06525	8.70251	-2.77776	24.8671	0.520935	3.47547	31.1552	16.2524	33.7655	20.8966	58.3068	113.383	6.3169	-3.55052	12.1167	7.28518	70.3472	49.2413	21.6015
-0.957333	-0.258513	-1.96777	20.6805	23.9152	7.5186	22.1389	25.7349	115.558	6.08227	50.4578	47.362	43.7954	64.158	1.96576	21.7294	70.2914	138.795	17.9597	35.6713	17.0198	2.73215	0.380892	37.8695	13.8681	5.0195	92.6911	-1.15465	42.5441	43.2296	12.9163	-7.07386	8.65431	-2.83638	24.9067	0.546849	3.47458	31.1468	16.2219	33.7769	20.9045	58.323	113.234	6.32624	-3.62128	12.108	7.24259	70.2887	49.1871	21.5545
-0.956667	-0.256167	-2.03205	20.6587	23.9341	7.52192	22.1046	25.7038	115.676	6.09228	50.5511	47.3119	43.7971	64.0848	1.99734	21.7007	70.4445	138.666	17.955	35.6443	17.0609	2.69906	0.396974	37.829	13.8792	4.99435	92.8918	-1.18786	42.5169	43.306	12.9468	-7.08248	8.60611	-2.89501	24.9464	0.572763	3.47369	31.1384	16.1915	33.7882	20.9123	58.3393	113.086	6.33557	-3.69204	12.0993	7.2	70.2302	49.1329	21.5074
-0.956	-0.25382	-2.09633	20.6369	23.953	7.52525	22.0702	25.6728	115.795	6.10229	50.6444	47.2618	43.7987	64.0116	2.02891	21.6721	70.5977	138.536	17.9502	35.6172	17.1019	2.66597	0.413055	37.7884	13.8903	4.96921	93.0925	-1.22106	42.4897	43.3823	12.9772	-7.0911	8.55791	-2.95363	24.986	0.598677	3.4728	31.1299	16.161	33.7996	20.9202	58.3555	112.937	6.34491	-3.7628	12.0906	7.15742	70.1716	49.0788	21.4603
-0.955333	-0.251474	-2.16061	20.6151	23.972	7.52857	22.0359	25.6417	115.913	6.1123	50.7378	47.2117	43.8003	63.9384	2.06049	21.6434	70.7508	138.407	17.9454	35.5902	17.1429	2.63288	0.429136	37.7478	13.9014	4.94406	93.2932	-1.25427	42.4625	43.4586	13.0076	-7.09971	8.50971	-3.01225	25.0256	0.62459	3.4719	31.1215	16.1306	33.8109	20.9281	58.3718	112.789	6.35425	-3.83355	12.0818	7.11483	70.1131	49.0246	21.4133
-0.954667	-0.249127	-2.22489	20.5933	23.9909	7.5319	22.0016	25.6107	116.032	6.12231	50.8311	47.1616	43.802	63.8652	2.09206	21.6147	70.904	138.278	17.9407	35.5631	17.184	2.59979	0.445217	37.7072	13.9125	4.91891	93.4939	-1.28748	42.4353	43.535	13.0381	-7.10833	8.46151	-3.07088	25.0653	0.650504	3.47101	31.113	16.1001	33.8223	20.9359	58.388	112.641	6.36358	-3.90431	12.0731	7.07224	70.0545	48.9704	21.3662
-0.954	-0.246781	-2.28917	20.5715	24.0098	7.53522	21.9673	25.5796	116.151	6.13232	50.9244	47.1115	43.8036	63.792	2.12364	21.5861	71.0571	138.149	17.9359	35.5361	17.225	2.5667	0.461299	37.6666	13.9235	4.89377	93.6946	-1.32068	42.4082	43.6113	13.0685	-7.11695	8.41332	-3.1295	25.1049	0.676418	3.47012	31.1046	16.0697	33.8336	20.9438	58.4042	112.492	6.37292	-3.97507	12.0644	7.02965	69.996	48.9162	21.3192
-0.953333	-0.244434	-2.35345	20.5497	24.0288	7.53854	21.9329	25.5486	116.269	6.14232	51.0177	47.0614	43.8053	63.7188	2.15521	21.5574	71.2102	138.02	17.9311	35.5091	17.266	2.53361	0.47738	37.626	13.9346	4.86862	93.8953	-1.35389	42.381	43.6877	13.0989	-7.12556	8.36512	-3.18812	25.1445	0.702332	3.46923	31.0962	16.0392	33.845	20.9517	58.4205	112.344	6.38226	-4.04583	12.0557	6.98707	69.9375	48.8621	21.2721
-0.952667	-0.242088	-2.41773	20.5279	24.0477	7.54187	21.8986	25.5176	116.388	6.15233	51.1111	47.0113	43.8069	63.6456	2.18679	21.5287	71.3634	137.891	17.9264	35.482	17.307	2.50052	0.493461	37.5854	13.9457	4.84347	94.0961	-1.3871	42.3538	43.764	13.1294	-7.13418	8.31692	-3.24675	25.1842	0.728245	3.46834	31.0877	16.0088	33.8563	20.9595	58.4367	112.196	6.39159	-4.11659	12.047	6.94448	69.8789	48.8079	21.225
-0.952	-0.239741	-2.48201	20.5061	24.0666	7.54519	21.8643	25.4865	116.506	6.16234	51.2044	46.9612	43.8085	63.5724	2.21836	21.5	71.5165	137.762	17.9216	35.455	17.3481	2.46743	0.509543	37.5448	13.9568	4.81833	94.2968	-1.4203	42.3266	43.8403	13.1598	-7.1428	8.26872	-3.30537	25.2238	0.754159	3.46744	31.0793	15.9783	33.8676	20.9674	58.4529	112.047	6.40093	-4.18735	12.0382	6.90189	69.8204	48.7537	21.178
-0.951333	-0.237395	-2.54629	20.4843	24.0855	7.54851	21.83	25.4555	116.625	6.17235	51.2977	46.911	43.8102	63.4992	2.24994	21.4714	71.6697	137.633	17.9168	35.4279	17.3891	2.43434	0.525624	37.5042	13.9678	4.79318	94.4975	-1.45351	42.2994	43.9167	13.1902	-7.15141	8.22052	-3.364	25.2635	0.780073	3.46655	31.0708	15.9479	33.879	20.9753	58.4692	111.899	6.41027	-4.25811	12.0295	6.8593	69.7618	48.6996	21.1309
-0.950667	-0.235048	-2.61057	20.4624	24.1045	7.55184	21.7956	25.4244	116.744	6.18236	51.3911	46.8609	43.8118	63.426	2.28151	21.4427	71.8228	137.503	17.912	35.4009	17.4301	2.40125	0.541705	37.4636	13.9789	4.76804	94.6982	-1.48672	42.2722	43.993	13.2207	-7.16003	8.17232	-3.42262	25.3031	0.805987	3.47174	31.0624	15.9174	33.8903	20.9831	58.4854	111.751	6.41961	-4.32887	12.0208	6.81672	69.7033	48.6454	21.0839
-0.95	-0.232702	-2.67485	20.4406	24.1234	7.55516	21.7613	25.3934	116.862	6.19237	51.4844	46.8108	43.8135	63.3528	2.31309	21.414	71.976	137.374	17.9073	35.3738	17.4712	2.36816	0.557786	37.4231	13.99	4.74289	94.8989	-1.51993	42.2451	44.0693	13.2511	-7.16865	8.12412	-3.48124	25.3427	0.831901	3.52815	31.054	15.887	33.9017	20.991	58.5016	111.602	6.42894	-4.39963	12.0121	6.77413	69.6447	48.5912	21.0368
-0.949333	-0.230355	-2.73913	20.4188	24.1423	7.55848	21.727	25.3624	116.981	6.20237	51.5777	46.7607	43.8151	63.2796	2.34466	21.3854	72.1291	137.245	17.9025	35.3468	17.5122	2.33507	0.573868	37.3825	14.0011	4.71774	95.0996	-1.55313	42.2179	44.1457	13.2815	-7.17726	8.07593	-3.53987	25.3824	0.857814	3.58456	31.0455	15.8565	33.913	20.9989	58.5179	111.454	6.43828	-4.47039	12.0033	6.73154	69.5862	48.5371	20.9897
-0.948667	-0.228009	-2.80341	20.397	24.1613	7.56181	21.6927	25.3313	117.099	6.21238	51.6711	46.7106	43.8167	63.2064	2.37624	21.3567	72.2823	137.116	17.8977	35.3197	17.5532	2.30198	0.589949	37.3419	14.0121	4.6926	95.3003	-1.58634	42.1907	44.222	13.312	-7.18588	8.02773	-3.59849	25.422	0.883728	3.64096	31.0371	15.8261	33.9244	21.0067	58.5341	111.306	6.44762	-4.54115	11.9946	6.68896	69.5277	48.4829	20.9427
-0.948	-0.225662	-2.8677	20.3752	24.1802	7.56513	21.6583	25.3003	117.218	6.22239	51.7644	46.6605	43.8184	63.1332	2.40781	21.328	72.4354	136.987	17.893	35.2927	17.5943	2.26889	0.60603	37.3013	14.0232	4.66745	95.5011	-1.61955	42.1635	44.2984	13.3424	-7.1945	7.97953	-3.65712	25.4616	0.909642	3.69737	31.0287	15.7956	33.9357	21.0146	58.5503	111.157	6.45695	-4.61191	11.9859	6.64637	69.4691	48.4287	20.8956
-0.947333	-0.223316	-2.93198	20.3534	24.1991	7.56846	21.624	25.2692	117.169	6.2324	51.8577	46.6104	43.82	63.0601	2.43939	21.2994	72.5886	136.858	17.8882	35.2656	17.6353	2.2358	0.622111	37.2607	14.0343	4.6423	95.7018	-1.65275	42.1363	44.3747	13.3728	-7.20311	7.93133	-3.71574	25.5013	0.935556	3.75378	31.0202	15.7651	33.9471	21.0225	58.5666	111.009	6.46629	-4.68267	11.9772	6.60378	69.4106	48.3746	20.8486
-0.946667	-0.220969	-2.99626	20.3316	24.2181	7.57178	21.5897	25.2382	117.085	6.24241	51.951	46.5603	43.8217	62.9869	2.47096	21.2707	72.7417	136.729	17.8834	35.2386	17.6763	2.20271	0.638193	37.2201	14.0454	4.61716	95.9025	-1.68596	42.1091	44.451	13.4033	-7.21173	7.88313	-3.77436	25.5409	0.96147	3.81019	31.0118	15.7347	33.9584	21.0303	58.5828	110.86	6.47563	-4.75343	11.9684	6.56119	69.352	48.3204	20.8015
-0.946	-0.218623	-3.06054	20.3098	24.237	7.5751	21.5554	25.2072	117	6.25242	52.0444	46.5102	43.8233	62.9137	2.50254	21.242	72.8949	136.6	17.8787	35.2115	17.7173	2.16962	0.654274	37.1795	14.0564	4.59201	96.1032	-1.71917	42.082	44.5274	13.4337	-7.22035	7.83493	-3.83299	25.5806	0.987383	3.86659	31.0033	15.7042	33.9698	21.0382	58.599	110.712	6.48496	-4.82419	11.9597	6.51861	69.2935	48.2662	20.7544
-0.945333	-0.216276	-3.12482	20.288	24.2559	7.57843	21.5211	25.1761	116.916	6.26242	52.1377	46.4601	43.825	62.8405	2.53411	21.2133	73.048	136.47	17.8739	35.1845	17.7584	2.13653	0.670355	37.1389	14.0675	4.56687	96.3039	-1.75237	42.0548	44.6037	13.4641	-7.22896	7.78674	-3.89161	25.6202	1.0133	3.923	30.9949	15.6738	33.9811	21.0461	58.6153	110.564	6.4943	-4.89495	11.951	6.47602	69.235	48.2121	20.7074
-0.944667	-0.21393	-3.1891	20.2662	24.2748	7.58175	21.4867	25.1451	116.831	6.27243	52.231	46.4099	43.8266	62.7673	2.56569	21.1847	73.2012	136.341	17.8691	35.1574	17.787	2.10344	0.686436	37.0983	14.0786	4.54172	96.5046	-1.78558	42.0276	44.68	13.4946	-7.23758	7.73854	-3.95024	25.6598	1.03921	3.97941	30.9865	15.6433	33.9924	21.0539	58.6315	110.415	6.50364	-4.96571	11.9423	6.43343	69.1764	48.1579	20.6603
-0.944	-0.211583	-3.25338	20.2444	24.2938	7.58507	21.4524	25.114	116.747	6.28244	52.3244	46.3598	43.8282	62.6941	2.59726	21.156	73.3543	136.212	17.8644	35.1304	17.7978	2.07035	0.702518	37.0578	14.0897	4.51657	96.7053	-1.81879	42.0004	44.7564	13.525	-7.2462	7.69034	-4.00886	25.6995	1.06512	4.03582	30.978	15.6129	34.0038	21.0618	58.6478	110.267	6.51297	-5.03647	11.9335	6.39084	69.1179	48.1037	20.6133
-0.943333	-0.209237	-3.31766	20.2226	24.3127	7.5884	21.4181	25.083	116.662	6.29245	52.4177	46.3097	43.8299	62.6209	2.62884	21.1273	73.5075	136.083	17.8596	35.1033	17.8086	2.03726	0.718599	37.0172	14.1008	4.49143	96.9061	-1.852	41.9732	44.8327	13.5554	-7.25481	7.64214	-4.06748	25.7391	1.09104	4.09222	30.9696	15.5824	34.0151	21.0697	58.664	110.119	6.52231	-5.10723	11.9248	6.34826	69.0593	48.0495	20.5662
-0.942667	-0.20689	-3.38194	20.2008	24.3316	7.59172	21.3838	25.052	116.578	6.30246	52.511	46.2596	43.8315	62.5477	2.66041	21.0987	73.6606	135.954	17.8548	35.0763	17.8195	2.03366	0.73468	36.9766	14.1118	4.46628	97.1068	-1.8852	41.946	44.9091	13.5858	-7.26343	7.59394	-4.12611	25.7787	1.11695	4.14863	30.9612	15.552	34.0265	21.0775	58.6802	109.97	6.53165	-5.17799	11.9161	6.30567	69.0008	47.9954	20.5191
-0.942	-0.204544	-3.44622	20.179	24.3506	7.59504	21.3494	25.0209	116.493	6.31247	52.6044	46.2095	43.8332	62.4745	2.69199	21.07	73.8138	135.825	17.8501	35.0492	17.8303	2.03406	0.750761	36.936	14.1229	4.44113	97.3075	-1.91841	41.9189	44.9854	13.6163	-7.27205	7.54574	-4.18473	25.8184	1.14287	4.20504	30.9527	15.5215	34.0378	21.0854	58.6965	109.822	6.54099	-5.24875	11.9074	6.26308	68.9423	47.9412	20.4721
-0.941333	-0.202197	-3.5105	20.1572	24.3695	7.59837	21.3151	24.9899	116.409	6.32247	52.6977	46.1594	43.8348	62.4013	2.72356	21.0413	73.9669	135.696	17.8453	35.0222	17.8411	2.03446	0.766843	36.8954	14.134	4.41599	97.5082	-1.95162	41.8917	45.0617	13.6467	-7.28066	7.49755	-4.24335	25.858	1.16878	4.26145	30.9443	15.4911	34.0492	21.0932	58.7127	109.674	6.55032	-5.31951	11.8986	6.22049	68.8837	47.887	20.425
-0.940667	-0.19985	-3.57478	20.1354	24.3884	7.60169	21.2808	24.9588	116.324	6.33248	52.791	46.1093	43.8364	62.3281	2.75514	21.0127	74.1201	135.566	17.8405	34.9951	17.8519	2.03486	0.782924	36.8548	14.1451	4.39084	97.7089	-1.98482	41.8645	45.1381	13.6771	-7.28928	7.44935	-4.30198	25.8976	1.19469	4.31785	30.9358	15.4606	34.0605	21.1011	58.7289	109.525	6.55966	-5.39026	11.8899	6.17791	68.8252	47.8329	20.378
-0.94	-0.197504	-3.63906	20.1136	24.4073	7.60501	21.2465	24.9278	116.24	6.34249	52.8843	46.0592	43.8381	62.2549	2.78671	20.984	74.2732	135.437	17.8357	34.9681	17.8627	2.03526	0.799005	36.8142	14.1561	4.3657	97.9096	-2.01803	41.8373	45.2144	13.7076	-7.2979	7.40115	-4.3606	25.9373	1.22061	4.37426	30.9274	15.4302	34.0719	21.109	58.7452	109.377	6.569	-5.46102	11.8812	6.13532	68.7666	47.7787	20.3309
-0.939333	-0.195157	-3.70334	20.0918	24.4263	7.60834	21.2121	24.8968	116.155	6.3525	52.9777	46.0091	43.8397	62.1817	2.81829	20.9553	74.4264	135.308	17.831	34.941	17.8735	2.03566	0.815086	36.7736	14.1672	4.34055	98.1103	-2.05124	41.8101	45.2907	13.738	-7.30651	7.35295	-4.41923	25.9769	1.24652	4.43067	30.919	15.3997	34.0832	21.1168	58.7614	109.228	6.57833	-5.53178	11.8725	6.09273	68.7081	47.7245	20.2838
-0.938667	-0.192811	-3.76762	20.0699	24.4452	7.61166	21.1778	24.8657	116.071	6.36251	53.071	45.959	43.8414	62.1085	2.84986	20.9267	74.5795	135.179	17.8262	34.914	17.8844	2.03605	0.815602	36.733	14.1783	4.3154	98.3111	-2.08444	41.7829	45.3671	13.7684	-7.31513	7.30475	-4.47785	26.0166	1.27244	4.48707	30.9105	15.3693	34.0946	21.1247	58.7776	109.08	6.58767	-5.60254	11.8637	6.05015	68.6496	47.6704	20.2368
-0.938	-0.190464	-3.8319	20.0481	24.4641	7.61499	21.1435	24.8347	115.986	6.37252	53.1643	45.9089	43.843	62.0353	2.88144	20.898	74.7326	135.05	17.8214	34.8869	17.8952	2.03645	0.812919	36.6924	14.1894	4.29026	98.5118	-2.11765	41.7558	45.4434	13.7989	-7.32375	7.25655	-4.53647	26.0562	1.29835	4.54348	30.9021	15.3388	34.1059	21.1326	58.7939	108.932	6.59701	-5.6733	11.855	6.00756	68.591	47.6162	20.1897
-0.937333	-0.188118	-3.89618	20.0263	24.4831	7.61831	21.1092	24.8036	115.902	6.38253	53.2577	45.8587	43.8446	61.9621	2.91301	20.8693	74.8858	134.921	17.8167	34.8599	17.906	2.03685	0.810236	36.6519	14.2004	4.26511	98.7125	-2.15086	41.7286	45.5198	13.8293	-7.33236	7.20835	-4.5951	26.0958	1.32426	4.59989	30.8936	15.3084	34.1172	21.1404	58.8101	108.783	6.60634	-5.74406	11.8463	5.96497	68.5325	47.562	20.1427
-0.936667	-0.185771	-3.96046	20.0045	24.502	7.62163	21.0748	24.7726	115.817	6.39253	53.351	45.8086	43.8463	61.8889	2.94459	20.8406	75.0389	134.792	17.8119	34.8328	17.9168	2.03725	0.807553	36.6113	14.2115	4.23996	98.9132	-2.18407	41.7014	45.5961	13.8597	-7.34098	7.16016	-4.65372	26.1355	1.35018	4.6563	30.8852	15.2779	34.1286	21.1483	58.8263	108.635	6.61568	-5.81482	11.8376	5.92238	68.4739	47.5079	20.0956
-0.936	-0.183425	-4.02474	19.9827	24.5209	7.62496	21.0405	24.7416	115.733	6.40254	53.4443	45.7585	43.8479	61.8157	2.97616	20.812	75.1921	134.663	17.8071	34.8058	17.9276	2.03765	0.80487	36.5707	14.2226	4.21482	99.1139	-2.21727	41.6742	45.6724	13.8902	-7.3496	7.11196	-4.71235	26.1751	1.37609	4.7127	30.8768	15.2475	34.1399	21.1562	58.8426	108.487	6.62502	-5.88558	11.8288	5.8798	68.4154	47.4537	20.0485
-0.935333	-0.181078	-4.08902	19.9609	24.5398	7.62828	21.0062	24.7105	115.648	6.41255	53.5376	45.7084	43.8496	61.7425	3.00774	20.7833	75.3452	134.533	17.8024	34.7787	17.9384	2.03805	0.802187	36.5301	14.2337	4.18967	99.3146	-2.25048	41.647	45.7488	13.9206	-7.35821	7.06376	-4.77097	26.2147	1.402	4.76911	30.8683	15.217	34.1513	21.164	58.8588	108.338	6.63435	-5.95634	11.8201	5.83721	68.3568	47.3995	20.0015
-0.934667	-0.178732	-4.1533	19.9391	24.5588	7.6316	20.9719	24.6795	115.564	6.42256	53.631	45.6583	43.8512	61.6693	3.03931	20.7546	75.4984	134.404	17.7976	34.7517	17.9493	2.03845	0.799504	36.4895	14.2447	4.16452	99.5153	-2.28369	41.6199	45.8251	13.951	-7.36683	7.01556	-4.82959	26.2544	1.42792	4.82552	30.8599	15.1866	34.1626	21.1719	58.875	108.19	6.64369	-6.0271	11.8114	5.79462	68.2983	47.3453	19.9544
-0.934	-0.176385	-4.21758	19.9173	24.5777	7.63493	20.9375	24.6484	115.48	6.43257	53.7243	45.6082	43.8529	61.5961	3.07089	20.726	75.6515	134.275	17.7928	34.7247	17.9601	2.03885	0.796821	36.4489	14.2558	4.13938	99.7161	-2.31689	41.5927	45.9014	13.9815	-7.37545	6.96736	-4.88822	26.294	1.45383	4.88193	30.8515	15.1561	34.174	21.1798	58.8913	108.042	6.65303	-6.09786	11.8027	5.75203	68.2398	47.2912	19.9074
-0.933333	-0.174039	-4.28186	19.8955	24.5966	7.63825	20.9032	24.6174	115.395	6.44258	53.8176	45.5581	43.8545	61.5229	3.10246	20.6973	75.8047	134.146	17.7881	34.6976	17.9709	2.03924	0.794138	36.4083	14.2669	4.11423	99.9168	-2.3501	41.5655	45.9778	14.0119	-7.38406	6.91916	-4.94684	26.3337	1.47975	4.93833	30.843	15.1257	34.1853	21.1876	58.9075	107.893	6.66237	-6.16862	11.7939	5.70945	68.1812	47.237	19.8603
-0.932667	-0.171692	-4.34614	19.8737	24.6156	7.64157	20.8689	24.5864	115.311	6.45258	53.911	45.508	43.8561	61.4497	3.13404	20.6686	75.9578	134.017	17.7833	34.6706	17.9817	2.03964	0.791455	36.3677	14.278	4.08909	100.117	-2.38331	41.5383	46.0541	14.0423	-7.39268	6.87097	-5.00546	26.3733	1.50566	4.99474	30.8346	15.0952	34.1967	21.1955	58.9238	107.745	6.6717	-6.23938	11.7852	5.66686	68.1227	47.1828	19.8132
-0.932	-0.169346	-4.41042	19.8519	24.6345	7.6449	20.8346	24.5553	115.226	6.46259	54.0043	45.4579	43.8578	61.3765	3.16561	20.64	76.111	133.888	17.7785	34.6485	17.9925	2.04004	0.788772	36.3271	14.2891	4.06394	100.318	-2.41652	41.5111	46.1305	14.0728	-7.4013	6.82277	-5.06409	26.4129	1.53157	5.05115	30.8261	15.0648	34.208	21.2034	58.94	107.597	6.68104	-6.31014	11.7765	5.62427	68.0641	47.1287	19.7662
-0.931333	-0.166999	-4.4747	19.8301	24.6534	7.64822	20.8002	24.5243	115.142	6.4726	54.0976	45.4078	43.8594	61.3033	3.19719	20.6113	76.2641	133.759	17.7738	34.6453	18.0033	2.04044	0.786089	36.2865	14.3001	4.03879	100.519	-2.44972	41.4839	46.2068	14.1032	-7.40991	6.77457	-5.12271	26.4526	1.55749	5.10756	30.8177	15.0343	34.2194	21.2112	58.9562	107.448	6.69038	-6.3809	11.7678	5.58169	68.0056	47.0745	19.7191
-0.930667	-0.164653	-4.53898	19.8083	24.6723	7.65155	20.7659	24.4932	115.057	6.48261	54.191	45.3576	43.8611	61.2301	3.22876	20.5826	76.4173	133.629	17.769	34.6422	18.0142	2.04084	0.783406	36.246	14.3112	4.01365	100.72	-2.48293	41.4568	46.2831	14.1336	-7.41853	6.72637	-5.18134	26.4922	1.5834	5.16396	30.8093	15.0039	34.2307	21.2191	58.9725	107.3	6.69971	-6.45166	11.759	5.5391	67.9471	47.0203	19.6721
-0.93	-0.162306	-4.60326	19.7865	24.6913	7.65487	20.7316	24.4622	114.973	6.49262	54.2843	45.3075	43.8627	61.1569	3.26034	20.5539	76.5704	133.5	17.7642	34.639	18.025	2.04124	0.780722	36.2054	14.3223	3.9885	100.92	-2.51614	41.4296	46.3595	14.1641	-7.42715	6.67817	-5.23996	26.5318	1.60931	5.22037	30.8008	14.9734	34.242	21.227	58.9887	107.151	6.70905	-6.52242	11.7503	5.49651	67.8885	46.9662	19.625
-0.929333	-0.15996	-4.66754	19.7647	24.7102	7.65819	20.6973	24.4312	114.888	6.50263	54.3776	45.2574	43.8643	61.0837	3.29191	20.5253	76.7236	133.371	17.7594	34.6358	18.0358	2.04164	0.778039	36.1648	14.3334	3.96335	101.121	-2.54934	41.4024	46.4358	14.1945	-7.43576	6.62997	-5.29858	26.5715	1.63523	5.27678	30.7924	14.943	34.2534	21.2348	59.0049	107.003	6.71839	-6.59318	11.7416	5.45392	67.83	46.912	19.5779
-0.928667	-0.157613	-4.73182	19.7429	24.7291	7.66152	20.6629	24.4001	114.804	6.51263	54.4709	45.2073	43.866	61.0105	3.32349	20.4966	76.8767	133.242	17.7547	34.6326	18.0466	2.04204	0.775356	36.1242	14.3444	3.93821	101.322	-2.58255	41.3752	46.5121	14.2249	-7.44438	6.58178	-5.35721	26.6111	1.66114	5.33319	30.784	14.9125	34.2647	21.2427	59.0212	106.855	6.72772	-6.66394	11.7329	5.41134	67.7714	46.8578	19.5309
-0.928	-0.155267	-4.7961	19.7211	24.7481	7.66484	20.6286	24.3691	114.719	6.52264	54.5643	45.1572	43.8676	60.9374	3.35506	20.4679	77.0299	133.113	17.7499	34.6294	18.0574	2.04243	0.772673	36.0836	14.3555	3.91306	101.522	-2.61576	41.348	46.5885	14.2554	-7.453	6.53358	-5.41583	26.6508	1.68706	5.38959	30.7755	14.8821	34.2761	21.2506	59.0374	106.706	6.73706	-6.7347	11.7242	5.36875	67.7129	46.8037	19.4838
-0.927333	-0.15292	-4.86038	19.6993	24.767	7.66816	20.5943	24.338	114.635	6.53265	54.6576	45.1071	43.8693	60.8642	3.38664	20.4393	77.183	132.984	17.7451	34.6262	18.0682	2.04283	0.76999	36.043	14.3666	3.88792	101.723	-2.64896	41.3208	46.6648	14.2858	-7.46161	6.48538	-5.47446	26.6904	1.71297	5.446	30.7671	14.8516	34.2874	21.2584	59.0536	106.558	6.7464	-6.80546	11.7154	5.32616	67.6544	46.7495	19.4368
-0.926667	-0.150574	-4.92466	19.6775	24.7859	7.67149	20.56	24.307	114.55	6.54266	54.7509	45.057	43.8709	60.791	3.41821	20.4106	77.3362	132.855	17.7404	34.623	18.0791	2.04323	0.767307	36.0024	14.3777	3.86277	101.924	-2.68217	41.2937	46.7412	14.3162	-7.47023	6.43718	-5.53308	26.73	1.73888	5.50241	30.7586	14.8212	34.2988	21.2663	59.0699	106.41	6.75573	-6.87622	11.7067	5.28357	67.5958	46.6953	19.3897
-0.926	-0.148227	-4.98894	19.6556	24.8048	7.67481	20.5256	24.2759	114.466	6.55267	54.8443	45.0069	43.8726	60.7178	3.44979	20.3819	77.4893	132.726	17.7356	34.6198	18.0899	2.04363	0.764624	35.9618	14.3887	3.83762	102.125	-2.71538	41.2665	46.8175	14.3467	-7.47885	6.38898	-5.5917	26.7697	1.7648	5.55881	30.7502	14.7907	34.3101	21.2742	59.0861	106.261	6.76507	-6.94697	11.698	5.24099	67.5373	46.6412	19.3426
-0.925333	-0.145881	-5.05322	19.6338	24.8238	7.67813	20.4913	24.2449	114.381	6.56268	54.9376	44.9568	43.8742	60.6446	3.48136	20.3533	77.6425	132.596	17.7308	34.6166	18.1007	2.04403	0.761941	35.9212	14.3998	3.81248	102.325	-2.74859	41.2393	46.8938	14.3771	-7.48746	6.34078	-5.65033	26.8093	1.79071	5.61522	30.7418	14.7603	34.3215	21.282	59.1023	106.113	6.77441	-7.01773	11.6893	5.1984	67.4787	46.587	19.2956
-0.924667	-0.143534	-5.1175	19.612	24.8427	7.68146	20.457	24.2139	114.297	6.57268	55.0309	44.9067	43.8758	60.5714	3.51294	20.3246	77.7956	132.467	17.7261	34.6134	18.1115	2.04443	0.759258	35.8807	14.4109	3.78733	102.526	-2.78179	41.2121	46.9702	14.4075	-7.49608	6.29258	-5.70895	26.8489	1.81662	5.67163	30.7333	14.7298	34.3328	21.2899	59.1186	105.965	6.78374	-7.08849	11.6805	5.15581	67.4202	46.5328	19.2485
-0.924	-0.141188	-5.18178	19.5902	24.8616	7.68478	20.4227	24.1828	114.212	6.58269	55.1243	44.8565	43.8775	60.4982	3.54451	20.2959	77.9487	132.338	17.7213	34.6102	18.1223	2.04483	0.756575	35.8401	14.422	3.76218	102.727	-2.815	41.1849	47.0465	14.438	-7.50469	6.24439	-5.76758	26.8886	1.84254	5.72804	30.7249	14.6994	34.3441	21.2978	59.1348	105.816	6.79308	-7.15925	11.6718	5.11322	67.3617	46.4786	19.2015
-0.923333	-0.138841	-5.24607	19.5684	24.8806	7.6881	20.3884	24.1518	114.128	6.5927	55.2176	44.8064	43.8791	60.425	3.57609	20.2672	78.1019	132.209	17.7165	34.607	18.1331	2.04522	0.753892	35.7995	14.433	3.73704	102.927	-2.84821	41.1577	47.1228	14.4684	-7.51331	6.19619	-5.8262	26.9282	1.86845	5.78444	30.7164	14.6689	34.3555	21.3056	59.1511	105.668	6.80242	-7.23001	11.6631	5.07064	67.3031	46.4245	19.1544
-0.922667	-0.136495	-5.31035	19.5466	24.8995	7.69143	20.354	24.1207	114.043	6.60271	55.3109	44.7563	43.8808	60.3518	3.60766	20.2386	78.255	132.08	17.7118	34.6038	18.144	2.04562	0.751209	35.7589	14.4441	3.71189	103.128	-2.88141	41.1306	47.1992	14.4988	-7.52193	6.14799	-5.88482	26.9679	1.89437	5.84085	30.708	14.6385	34.3668	21.3135	59.1673	105.519	6.81176	-7.30077	11.6544	5.02805	67.2446	46.3703	19.1073
-0.922	-0.134148	-5.37463	19.5248	24.9184	7.69475	20.3197	24.0897	113.959	6.61272	55.4042	44.7062	43.8824	60.2786	3.63924	20.2099	78.4082	131.951	17.707	34.6006	18.1548	2.04602	0.748526	35.7183	14.4552	3.68675	103.329	-2.91462	41.1034	47.2755	14.5293	-7.53054	6.09979	-5.94345	27.0075	1.92028	5.89726	30.6996	14.608	34.3782	21.3214	59.1835	105.371	6.82109	-7.37153	11.6456	4.98546	67.186	46.3161	19.0603
-0.921333	-0.131802	-5.43891	19.503	24.9374	7.69808	20.2854	24.0587	113.874	6.62273	55.4976	44.6561	43.884	60.2054	3.67081	20.1812	78.5613	131.822	17.7022	34.5974	18.1656	2.04642	0.745843	35.6777	14.4663	3.6616	103.53	-2.94783	41.0762	47.3519	14.5597	-7.53916	6.05159	-6.00207	27.0471	1.94619	5.95367	30.6911	14.5776	34.3895	21.3292	59.1998	105.223	6.83043	-7.44229	11.6369	4.94288	67.1275	46.262	19.0132
-0.920667	-0.129455	-5.50319	19.4812	24.9563	7.7014	20.2511	24.0276	113.79	6.63273	55.5909	44.606	43.8857	60.1322	3.70239	20.1526	78.7145	131.693	17.6975	34.5942	18.1764	2.04682	0.74316	35.6371	14.4774	3.63645	103.73	-2.98103	41.049	47.4282	14.5901	-7.54778	6.00339	-6.06069	27.0868	1.97211	6.01007	30.6827	14.5471	34.4009	21.3371	59.216	105.074	6.83977	-7.51305	11.6282	4.90029	67.0689	46.2078	18.9662
-0.92	-0.127109	-5.56747	19.4594	24.9752	7.70472	20.2167	23.9966	113.705	6.64274	55.6842	44.5559	43.8873	60.059	3.73396	20.1239	78.8676	131.563	17.6927	34.591	18.1872	2.04722	0.740477	35.5965	14.4884	3.61131	103.931	-3.01424	41.0218	47.5045	14.6206	-7.55639	5.9552	-6.11932	27.1264	1.99802	6.06648	30.6743	14.5167	34.4122	21.345	59.2322	104.926	6.8491	-7.58381	11.6195	4.8577	67.0104	46.1536	18.9191
-0.919333	-0.124762	-5.63175	19.4376	24.9941	7.70805	20.1824	23.9655	113.621	6.65275	55.7776	44.5058	43.889	59.9858	3.76554	20.0952	79.0208	131.434	17.6879	34.5878	18.198	2.04762	0.737794	35.5559	14.4995	3.58616	104.132	-3.04745	40.9946	47.5809	14.651	-7.56501	5.907	-6.17794	27.166	2.02394	6.12289	30.6658	14.4862	34.4236	21.3528	59.2485	104.778	6.85844	-7.65457	11.6107	4.81511	66.9519	46.0995	18.872
-0.918667	-0.122416	-5.69603	19.4158	25.0131	7.71137	20.1481	23.9345	113.536	6.66276	55.8709	44.4557	43.8906	59.9126	3.79711	20.0666	79.1739	131.305	17.6831	34.5846	18.2089	2.04802	0.735111	35.5153	14.5106	3.56101	104.332	-3.08066	40.9675	47.6572	14.6814	-7.57363	5.8588	-6.23657	27.2057	2.04985	6.1793	30.6574	14.4558	34.4349	21.3607	59.2647	104.629	6.86778	-7.72533	11.602	4.77253	66.8933	46.0453	18.825
-0.918	-0.120069	-5.76031	19.394	25.032	7.71469	20.1138	23.9035	113.452	6.67277	55.9642	44.4056	43.8922	59.8394	3.82869	20.0379	79.3271	131.176	17.6784	34.5814	18.2197	2.04841	0.732428	35.4748	14.5217	3.53587	104.533	-3.11386	40.9403	47.7335	14.7119	-7.58224	5.8106	-6.29519	27.2453	2.07576	6.2357	30.6489	14.4253	34.4463	21.3686	59.2809	104.481	6.87711	-7.79609	11.5933	4.72994	66.8348	45.9911	18.7779
-0.917333	-0.117723	-5.82459	19.3722	25.0509	7.71802	20.0794	23.8724	113.367	6.68278	56.0576	44.3554	43.8939	59.7662	3.86026	20.0092	79.4802	131.047	17.6736	34.5782	18.2305	2.04881	0.729745	35.4342	14.5327	3.51072	104.734	-3.14707	40.9131	47.8099	14.7423	-7.59086	5.7624	-6.35381	27.285	2.10168	6.29211	30.6405	14.3949	34.4576	21.3764	59.2972	104.333	6.88645	-7.86685	11.5846	4.68735	66.7762	45.937	18.7309
-0.916667	-0.115376	-5.88887	19.3504	25.0699	7.72134	20.0451	23.8414	113.283	6.69279	56.1509	44.3053	43.8955	59.693	3.89184	19.9806	79.6334	130.918	17.6688	34.575	18.2413	2.04921	0.727062	35.3936	14.5438	3.48558	104.935	-3.18028	40.8859	47.8862	14.7727	-7.59948	5.7142	-6.41244	27.3246	2.12759	6.34852	30.6321	14.3644	34.4689	21.3843	59.3134	104.184	6.89579	-7.93761	11.5758	4.64476	66.7177	45.8828	18.6838
-0.916	-0.11303	-5.95315	19.3286	25.0888	7.72466	20.0108	23.8103	113.198	6.70279	56.2442	44.2552	43.8972	59.6198	3.92341	19.9519	79.7865	130.789	17.6641	34.5718	18.2521	2.04961	0.724379	35.353	14.5549	3.46043	105.135	-3.21348	40.8587	47.9626	14.8031	-7.60809	5.666	-6.47106	27.3642	2.1535	6.40492	30.6236	14.334	34.4803	21.3922	59.3296	104.036	6.90512	-8.00837	11.5671	4.60218	66.6592	45.8286	18.6367
-0.915333	-0.110683	-6.01743	19.3068	25.1077	7.72799	19.9765	23.7793	113.114	6.7128	56.3375	44.2051	43.8988	59.5466	3.95499	19.9232	79.9397	130.659	17.6593	34.5686	18.2629	2.05001	0.721696	35.3124	14.566	3.43528	105.336	-3.24669	40.8315	48.0389	14.8336	-7.61671	5.61781	-6.52969	27.4039	2.17942	6.46133	30.6152	14.3035	34.4916	21.4	59.3459	103.887	6.91446	-8.07913	11.5584	4.55959	66.6006	45.7745	18.5897
-0.914667	-0.108337	-6.08171	19.285	25.1266	7.73131	19.9421	23.7483	113.029	6.72281	56.4309	44.155	43.9005	59.4734	3.98656	19.8945	80.0928	130.53	17.6545	34.5654	18.2738	2.05041	0.719013	35.2718	14.577	3.41014	105.537	-3.2799	40.8044	48.1152	14.864	-7.62533	5.56961	-6.58831	27.4435	2.20533	6.51774	30.6067	14.273	34.503	21.4079	59.3621	103.739	6.9238	-8.14989	11.5497	4.517	66.5421	45.7203	18.5426
-0.914	-0.10599	-6.14599	19.2632	25.1456	7.73464	19.9078	23.7172	112.945	6.73282	56.5242	44.1049	43.9021	59.4002	4.01814	19.8659	80.246	130.401	17.6498	34.5622	18.2846	2.05081	0.71633	35.2312	14.5881	3.38499	105.737	-3.3131	40.7772	48.1916	14.8944	-7.63394	5.52141	-6.64693	27.4831	2.23125	6.57415	30.5983	14.2426	34.5143	21.4158	59.3783	103.591	6.93314	-8.22065	11.5409	4.47442	66.4835	45.6661	18.4956
-0.913333	-0.103644	-6.21027	19.2413	25.1645	7.73796	19.8735	23.6862	112.861	6.74283	56.6175	44.0548	43.9037	59.327	4.04971	19.8372	80.3991	130.272	17.645	34.559	18.2954	2.0512	0.713647	35.1906	14.5992	3.35984	105.938	-3.34631	40.75	48.2679	14.9249	-7.64256	5.47321	-6.70556	27.5228	2.25716	6.63055	30.5899	14.2121	34.5257	21.4236	59.3946	103.442	6.94247	-8.29141	11.5322	4.43183	66.425	45.6119	18.4485
-0.912667	-0.101297	-6.27455	19.2195	25.1667	7.74128	19.8392	23.6551	112.776	6.75284	56.7109	44.0047	43.9054	59.2538	4.08129	19.8085	80.5523	130.143	17.6402	34.5558	18.3062	2.0516	0.710964	35.15	14.6103	3.3347	106.139	-3.37952	40.7228	48.3442	14.9553	-7.65118	5.42501	-6.76418	27.5624	2.28307	6.68696	30.5814	14.1817	34.537	21.4315	59.4108	103.294	6.95181	-8.36217	11.5235	4.38924	66.3665	45.5578	18.4014
-0.912	-0.0989507	-6.33883	19.1977	25.1539	7.74461	19.8048	23.6241	112.692	6.76284	56.8042	43.9546	43.907	59.1806	4.11286	19.7799	80.7054	130.014	17.6355	34.5526	18.317	2.052	0.708281	35.1095	14.6213	3.30955	106.34	-3.41273	40.6956	48.4206	14.9857	-7.65979	5.37681	-6.8228	27.602	2.30899	6.74337	30.573	14.1512	34.5484	21.4393	59.4271	103.146	6.96115	-8.43293	11.5148	4.34665	66.3079	45.5036	18.3544
-0.911333	-0.0966042	-6.40311	19.1759	25.1411	7.74793	19.7705	23.5931	112.607	6.77285	56.8975	43.9045	43.9087	59.1074	4.14444	19.7512	80.8586	129.885	17.6307	34.5494	18.3278	2.0524	0.705598	35.0689	14.6324	3.28441	106.54	-3.44593	40.6684	48.4969	15.0162	-7.66841	5.32862	-6.88143	27.6417	2.3349	6.79978	30.5646	14.1208	34.5597	21.4472	59.4433	102.997	6.97048	-8.50368	11.506	4.30407	66.2494	45.4494	18.3073
-0.910667	-0.0942577	-6.46739	19.1541	25.1283	7.75125	19.7362	23.562	112.523	6.78286	56.9909	43.8544	43.9103	59.0342	4.17601	19.7225	81.0117	129.756	17.6259	34.5462	18.3387	2.0528	0.702915	35.0283	14.6435	3.25926	106.741	-3.47914	40.6413	48.5733	15.0466	-7.67703	5.28042	-6.94005	27.6813	2.36081	6.85618	30.5561	14.0903	34.5711	21.4551	59.4595	102.849	6.97982	-8.57444	11.4973	4.26148	66.1908	45.3953	18.2603
-0.91	-0.0919112	-6.53167	19.1323	25.1155	7.75458	19.7019	23.531	112.438	6.79287	57.0842	43.8042	43.9119	58.961	4.20759	19.6939	81.1649	129.626	17.6212	34.543	18.3495	2.0532	0.700232	34.9877	14.6546	3.23411	106.942	-3.51235	40.6141	48.6496	15.077	-7.68564	5.23222	-6.99868	27.721	2.38673	6.91259	30.5477	14.0599	34.5824	21.4629	59.4758	102.701	6.98916	-8.6452	11.4886	4.21889	66.1323	45.3411	18.2132
-0.909333	-0.0895647	-6.59595	19.1105	25.1027	7.7579	19.6675	23.4999	112.354	6.80288	57.1775	43.7541	43.9136	58.8879	4.23916	19.6652	81.318	129.497	17.6164	34.5398	18.3603	2.0536	0.697549	34.9471	14.6657	3.20897	107.143	-3.54555	40.5869	48.7259	15.1075	-7.69426	5.18402	-7.0573	27.7606	2.41264	6.969	30.5392	14.0294	34.5937	21.4708	59.492	102.552	6.99849	-8.71596	11.4799	4.1763	66.0738	45.2869	18.1661
-0.908667	-0.0872182	-6.66023	19.0887	25.0899	7.76122	19.6332	23.4689	112.269	6.81289	57.2708	43.704	43.9152	58.8147	4.27074	19.6365	81.4711	129.368	17.6116	34.5367	18.3711	2.054	0.694866	34.9065	14.6767	3.18382	107.343	-3.57876	40.5597	48.8023	15.1379	-7.70288	5.13582	-7.11592	27.8002	2.43856	7.02541	30.5308	13.999	34.6051	21.4787	59.5082	102.404	7.00783	-8.78672	11.4711	4.13372	66.0152	45.2328	18.1191
-0.908	-0.0848717	-6.72451	19.0669	25.0771	7.76455	19.5989	23.4379	112.185	6.82289	57.3642	43.6539	43.9169	58.7415	4.30231	19.6078	81.6243	129.239	17.6068	34.5335	18.3819	2.05439	0.692183	34.8659	14.6878	3.15867	107.544	-3.61197	40.5325	48.8786	15.1683	-7.71149	5.08762	-7.17455	27.8399	2.46447	7.08181	30.5224	13.9685	34.6164	21.4865	59.5245	102.256	7.01717	-8.85748	11.4624	4.09113	65.9567	45.1786	18.072
-0.907333	-0.0825252	-6.78879	19.0451	25.0644	7.76787	19.5646	23.4068	112.1	6.8329	57.4575	43.6038	43.9185	58.6683	4.33389	19.5792	81.7774	129.11	17.6021	34.5303	18.3927	2.05479	0.6895	34.8253	14.6989	3.13353	107.745	-3.64517	40.5054	48.9549	15.1988	-7.72011	5.03943	-7.23317	27.8795	2.49038	7.13822	30.5139	13.9381	34.6278	21.4944	59.5407	102.107	7.0265	-8.92824	11.4537	4.04854	65.8981	45.1244	18.025
-0.906667	-0.0801787	-6.85307	19.0233	25.0516	7.77119	19.5302	23.3758	112.016	6.84291	57.5508	43.5537	43.9202	58.5951	4.36546	19.5505	81.9306	128.981	17.5973	34.5271	18.4036	2.05519	0.686817	34.7847	14.71	3.10838	107.945	-3.67838	40.4782	49.0313	15.2292	-7.72873	4.99123	-7.2918	27.9191	2.5163	7.19463	30.5055	13.9076	34.6391	21.5023	59.5569	101.959	7.03584	-8.999	11.445	4.00595	65.8396	45.0703	17.9779
-0.906	-0.0778322	-6.91735	19.0015	25.0388	7.77452	19.4959	23.3447	111.931	6.85292	57.6442	43.5036	43.9218	58.5219	4.39704	19.5218	82.0837	128.852	17.5925	34.5239	18.4144	2.05559	0.684134	34.7441	14.721	3.08324	108.146	-3.71159	40.451	49.1076	15.2596	-7.73734	4.94303	-7.35042	27.9588	2.54221	7.25104	30.4971	13.8772	34.6505	21.5101	59.5732	101.81	7.04518	-9.06976	11.4362	3.96337	65.781	45.0161	17.9308
-0.905333	-0.0754857	-6.98163	18.9797	25.026	7.77784	19.4616	23.3137	111.847	6.86293	57.7375	43.4535	43.9234	58.4487	4.42861	19.4932	82.2369	128.722	17.5878	34.5207	18.4252	2.05599	0.681451	34.7036	14.7321	3.05809	108.347	-3.7448	40.4238	49.184	15.2901	-7.74596	4.89483	-7.40904	27.9984	2.56812	7.30744	30.4886	13.8467	34.6618	21.518	59.5894	101.662	7.05452	-9.14052	11.4275	3.92078	65.7225	44.9619	17.8838
-0.904667	-0.0731392	-7.04591	18.9579	25.0132	7.78117	19.4273	23.2827	111.762	6.87294	57.8308	43.4034	43.9251	58.3755	4.46019	19.4645	82.39	128.593	17.583	34.5175	18.436	2.05639	0.678768	34.663	14.7432	3.03294	108.548	-3.778	40.3966	49.2603	15.3205	-7.75458	4.84663	-7.46767	28.0381	2.59404	7.36385	30.4802	13.8163	34.6732	21.5259	59.6056	101.514	7.06385	-9.21128	11.4188	3.87819	65.664	44.9077	17.8367
-0.904	-0.0707927	-7.11019	18.9361	25.0004	7.78449	19.3929	23.2516	111.678	6.88294	57.9242	43.3533	43.9267	58.3023	4.49176	19.4358	82.5432	128.464	17.5782	34.5143	18.4468	2.05679	0.676085	34.6224	14.7543	3.0078	108.748	-3.81121	40.3694	49.3366	15.3509	-7.76319	4.79843	-7.52629	28.0777	2.61995	7.42026	30.4717	13.7858	34.6845	21.5337	59.6219	101.365	7.07319	-9.28204	11.4101	3.83561	65.6054	44.8536	17.7897
-0.903333	-0.0684462	-7.17447	18.9143	24.9876	7.78781	19.3586	23.2206	111.593	6.89295	58.0175	43.3031	43.9284	58.2291	4.52334	19.4072	82.6963	128.335	17.5735	34.5111	18.4576	2.05718	0.673402	34.5818	14.7653	2.98265	108.949	-3.84442	40.3423	49.413	15.3814	-7.77181	4.75023	-7.58492	28.1173	2.64587	7.47666	30.4633	13.7554	34.6959	21.5416	59.6381	101.217	7.08253	-9.3528	11.4013	3.79302	65.5469	44.7994	17.7426
-0.902667	-0.0660997	-7.23875	18.8925	24.9748	7.79114	19.3243	23.1895	111.509	6.90296	58.1108	43.253	43.93	58.1559	4.55491	19.3785	82.8495	128.206	17.5687	34.5079	18.4685	2.05758	0.670719	34.5412	14.7764	2.9575	109.15	-3.87762	40.3151	49.4893	15.4118	-7.78043	4.70204	-7.64354	28.157	2.67178	7.53307	30.4549	13.7249	34.7072	21.5495	59.6543	101.069	7.09186	-9.42356	11.3926	3.75043	65.4883	44.7452	17.6955
-0.902	-0.0637532	-7.30303	18.8707	24.9621	7.79446	19.29	23.1585	111.424	6.91297	58.2041	43.2029	43.9316	58.0827	4.58649	19.3498	83.0026	128.077	17.5639	34.5047	18.4793	2.05798	0.668036	34.5006	14.7875	2.93236	109.35	-3.91083	40.2879	49.5656	15.4422	-7.78904	4.65384	-7.70216	28.1966	2.69769	7.58948	30.4464	13.6945	34.7185	21.5573	59.6706	100.92	7.1012	-9.49432	11.3839	3.70784	65.4298	44.6911	17.6485
-0.901333	-0.0614066	-7.36731	18.8488	24.9493	7.79778	19.2557	23.1275	111.34	6.92298	58.2975	43.1528	43.9333	58.0095	4.61806	19.3212	83.1558	127.948	17.5592	34.5015	18.4901	2.05838	0.665353	34.46	14.7986	2.90721	109.551	-3.94404	40.2607	49.642	15.4727	-7.79766	4.60564	-7.76079	28.2362	2.72361	7.64589	30.438	13.664	34.7299	21.5652	59.6868	100.772	7.11054	-9.56508	11.3752	3.66526	65.3713	44.6369	17.6014
-0.900667	-0.0590601	-7.43159	18.827	24.9365	7.80111	19.2213	23.0964	111.255	6.93299	58.3908	43.1027	43.9349	57.9363	4.64964	19.2925	83.3089	127.819	17.5544	34.4983	18.5009	2.05878	0.66267	34.4194	14.8096	2.88207	109.752	-3.97724	40.2335	49.7183	15.4377	-7.80628	4.55744	-7.81941	28.2759	2.74952	7.70229	30.4295	13.6336	34.7412	21.5731	59.7031	100.624	7.11987	-9.63584	11.3665	3.62267	65.3127	44.5827	17.5544
-0.9	-0.0567136	-7.49587	18.8052	24.9237	7.80443	19.187	23.0654	111.171	6.943	58.4841	43.0526	43.9366	57.8631	4.68121	19.2638	83.4621	127.689	17.5496	34.4951	18.5117	2.05918	0.659987	34.3788	14.8207	2.85692	109.953	-4.01045	40.2063	49.7947	15.4011	-7.81489	4.50924	-7.87803	28.3155	2.77544	7.7587	30.4211	13.6031	34.7526	21.5809	59.7193	100.475	7.12921	-9.7066	11.3577	3.58008	65.2542	44.5286	17.5073
-0.899333	-0.0543671	-7.56015	18.7834	24.9109	7.80775	19.1527	23.0343	111.086	6.953	58.5775	43.0025	43.9382	57.7899	4.71279	19.2351	83.6152	127.56	17.5449	34.4919	18.5226	2.05958	0.657304	34.3383	14.8318	2.83177	110.153	-4.04366	40.1792	49.871	15.3645	-7.82351	4.46104	-7.93666	28.3552	2.80135	7.81511	30.4127	13.5727	34.7639	21.5888	59.7355	100.327	7.13855	-9.77164	11.349	3.53749	65.1956	44.4744	17.4602
-0.898667	-0.0520206	-7.62443	18.7616	24.8981	7.81108	19.1184	23.0033	111.002	6.96301	58.6708	42.9524	43.9398	57.7167	4.74436	19.2065	83.7684	127.431	17.5401	34.4887	18.5334	2.05998	0.654621	34.2977	14.8429	2.80663	110.354	-4.07687	40.152	49.9473	15.3279	-7.83213	4.41285	-7.99528	28.3948	2.82726	7.87152	30.4042	13.5422	34.7753	21.5967	59.7518	100.178	7.14788	-9.7544	11.3403	3.49491	65.1371	44.4202	17.4132
-0.898	-0.0496741	-7.68872	18.7398	24.8853	7.8144	19.084	22.9722	110.917	6.97302	58.7641	42.9023	43.9415	57.6435	4.77594	19.1778	83.9215	127.302	17.5353	34.4855	18.5442	2.06037	0.651938	34.2571	14.854	2.78148	110.555	-4.11007	40.1248	50.0237	15.2913	-7.84074	4.36465	-8.05391	28.4344	2.85318	7.92792	30.3958	13.5118	34.7866	21.6045	59.768	100.03	7.15722	-9.73716	11.3316	3.45232	65.0786	44.3661	17.3661
-0.897333	-0.0473276	-7.753	18.718	24.8726	7.81773	19.0497	22.9412	110.833	6.98303	58.8574	42.8522	43.9431	57.5703	4.80751	19.1491	84.0747	127.173	17.5305	34.4823	18.555	2.06077	0.649255	34.2165	14.865	2.75633	110.755	-4.14328	40.0976	50.1	15.2547	-7.84936	4.31645	-8.11253	28.4741	2.87909	7.98433	30.3874	13.4813	34.798	21.6124	59.7842	99.8818	7.16656	-9.71991	11.3228	3.40973	65.02	44.3119	17.3191
-0.896667	-0.0449811	-7.81728	18.6962	24.8598	7.82105	19.0154	22.9102	110.748	6.99304	58.9508	42.802	43.9448	57.4971	4.83909	19.1205	84.2278	127.044	17.5258	34.4791	18.5658	2.06117	0.646571	34.1759	14.8761	2.73119	110.956	-4.17649	40.0704	50.1763	15.2181	-7.85798	4.26825	-8.17115	28.5137	2.905	8.04074	30.3789	13.4509	34.8093	21.6203	59.8005	99.7334	7.1759	-9.70267	11.3141	3.36715	64.9615	44.2577	17.272
-0.896	-0.0426346	-7.88156	18.6744	24.847	7.82437	18.9811	22.8791	110.664	7.00305	59.0441	42.7519	43.9464	57.4239	4.87066	19.0918	84.381	126.915	17.521	34.4759	18.5766	2.06157	0.643888	34.1353	14.8872	2.70604	111.157	-4.20969	40.0432	50.2527	15.1815	-7.86659	4.22005	-8.22978	28.5533	2.93092	8.09715	30.3705	13.4204	34.8207	21.6281	59.8167	99.585	7.18523	-9.68542	11.3054	3.32456	64.9029	44.2036	17.2249
-0.895333	-0.0402881	-7.94584	18.6526	24.8342	7.8277	18.9467	22.8481	110.579	7.01305	59.1374	42.7018	43.9481	57.3507	4.90224	19.0631	84.5341	126.786	17.5162	34.4727	18.5875	2.06197	0.641205	34.0947	14.8983	2.68089	111.358	-4.2429	40.0161	50.329	15.1449	-7.87521	4.17185	-8.2884	28.593	2.95683	8.15355	30.362	13.39	34.832	21.636	59.8329	99.4367	7.19457	-9.66818	11.2967	3.28197	64.8444	44.1494	17.1779
-0.894667	-0.0379416	-7.93356	18.6308	24.8214	7.83102	18.9124	22.817	110.495	7.02306	59.2308	42.6517	43.9497	57.2775	4.93381	19.0345	84.6872	126.656	17.5115	34.4695	18.5983	2.06237	0.638522	34.0541	14.9093	2.65575	111.558	-4.27611	39.9889	50.4054	15.1084	-7.88383	4.12365	-8.34703	28.6326	2.98275	8.20996	30.3536	13.3595	34.8433	21.6439	59.8492	99.2883	7.20391	-9.65093	11.2879	3.23938	64.7859	44.0952	17.1308
-0.894	-0.0355951	-7.90499	18.609	24.8086	7.83434	18.8781	22.786	110.41	7.03307	59.3241	42.6016	43.9513	57.2043	4.96539	19.0058	84.8404	126.527	17.5067	34.4663	18.6091	2.06277	0.635839	34.0135	14.9204	2.6306	111.759	-4.30931	39.9617	50.4817	15.0718	-7.89244	4.07546	-8.40565	28.6723	3.00866	8.26637	30.3452	13.3291	34.8547	21.6517	59.8654	99.14	7.21324	-9.63369	11.2792	3.1968	64.7273	44.041	17.0838
-0.893333	-0.0332486	-7.87641	18.5872	24.7958	7.83767	18.8438	22.755	110.326	7.04308	59.4174	42.5515	43.953	57.1311	4.99696	18.9771	84.9935	126.398	17.5019	34.4631	18.6199	2.06316	0.633156	33.9729	14.9315	2.60546	111.96	-4.34252	39.9345	50.558	15.0352	-7.90106	4.02726	-8.46427	28.7119	3.03457	8.32277	30.3367	13.2986	34.866	21.6596	59.8816	98.9916	7.22258	-9.61644	11.2705	3.15421	64.6688	43.9869	17.0367
-0.892667	-0.0309021	-7.84783	18.5654	24.783	7.84099	18.8094	22.7239	110.242	7.05309	59.5108	42.5014	43.9546	57.0579	5.02854	18.9484	85.1467	126.269	17.4972	34.4599	18.6307	2.06356	0.630473	33.9324	14.9426	2.58031	112.16	-4.37573	39.9073	50.6344	14.9986	-7.90967	3.97906	-8.5229	28.7515	3.06049	8.37918	30.3283	13.2682	34.8774	21.6675	59.8979	98.8432	7.23192	-9.5992	11.2618	3.11162	64.6102	43.9327	16.9896
-0.892	-0.0285556	-7.81925	18.5436	24.7703	7.84431	18.7751	22.6929	110.157	7.0631	59.6041	42.4513	43.9563	56.9847	5.06011	18.9198	85.2998	126.14	17.4924	34.4567	18.6415	2.06396	0.62779	33.8918	14.9536	2.55516	112.361	-4.40894	39.8801	50.7107	14.962	-7.91829	3.93086	-8.58152	28.7912	3.0864	8.43559	30.3198	13.2377	34.8887	21.6753	59.9141	98.6949	7.24125	-9.58196	11.253	3.06903	64.5517	43.8785	16.9426
-0.891333	-0.0262091	-7.79067	18.5218	24.7575	7.84764	18.7408	22.6618	110.073	7.0731	59.6974	42.4012	43.9579	56.9115	5.09169	18.8911	85.453	126.011	17.4876	34.4535	18.6524	2.06436	0.625107	33.8512	14.9647	2.53002	112.562	-4.44214	39.853	50.787	14.9254	-7.92691	3.88266	-8.64015	28.8308	3.11231	8.492	30.3114	13.2073	34.9001	21.6832	59.9303	98.5465	7.25059	-9.56471	11.2443	3.02645	64.4931	43.8244	16.8955
-0.890667	-0.0238626	-7.76209	18.5	24.7447	7.85096	18.7065	22.6308	109.988	7.08311	59.7907	42.3511	43.9595	56.8383	5.12326	18.8624	85.6061	125.882	17.4829	34.4503	18.6632	2.06476	0.622424	33.8106	14.9758	2.50487	112.763	-4.47535	39.8258	50.8634	14.8888	-7.93552	3.83446	-8.69877	28.8704	3.13823	8.5484	30.303	13.1768	34.9114	21.6911	59.9466	98.3982	7.25993	-9.54747	11.2356	2.98386	64.4346	43.7702	16.8485
-0.89	-0.021516	-7.73351	18.4782	24.7319	7.85428	18.6721	22.5998	109.904	7.09312	59.8841	42.3009	43.9612	56.7652	5.15484	18.8338	85.7593	125.752	17.4781	34.4471	18.674	2.06516	0.619741	33.77	14.9869	2.47972	112.963	-4.50856	39.7986	50.9397	14.8522	-7.94414	3.78627	-8.75739	28.9101	3.16414	8.60481	30.2945	13.1464	34.9228	21.6989	59.9628	98.2498	7.26926	-9.53022	11.2269	2.94127	64.3761	43.716	16.8014
-0.889333	-0.0191695	-7.70494	18.4564	24.7191	7.85761	18.6378	22.5687	109.819	7.10313	59.9774	42.2508	43.9628	56.692	5.18641	18.8051	85.9124	125.623	17.4733	34.4439	18.6848	2.06556	0.617058	33.7294	14.9979	2.45458	113.164	-4.54176	39.7714	51.0161	14.8156	-7.95276	3.73807	-8.81602	28.9497	3.19006	8.66122	30.2861	13.1159	34.9341	21.7068	59.9791	98.1014	7.2786	-9.51298	11.2181	2.89868	64.3175	43.6619	16.7543
-0.888667	-0.016823	-7.67636	18.4345	24.7063	7.86093	18.6035	22.5377	109.735	7.11314	60.0707	42.2007	43.9645	56.6188	5.21799	18.7764	86.0656	125.494	17.4686	34.4407	18.6956	2.06596	0.614375	33.6888	15.009	2.42943	113.365	-4.57497	39.7442	51.0924	14.779	-7.96137	3.68987	-8.87464	28.9893	3.21597	8.71763	30.2777	13.0855	34.9455	21.7147	59.9953	97.9531	7.28794	-9.49573	11.2094	2.8561	64.259	43.6077	16.7073
-0.888	-0.0144765	-7.64778	18.4127	24.6935	7.86426	18.5692	22.5066	109.65	7.12315	60.1641	42.1506	43.9661	56.5456	5.24956	18.7478	86.2187	125.365	17.4638	34.4375	18.7064	2.06635	0.611692	33.6482	15.0201	2.40429	113.565	-4.60818	39.717	51.1687	14.7424	-7.96999	3.64167	-8.93326	29.029	3.24188	8.77403	30.2692	13.055	34.9568	21.7225	60.0115	97.8047	7.29727	-9.47849	11.2007	2.81351	64.2004	43.5535	16.6602
-0.887333	-0.01213	-7.6192	18.3909	24.6807	7.86758	18.5348	22.4756	109.566	7.13315	60.2574	42.1005	43.9678	56.4724	5.28114	18.7191	86.3719	125.236	17.459	34.4343	18.7173	2.06675	0.609009	33.6076	15.0312	2.37914	113.766	-4.64139	39.6899	51.2451	14.7058	-7.97861	3.59347	-8.99189	29.0686	3.2678	8.83044	30.2608	13.0246	34.9681	21.7304	60.0278	97.6564	7.30661	-9.46125	11.192	2.77092	64.1419	43.4994	16.6132
-0.886667	-0.00978352	-7.59062	18.3691	24.668	7.8709	18.5005	22.4446	109.481	7.14316	60.3507	42.0504	43.9694	56.3992	5.31271	18.6904	86.525	125.107	17.4542	34.4311	18.7281	2.06715	0.606326	33.567	15.0423	2.35399	113.967	-4.67459	39.6627	51.3214	14.6692	-7.98722	3.54527	-9.05051	29.1083	3.29371	8.88685	30.2523	12.9941	34.9795	21.7383	60.044	97.508	7.31595	-9.444	11.1832	2.72834	64.0834	43.4452	16.5661
-0.886	-0.00743701	-7.56204	18.3473	24.6552	7.87423	18.4662	22.4135	109.397	7.15317	60.4441	42.0003	43.971	56.326	5.34429	18.6617	86.6782	124.978	17.4495	34.428	18.7389	2.06755	0.603643	33.5265	15.0533	2.32885	114.168	-4.7078	39.6355	51.3977	14.6326	-7.99584	3.49708	-9.10914	29.1479	3.31962	8.94326	30.2439	12.9637	34.9908	21.7461	60.0602	97.3596	7.32529	-9.42676	11.1745	2.68575	64.0248	43.391	16.519
-0.885333	-0.00509051	-7.53346	18.3255	24.6424	7.87755	18.4319	22.3825	109.312	7.16318	60.5374	41.9502	43.9727	56.2528	5.37586	18.6331	86.8313	124.849	17.4447	34.4248	18.7497	2.06795	0.60096	33.4859	15.0644	2.3037	114.368	-4.74101	39.6083	51.4741	14.596	-8.00446	3.44888	-9.16776	29.1875	3.34554	8.99966	30.2355	12.9332	35.0022	21.754	60.0765	97.2113	7.33462	-9.40951	11.1658	2.64316	63.9663	43.3369	16.472
-0.884667	-0.002744	-7.50489	18.3037	24.6296	7.88087	18.3975	22.3514	109.228	7.17319	60.6307	41.9001	43.9743	56.1796	5.40744	18.6044	86.9845	124.719	17.4399	34.4216	18.7605	2.06835	0.598277	33.4453	15.0755	2.27855	114.569	-4.77421	39.5811	51.5504	14.5594	-8.01307	3.40068	-9.22638	29.2272	3.37145	9.05607	30.227	12.9028	35.0135	21.7619	60.0927	97.0629	7.34396	-9.39227	11.1571	2.60057	63.9077	43.2827	16.4249
-0.884	-0.000397494	-7.47631	18.2819	24.6168	7.8842	18.3632	22.3204	109.143	7.1832	60.724	41.85	43.976	56.1064	5.43901	18.5757	87.1376	124.59	17.4352	34.4184	18.7713	2.06875	0.595594	33.4047	15.0866	2.25341	114.77	-4.80742	39.5539	51.6268	14.5228	-8.02169	3.35248	-9.28501	29.2668	3.39737	9.11248	30.2186	12.8723	35.0249	21.7697	60.1089	96.9145	7.3533	-9.37502	11.1483	2.55799	63.8492	43.2285	16.3779
-0.883333	0.00194901	-7.44773	18.2601	24.604	7.88752	18.3289	22.2894	109.059	7.1932	60.8174	41.7999	43.9776	56.0332	5.47059	18.5471	87.2908	124.461	17.4304	34.4152	18.7822	2.06914	0.592911	33.3641	15.0976	2.22826	114.97	-4.84063	39.5268	51.7031	14.4862	-8.02376	3.30428	-9.34363	29.3064	3.42328	9.16889	30.2102	12.8418	35.0362	21.7776	60.1252	96.7662	7.36263	-9.35778	11.1396	2.5154	63.7907	43.1743	16.3308
-0.882667	0.00429552	-7.41915	18.2383	24.5912	7.89084	18.2946	22.2583	108.974	7.20321	60.9107	41.7497	43.9792	55.96	5.50216	18.5184	87.4439	124.332	17.4256	34.412	18.793	2.06954	0.590228	33.3235	15.1087	2.20312	115.171	-4.87383	39.4996	51.7794	14.4496	-8.01765	3.25608	-9.40226	29.3461	3.44919	9.22529	30.2017	12.8114	35.0476	21.7855	60.1414	96.6178	7.37197	-9.34054	11.1309	2.47281	63.7321	43.1202	16.2837
-0.882	0.00664202	-7.39057	18.2165	24.5784	7.89417	18.2602	22.2273	108.89	7.21322	61.004	41.6996	43.9809	55.8868	5.53374	18.4897	87.5971	124.203	17.4209	34.4088	18.8038	2.06994	0.587545	33.2829	15.1198	2.17797	115.372	-4.90704	39.4724	51.8558	14.4131	-8.01154	3.20788	-9.46088	29.3857	3.47511	9.2817	30.1933	12.7809	35.0589	21.7933	60.1576	96.4695	7.38131	-9.32329	11.1222	2.43022	63.6736	43.066	16.2367
-0.881333	0.00898853	-7.36199	18.1947	24.5657	7.89749	18.2259	22.1962	108.805	7.22323	61.0974	41.6495	43.9825	55.8136	5.56531	18.4611	87.7502	124.074	17.4161	34.4056	18.8146	2.07034	0.584862	33.2423	15.1309	2.15282	115.573	-4.94025	39.4452	51.9321	14.3765	-8.00542	3.15969	-9.5195	29.4254	3.50102	9.33811	30.1848	12.7505	35.0702	21.8012	60.1739	96.3211	7.39064	-9.30605	11.1134	2.38764	63.615	43.0118	16.1896
-0.880667	0.011335	-7.33341	18.1729	24.5529	7.90082	18.1916	22.1652	108.721	7.23324	61.1907	41.5994	43.9842	55.7404	5.59689	18.4324	87.9034	123.945	17.4113	34.4024	18.8254	2.07074	0.582179	33.2017	15.1419	2.12768	115.773	-4.97346	39.418	52.0084	14.3399	-7.99931	3.11149	-9.57813	29.465	3.52694	9.39451	30.1764	12.72	35.0816	21.809	60.1901	96.1727	7.39998	-9.2888	11.1047	2.34505	63.5565	42.9577	16.1426
-0.88	0.0136815	-7.30484	18.1511	24.5401	7.90414	18.1573	22.1342	108.636	7.24325	61.284	41.5493	43.9858	55.6672	5.62846	18.4037	88.0565	123.815	17.4066	34.3992	18.8362	2.07114	0.579496	33.1612	15.153	2.10253	115.974	-5.00666	39.3909	52.0848	14.3033	-7.9932	3.06329	-9.63675	29.5046	3.55285	9.45092	30.168	12.6896	35.0929	21.8169	60.2063	96.0244	7.40932	-9.27156	11.0986	2.30246	63.498	42.9035	16.0955
-0.879333	0.016028	-7.27626	18.1293	24.5273	7.90746	18.1229	22.1031	108.552	7.25326	61.3774	41.4992	43.9874	55.594	5.66004	18.3751	88.2096	123.686	17.4018	34.396	18.8471	2.07154	0.576813	33.1206	15.1641	2.07738	116.175	-5.03987	39.3637	52.1611	14.2667	-7.98708	3.01509	-9.69537	29.5443	3.57876	9.50733	30.1595	12.6591	35.1043	21.8248	60.2226	95.876	7.41865	-9.25431	11.107	2.25987	63.4394	42.8493	16.0484
-0.878667	0.0183746	-7.24768	18.1075	24.5145	7.91079	18.0886	22.0721	108.467	7.26326	61.4707	41.4491	43.9891	55.5208	5.69161	18.3464	88.3628	123.557	17.397	34.3928	18.8579	2.07194	0.57413	33.08	15.1752	2.05224	116.375	-5.07308	39.3365	52.2375	14.2301	-7.98097	2.96689	-9.754	29.5839	3.60468	9.56374	30.1511	12.6287	35.1156	21.8326	60.2388	95.7277	7.42799	-9.23707	11.1154	2.21729	63.3809	42.7952	16.0014
-0.878	0.0207211	-7.2191	18.0857	24.5017	7.91411	18.0543	22.041	108.383	7.27327	61.564	41.399	43.9907	55.4476	5.72319	18.3177	88.5159	123.428	17.3923	34.3896	18.8687	2.07233	0.571447	33.0394	15.1862	2.02709	116.576	-5.10628	39.3093	52.3138	14.1935	-7.97486	2.91869	-9.81262	29.6235	3.63059	9.62014	30.1426	12.5982	35.127	21.8405	60.2551	95.5793	7.43733	-9.21983	11.1238	2.1747	63.3223	42.741	15.9543
-0.877333	0.0230676	-7.19052	18.0639	24.4889	7.91743	18.02	22.01	108.298	7.28328	61.6573	41.3489	43.9924	55.3744	5.75476	18.289	88.6691	123.299	17.3875	34.3864	18.8795	2.07273	0.568764	32.9988	15.1973	2.00195	116.777	-5.13949	39.2821	52.3901	14.1569	-7.96874	2.8705	-9.87125	29.6632	3.6565	9.67655	30.1342	12.5678	35.1383	21.8484	60.2713	95.4309	7.44667	-9.20258	11.1322	2.13211	63.2638	42.6868	15.9073
-0.876667	0.0254141	-7.16194	18.0421	24.4762	7.92076	17.9857	21.979	108.214	7.29329	61.7507	41.2988	43.994	55.3012	5.78634	18.2604	88.8222	123.17	17.3827	34.3832	18.8903	2.07313	0.566081	32.9582	15.2084	1.9768	116.978	-5.1727	39.2549	52.4665	14.1203	-7.96263	2.8223	-9.92987	29.7028	3.68242	9.73296	30.1258	12.5373	35.1497	21.8562	60.2875	95.2826	7.456	-9.18534	11.1406	2.08953	63.2052	42.6327	15.8602
-0.876	0.0277606	-7.13336	18.0202	24.4634	7.92408	17.9513	21.9479	108.129	7.3033	61.844	41.2486	43.9957	55.228	5.81791	18.2317	88.9754	123.041	17.3779	34.38	18.9011	2.07353	0.563398	32.9176	15.2195	1.95165	117.178	-5.2059	39.2278	52.5428	14.0837	-7.95652	2.7741	-9.98849	29.7425	3.70833	9.78937	30.1173	12.5069	35.161	21.8641	60.3038	95.1342	7.46534	-9.16809	11.149	2.04694	63.2173	42.5785	15.8131
-0.875333	0.0301071	-7.10479	17.9984	24.4506	7.9274	17.917	21.9169	108.045	7.31331	61.9373	41.1985	43.9973	55.1548	5.84949	18.203	89.1285	122.912	17.3732	34.3768	18.912	2.07393	0.560715	32.877	15.2306	1.92651	117.379	-5.23911	39.2006	52.6191	14.0471	-7.95041	2.7259	-10.0471	29.7821	3.73425	9.84577	30.1089	12.4764	35.1724	21.872	60.32	94.9859	7.47468	-9.15085	11.1574	2.00435	63.2472	42.5243	15.7661
-0.874667	0.0324536	-7.07621	17.9766	24.4378	7.93073	17.8827	21.8858	107.96	7.32331	62.0307	41.1484	43.9989	55.0816	5.88106	18.1744	89.2817	122.782	17.3684	34.3736	18.9228	2.07433	0.558032	32.8364	15.2416	1.90136	117.58	-5.27232	39.1734	52.6955	14.0105	-7.94429	2.6777	-10.1057	29.8217	3.76016	9.90218	30.1005	12.446	35.1837	21.8798	60.3362	94.8375	7.48401	-9.1336	11.1658	1.96176	63.2772	42.4701	15.719
-0.874	0.0348001	-7.04763	17.9548	24.425	7.93405	17.8484	21.8548	107.876	7.33332	62.124	41.0983	44.0006	55.0084	5.91264	18.1457	89.4348	122.653	17.3636	34.3704	18.9336	2.07473	0.555349	32.7958	15.2527	1.87621	117.78	-5.30553	39.1462	52.7718	13.9739	-7.93818	2.6295	-10.1644	29.8614	3.78607	9.95859	30.092	12.4155	35.195	21.8877	60.3525	94.6891	7.49335	-9.11636	11.1742	1.91918	63.3071	42.416	15.672
-0.873333	0.0371466	-7.01905	17.933	24.4122	7.93737	17.814	21.8237	107.791	7.34333	62.2173	41.0482	44.0022	54.9352	5.94421	18.117	89.588	122.524	17.3589	34.3672	18.9444	2.07512	0.552666	32.7553	15.2638	1.85107	117.981	-5.33873	39.119	52.8482	13.9373	-7.93207	2.58131	-10.223	29.901	3.81199	10.015	30.0836	12.3851	35.2064	21.8956	60.3687	94.5408	7.50269	-9.09911	11.1826	1.87659	63.3371	42.3618	15.6249
-0.872667	0.0394931	-6.99047	17.9112	24.3994	7.9407	17.7797	21.7927	107.707	7.35334	62.3107	40.9981	44.0039	54.862	5.97579	18.0884	89.7411	122.395	17.3541	34.364	18.9552	2.07552	0.549983	32.7147	15.2749	1.82592	118.182	-5.37194	39.0918	52.9245	13.9007	-7.92595	2.53311	-10.2816	29.9406	3.8379	10.0714	30.0751	12.3546	35.2177	21.9034	60.3849	94.3924	7.51202	-9.08187	11.191	1.834	63.3671	42.3076	15.5778
-0.872	0.0418396	-6.96189	17.8894	24.3866	7.94402	17.7454	21.7617	107.623	7.36335	62.404	40.948	44.0055	54.7888	6.00736	18.0597	89.8943	122.266	17.3493	34.3608	18.966	2.07592	0.5473	32.6741	15.2859	1.80078	118.383	-5.40515	39.0647	53.0008	13.8641	-7.91984	2.48491	-10.3402	29.9803	3.86381	10.1278	30.0667	12.3242	35.2291	21.9113	60.4012	94.2441	7.52136	-9.06463	11.1994	1.79141	63.397	42.2535	15.5308
-0.871333	0.0441861	-6.93331	17.8676	24.3739	7.94735	17.7111	21.7306	107.538	7.37336	62.4973	40.8979	44.0071	54.7156	6.03894	18.031	90.0474	122.137	17.3446	34.3576	18.9769	2.07632	0.544617	32.6335	15.297	1.77563	118.583	-5.43835	39.0375	53.0772	13.8275	-7.91373	2.43671	-10.3989	30.0199	3.88973	10.1842	30.0583	12.2937	35.2404	21.9192	60.4174	94.1451	7.5307	-9.04738	11.2078	1.74883	63.427	42.1993	15.4837
-0.870667	0.0465326	-6.90474	17.8458	24.3611	7.95067	17.6767	21.6996	107.454	7.38336	62.5906	40.8478	44.0088	54.6425	6.07051	18.0023	90.2006	122.008	17.3398	34.3544	18.9877	2.07672	0.541934	32.5929	15.3081	1.75048	118.755	-5.47156	39.0103	53.1535	13.7909	-7.90761	2.38851	-10.4575	30.0596	3.91564	10.2406	30.0498	12.2633	35.2518	21.927	60.4336	94.1668	7.54003	-9.03014	11.2162	1.70624	63.4569	42.1451	15.4367
-0.87	0.0488791	-6.87616	17.824	24.3483	7.95399	17.6424	21.6685	107.369	7.39337	62.684	40.7977	44.0104	54.5693	6.10209	17.9737	90.3537	121.879	17.335	34.3512	18.9985	2.07712	0.539251	32.5523	15.3192	1.72534	118.659	-5.50477	38.9831	53.2298	13.7544	-7.9015	2.34031	-10.5161	30.0992	3.94156	10.297	30.0414	12.2328	35.2631	21.9349	60.4499	94.1886	7.54937	-9.01289	11.2246	1.66365	63.4869	42.091	15.3896
-0.869333	0.0512256	-6.84758	17.8022	24.3355	7.95732	17.6081	21.6375	107.285	7.40338	62.7773	40.7475	44.0121	54.4961	6.13366	17.945	90.5069	121.749	17.3303	34.348	19.0093	2.07752	0.536568	32.5117	15.3302	1.70019	118.563	-5.53797	38.9559	53.3062	13.7178	-7.89539	2.29211	-10.5747	30.1388	3.96747	10.3534	30.0329	12.2024	35.2745	21.9428	60.4661	94.2104	7.55871	-8.99565	11.233	1.62107	63.5169	42.0368	15.3425
-0.868667	0.0535721	-6.819	17.7804	24.3227	7.96064	17.5738	21.6065	107.2	7.41339	62.8706	40.6974	44.0137	54.4229	6.16524	17.9163	90.66	121.62	17.3255	34.3448	19.0201	2.07792	0.533885	32.4711	15.3413	1.67504	118.468	-5.57118	38.9287	53.3825	13.6812	-7.88927	2.24392	-10.6334	30.1785	3.99338	10.4098	30.0245	12.1719	35.2858	21.9506	60.4823	94.2322	7.56805	-8.9784	11.2415	1.57848	63.5468	41.9826	15.2955
-0.868	0.0559186	-6.79042	17.7586	24.3099	7.96396	17.5394	21.5754	107.116	7.4234	62.964	40.6473	44.0154	54.3497	6.19681	17.8877	90.8132	121.491	17.3207	34.3416	19.0309	2.07831	0.531202	32.4305	15.3524	1.6499	118.372	-5.60439	38.9016	53.4589	13.6446	-7.88316	2.19572	-10.692	30.2181	4.0193	10.4663	30.0161	12.1415	35.2972	21.9585	60.4986	94.254	7.57738	-8.96116	11.2499	1.53589	63.5768	41.9285	15.2484
-0.867333	0.0582652	-6.76184	17.7368	24.2971	7.96729	17.5051	21.5444	107.031	7.43341	63.0573	40.5972	44.017	54.2765	6.22839	17.859	90.9663	121.362	17.316	34.3384	19.0418	2.07871	0.528519	32.39	15.3635	1.62475	118.276	-5.6376	38.8744	53.5352	13.608	-7.87705	2.14752	-10.7506	30.2577	4.04521	10.5227	30.0076	12.111	35.3085	21.9664	60.5148	94.2758	7.58672	-8.94392	11.2583	1.4933	63.6067	41.8743	15.2014
-0.866667	0.0606117	-6.73326	17.715	24.2843	7.97061	17.4708	21.5133	106.947	7.44341	63.1506	40.5471	44.0186	54.2033	6.25996	17.8303	91.1195	121.233	17.3112	34.3352	19.0526	2.07911	0.525836	32.3494	15.3745	1.59961	118.181	-5.6708	38.8472	53.6115	13.5714	-7.87093	2.09932	-10.8092	30.2974	4.07112	10.5791	29.9992	12.0806	35.3198	21.9742	60.5311	94.2975	7.59606	-8.92667	11.2667	1.45072	63.6367	41.8201	15.1543
-0.866	0.0629582	-6.70469	17.6932	24.2716	7.97393	17.4365	21.4823	106.862	7.45342	63.244	40.497	44.0203	54.1301	6.29154	17.8017	91.2726	121.104	17.3064	34.332	19.0634	2.07951	0.523153	32.3088	15.3856	1.57446	118.085	-5.70401	38.82	53.6879	13.5348	-7.86482	2.05112	-10.8679	30.337	4.09704	10.6355	29.9908	12.0501	35.3312	21.9821	60.5473	94.3193	7.60539	-8.90943	11.2751	1.40813	63.6667	41.766	15.1072
-0.865333	0.0653047	-6.67611	17.6714	24.2588	7.97726	17.4021	21.4513	106.778	7.46343	63.3373	40.4469	44.0219	54.0569	6.32311	17.773	91.4257	120.975	17.3016	34.3288	19.0742	2.07991	0.52047	32.2682	15.3967	1.54931	117.989	-5.73722	38.7928	53.7642	13.4982	-7.85871	2.00292	-10.9265	30.3767	4.12295	10.6919	29.9823	12.0197	35.3425	21.99	60.5635	94.3411	7.61473	-8.89218	11.2835	1.36554	63.6966	41.7118	15.0602
-0.864667	0.0676512	-6.64753	17.6496	24.246	7.98058	17.3678	21.4202	106.693	7.47344	63.4306	40.3968	44.0236	53.9837	6.35469	17.7443	91.5789	120.845	17.2969	34.3256	19.085	2.08031	0.517787	32.2276	15.4078	1.52417	117.894	-5.77042	38.7656	53.8405	13.4616	-7.8526	1.95473	-10.9851	30.4163	4.14887	10.7483	29.9739	11.9892	35.3539	21.9978	60.5798	94.3629	7.62407	-8.87494	11.2919	1.32295	63.7266	41.6576	15.0131
-0.864	0.0699977	-6.61895	17.6277	24.2332	7.9839	17.3335	21.3892	106.609	7.48345	63.5239	40.3467	44.0252	53.9105	6.38626	17.7157	91.732	120.716	17.2921	34.3225	19.0958	2.08071	0.515104	32.187	15.4189	1.49902	117.798	-5.80363	38.7385	53.9169	13.425	-7.84648	1.90653	-11.0437	30.4559	4.17478	10.8047	29.9654	11.9588	35.3652	22.0057	60.596	94.3847	7.6334	-8.85769	11.3003	1.28037	63.7565	41.6034	14.9661
-0.863333	0.0723442	-6.59037	17.6059	24.2204	7.98723	17.2992	21.3581	106.524	7.49346	63.6173	40.2966	44.0268	53.8373	6.41784	17.687	91.8852	120.587	17.2873	34.3193	19.1067	2.0811	0.512421	32.1464	15.4299	1.47387	117.702	-5.83684	38.7113	53.9932	13.3884	-7.84037	1.85833	-11.1023	30.4956	4.20069	10.8611	29.957	11.9283	35.3766	22.0136	60.6122	94.4064	7.64274	-8.84045	11.3087	1.23778	63.7865	41.5493	14.919
-0.862667	0.0746907	-6.56179	17.5841	24.2076	7.99055	17.2648	21.3271	106.44	7.50346	63.7106	40.2464	44.0285	53.7641	6.44941	17.6583	92.0383	120.458	17.2826	34.3161	19.1175	2.0815	0.509737	32.1058	15.441	1.44873	117.607	-5.87004	38.6841	54.0696	13.3518	-7.83426	1.81013	-11.161	30.5352	4.22661	10.9175	29.9486	11.8979	35.3879	22.0214	60.6285	94.4282	7.65208	-8.82321	11.3171	1.19519	63.8165	41.4951	14.8719
-0.862	0.0770372	-6.53321	17.5623	24.1948	7.99388	17.2305	21.2961	106.355	7.51347	63.8039	40.1963	44.0301	53.6909	6.48099	17.6296	92.1915	120.329	17.2778	34.3129	19.1283	2.0819	0.507054	32.0652	15.4521	1.42358	117.511	-5.90325	38.6569	54.1459	13.3152	-7.82814	1.76193	-11.2196	30.5748	4.25252	10.9739	29.9401	11.8674	35.3993	22.0293	60.6447	94.45	7.66141	-8.80596	11.3255	1.1526	63.8464	41.4409	14.8249
-0.861333	0.0793837	-6.50464	17.5405	24.1821	7.9972	17.1962	21.265	106.271	7.52348	63.8973	40.1462	44.0318	53.6177	6.51256	17.601	92.3446	120.2	17.273	34.3097	19.1391	2.0823	0.504371	32.0246	15.4632	1.39844	117.415	-5.93646	38.6297	54.2222	13.2786	-7.82203	1.71373	-11.2782	30.6145	4.28481	11.0303	29.9317	11.837	35.4106	22.0372	60.6609	94.4718	7.67075	-8.78872	11.3339	1.11002	63.8764	41.3868	14.7778
-0.860667	0.0817302	-6.47606	17.5187	24.1693	8.00052	17.1619	21.234	106.186	7.53349	63.9906	40.0961	44.0334	53.5445	6.54414	17.5723	92.4978	120.071	17.2683	34.3065	19.1499	2.0827	0.501688	31.9841	15.4742	1.37329	117.32	-5.96967	38.6025	54.2986	13.242	-7.81592	1.66553	-11.3368	30.6541	4.32468	11.0867	29.9233	11.8065	35.422	22.045	60.6772	94.4936	7.68009	-8.77147	11.3423	1.06743	63.9063	41.3326	14.7308
-0.86	0.0840767	-6.44748	17.4969	24.1565	8.00385	17.1275	21.2029	106.102	7.5435	64.0839	40.046	44.035	53.4713	6.57571	17.5436	92.6509	119.942	17.2635	34.3033	19.1607	2.0831	0.499005	31.9435	15.4853	1.34814	117.224	-6.00287	38.5754	54.3749	13.2054	-7.8098	1.61734	-11.3955	30.6937	4.36454	11.1431	29.9148	11.7761	35.4333	22.0529	60.6934	94.5154	7.68943	-8.75423	11.3507	1.02484	63.9363	41.2784	14.6837
-0.859333	0.0864232	-6.4189	17.4751	24.1437	8.00717	17.0932	21.1719	106.017	7.55351	64.1772	39.9959	44.0367	53.3981	6.60729	17.515	92.8041	119.812	17.2587	34.3001	19.1716	2.0835	0.496322	31.9029	15.4964	1.323	117.128	-6.03608	38.5482	54.4512	13.1688	-7.80369	1.56914	-11.4541	30.7334	4.40441	11.1995	29.9064	11.7456	35.4446	22.0608	60.7096	94.5371	7.69876	-8.73698	11.3591	0.982256	63.9662	41.2243	14.6366
-0.858667	0.0887697	-6.39032	17.4533	24.1309	8.01049	17.0589	21.1409	105.933	7.56352	64.2706	39.9458	44.0383	53.3249	6.63886	17.4863	92.9572	119.683	17.254	34.2969	19.1824	2.0839	0.493639	31.8623	15.5075	1.29785	117.033	-6.06929	38.521	54.5276	13.1322	-7.79758	1.52094	-11.5127	30.773	4.44428	11.256	29.8979	11.7152	35.456	22.0686	60.7259	94.5589	7.7081	-8.71974	11.3675	0.939668	63.9962	41.1701	14.5896
-0.858	0.0911162	-6.36174	17.4315	24.1181	8.01382	17.0246	21.1098	105.848	7.57352	64.3639	39.8957	44.04	53.2517	6.67044	17.4576	93.1104	119.554	17.2492	34.2937	19.1932	2.08429	0.490956	31.8217	15.5185	1.2727	116.937	-6.10249	38.4938	54.6039	13.0956	-7.79146	1.47274	-11.5713	30.8127	4.48415	11.3124	29.8895	11.688	35.4673	22.0765	60.7421	94.5807	7.71744	-8.7025	11.3759	0.897081	64.0262	41.1159	14.5425
-0.857333	0.0934627	-6.33316	17.4097	24.1053	8.01714	16.9902	21.0788	105.764	7.58353	64.4572	39.8456	44.0416	53.1785	6.70201	17.429	93.2635	119.425	17.2444	34.2905	19.204	2.08469	0.488273	31.7811	15.5296	1.24756	116.841	-6.1357	38.4666	54.6803	13.0591	-7.78535	1.42454	-11.63	30.8523	4.52401	11.3688	29.8811	11.6933	35.4787	22.0844	60.7584	94.6025	7.72677	-8.68525	11.3843	0.854494	64.0561	41.0618	14.4955
-0.856667	0.0958092	-6.30459	17.3879	24.0925	8.02046	16.9559	21.0477	105.679	7.59354	64.5506	39.7955	44.0433	53.1053	6.73359	17.4003	93.4167	119.296	17.2397	34.2873	19.2148	2.08509	0.48559	31.7405	15.5407	1.22241	116.746	-6.16891	38.4394	54.7566	13.0225	-7.77924	1.37634	-11.6886	30.8919	4.56388	11.4252	29.8726	11.6986	35.49	22.0922	60.7746	94.6243	7.73611	-8.66801	11.3927	0.811906	64.0861	41.0076	14.4484
-0.856	0.143889	-6.27601	17.3661	24.0798	8.02379	16.9216	21.0167	105.595	7.60355	64.6439	39.7454	44.0449	53.0321	6.76516	17.3716	93.5698	119.167	17.2349	34.2841	19.2256	2.08549	0.482907	31.6999	15.5518	1.19726	116.65	-6.20211	38.4123	54.8329	12.9859	-7.77312	1.32815	-11.7472	30.9316	4.60375	11.4816	29.8642	11.7039	35.5014	22.1001	60.7908	94.646	7.74545	-8.65076	11.4011	0.769319	64.116	40.9534	14.4013
-0.855333	0.193301	-6.24743	17.3443	24.067	8.02711	16.8873	20.9857	105.51	7.61356	64.7372	39.6952	44.0465	52.9589	6.79674	17.3429	93.723	119.038	17.2301	34.2809	19.2365	2.08589	0.480224	31.6593	15.5628	1.17212	116.554	-6.23532	38.3851	54.9093	12.9493	-7.76701	1.27995	-11.8058	30.9712	4.64362	11.538	29.8557	11.7092	35.5127	22.108	60.8071	94.6678	7.75478	-8.63352	11.4095	0.726732	64.146	40.8993	14.3543
-0.854667	0.242712	-6.21885	17.3225	24.0542	8.03044	16.853	20.9546	105.426	7.62357	64.8306	39.6451	44.0482	52.8857	6.82831	17.3143	93.8761	118.908	17.2253	34.2777	19.2473	2.08629	0.477541	31.6188	15.5739	1.14697	116.459	-6.26853	38.3579	54.9856	12.9127	-7.7609	1.23175	-11.8645	31.0108	4.68348	11.5944	29.8473	11.7145	35.5241	22.1158	60.8233	94.6896	7.76412	-8.61627	11.4179	0.684144	64.176	40.8451	14.3072
-0.854	0.292123	-6.19027	17.3007	24.0414	8.03376	16.8186	20.9236	105.341	7.63357	64.9239	39.595	44.0498	52.8125	6.85989	17.2856	94.0293	118.779	17.2206	34.2745	19.2581	2.08669	0.474858	31.5782	15.585	1.12183	116.363	-6.30174	38.3307	55.0619	12.8761	-7.75478	1.18355	-11.9231	31.0505	4.72335	11.6508	29.8389	11.7198	35.5354	22.1237	60.8395	94.7114	7.77346	-8.59903	11.4263	0.641557	64.2059	40.7909	14.2602
-0.853333	0.341535	-6.16169	17.2789	24.0286	8.03708	16.7843	20.8925	105.257	7.64358	65.0172	39.5449	44.0515	52.7393	6.89146	17.2569	94.1824	118.65	17.2158	34.2713	19.2689	2.08708	0.472175	31.5376	15.5961	1.09668	116.267	-6.33494	38.3035	55.1383	12.8395	-7.74867	1.13535	-11.9817	31.0901	4.76322	11.7072	29.8304	11.7251	35.5468	22.1316	60.8558	94.7332	7.78279	-8.58179	11.4347	0.59897	64.2359	40.7367	14.2131
-0.852667	0.390946	-6.13311	17.2571	24.0158	8.04041	16.75	20.8615	105.172	7.65359	65.1105	39.4948	44.0531	52.6661	6.92304	17.2283	94.3356	118.521	17.211	34.2681	19.2797	2.08748	0.469492	31.497	15.6072	1.07153	116.172	-6.36815	38.2764	55.2146	12.8029	-7.74256	1.08715	-12.0403	31.1298	4.80308	11.7636	29.822	11.7304	35.5581	22.1394	60.872	94.755	7.79213	-8.56454	11.4431	0.556382	64.2658	40.6826	14.166
-0.852	0.440357	-6.10454	17.2353	24.003	8.04373	16.7157	20.8305	105.088	7.6636	65.2039	39.4447	44.0547	52.5929	6.95461	17.1996	94.4887	118.392	17.2063	34.2649	19.2905	2.08788	0.466809	31.4564	15.6182	1.04639	116.076	-6.40136	38.2492	55.291	12.7663	-7.73645	1.03896	-12.099	31.1694	4.84295	11.82	29.8136	11.7357	35.5694	22.1473	60.8882	94.7767	7.80147	-8.5473	11.4515	0.513795	64.2958	40.6284	14.119
-0.851333	0.489769	-6.07596	17.2134	23.9902	8.04705	16.6813	20.7994	105.004	7.67361	65.2972	39.3946	44.0564	52.5198	6.98619	17.1709	94.6418	118.263	17.2015	34.2617	19.3014	2.08828	0.464126	31.4158	15.6293	1.02124	115.98	-6.43456	38.222	55.3673	12.7297	-7.73033	1.04299	-12.1576	31.209	4.88282	11.8764	29.8051	11.741	35.5808	22.1552	60.9045	94.7985	7.8108	-8.53005	11.4599	0.471208	64.3258	40.5742	14.0719
-0.850667	0.53918	-6.04738	17.1916	23.9775	8.05038	16.647	20.7684	104.919	7.68362	65.3905	39.3445	44.058	52.4466	7.01776	17.1423	94.795	118.134	17.1967	34.2585	19.3122	2.08868	0.461443	31.3752	15.6404	0.996095	115.885	-6.46777	38.1948	55.4436	12.6931	-7.72422	1.06674	-12.2162	31.2487	4.92269	11.9328	29.7967	11.7463	35.5921	22.163	60.9207	94.8203	7.82014	-8.51281	11.4683	0.428621	64.3557	40.5201	14.0249
-0.85	0.588591	-6.0188	17.1698	23.9647	8.0537	16.6127	20.7373	104.835	7.69362	65.4839	39.2944	44.0597	52.3734	7.04934	17.1136	94.9481	118.005	17.192	34.2553	19.323	2.08908	0.45876	31.3346	15.6515	0.970948	115.789	-6.50098	38.1676	55.52	12.6565	-7.71811	1.09048	-12.2748	31.2883	4.96255	11.9893	29.7882	11.7516	35.6035	22.1709	60.9369	94.8421	7.82948	-8.49556	11.4767	0.386033	64.3857	40.4659	13.9778
-0.849333	0.638003	-5.99022	17.148	23.9519	8.05702	16.5784	20.7063	104.75	7.70363	65.5772	39.2443	44.0613	52.3002	7.08091	17.0849	95.1013	117.875	17.1872	34.2521	19.3338	2.08948	0.456077	31.294	15.6625	0.945802	115.693	-6.53418	38.1404	55.5292	12.6199	-7.71199	1.11423	-12.3334	31.3279	5.00242	12.0457	29.7521	11.7569	35.6148	22.1787	60.9532	94.8639	7.83882	-8.47832	11.4851	0.343446	64.4156	40.4117	13.9307
-0.848667	0.687414	-5.96164	17.1262	23.9391	8.06035	16.544	20.6753	104.666	7.71364	65.6705	39.1941	44.0629	52.227	7.11249	17.0563	95.2544	117.746	17.1824	34.2489	19.3446	2.08988	0.453394	31.2534	15.6736	0.920656	115.598	-6.56739	38.1133	55.5226	12.5833	-7.70588	1.13797	-12.3921	31.3676	5.04229	12.1021	29.703	11.7622	35.6262	22.1866	60.9694	94.8856	7.84815	-8.46107	11.4935	0.300859	64.4456	40.3576	13.8837
-0.848	0.736825	-5.93306	17.1044	23.9263	8.06367	16.5097	20.6442	104.581	7.72365	65.7639	39.144	44.0646	52.1538	7.14406	17.0276	95.4076	117.617	17.1777	34.2457	19.3554	2.09027	0.450711	31.2129	15.6847	0.89551	115.502	-6.6006	38.0861	55.516	12.5467	-7.69977	1.16172	-12.4049	31.4072	5.08216	12.1585	29.6539	11.7675	35.6375	22.1945	60.9856	94.9074	7.85749	-8.44383	11.5019	0.258271	64.4756	40.3034	13.8366
-0.847333	0.786237	-5.90449	17.0826	23.9135	8.06699	16.4754	20.6132	104.497	7.73366	65.8572	39.0939	44.0662	52.0806	7.17564	16.9989	95.5607	117.488	17.1729	34.2425	19.3663	2.09067	0.448028	31.1723	15.6958	0.870363	115.406	-6.63381	38.0589	55.5094	12.5101	-7.69365	1.18546	-12.3762	31.4469	5.12202	12.2149	29.6048	11.7728	35.6489	22.2023	61.0019	94.9292	7.86683	-8.42659	11.5103	0.215684	64.5055	40.2492	13.7896
-0.846667	0.835648	-5.87591	17.0608	23.9007	8.07032	16.4411	20.5821	104.412	7.74367	65.9505	39.0438	44.0679	52.0074	7.20721	16.9702	95.7139	117.359	17.1681	34.2393	19.3771	2.09107	0.445345	31.1317	15.7068	0.845217	115.311	-6.66701	38.0317	55.5028	12.4735	-7.68754	1.20921	-12.3475	31.4865	5.16189	12.2713	29.5558	11.7781	35.6602	22.2102	61.0181	94.951	7.87616	-8.40934	11.5187	0.173097	64.5355	40.1951	13.7425
-0.846	0.885059	-5.84733	17.039	23.8879	8.07364	16.4067	20.5511	104.328	7.75367	66.0438	38.9937	44.0695	51.9342	7.23879	16.9416	95.867	117.23	17.1634	34.2361	19.3879	2.09147	0.442662	31.0911	15.7179	0.820071	115.215	-6.70022	38.0045	55.4962	12.4369	-7.68143	1.23295	-12.3188	31.5261	5.20176	12.3277	29.5067	11.7834	35.6715	22.2181	61.0344	94.9728	7.8855	-8.3921	11.5271	0.130509	64.5654	40.1409	13.6954
-0.845333	0.93447	-5.81875	17.0172	23.8752	8.07697	16.3724	20.52	104.243	7.76368	66.1372	38.9436	44.0712	51.861	7.27036	16.9129	96.0202	117.101	17.1586	34.2329	19.3987	2.09187	0.439979	31.0505	15.729	0.794925	115.119	-6.73343	37.9773	55.4896	12.4003	-7.67531	1.2567	-12.2901	31.5658	5.24163	12.3841	29.4576	11.7887	35.6829	22.2259	61.0506	94.9946	7.89484	-8.37485	11.5355	0.087922	64.5954	40.0867	13.6484
-0.844667	0.983882	-5.79017	16.9954	23.8624	8.08029	16.3381	20.489	104.159	7.77369	66.2305	38.8935	44.0728	51.7878	7.30194	16.8842	96.1733	116.971	17.1538	34.2297	19.4095	2.09227	0.437296	31.0099	15.7401	0.769778	115.024	-6.76663	37.9502	55.483	12.3638	-7.6692	1.28044	-12.2613	31.6054	5.28149	12.4405	29.4085	11.794	35.6942	22.2338	61.0668	95.0163	7.90417	-8.35761	11.5439	0.0453347	64.6254	40.0325	13.6013
-0.844	1.03329	-5.76159	16.9736	23.8496	8.08361	16.3038	20.458	104.074	7.7837	66.3238	38.8434	44.0744	51.7146	7.33351	16.8556	96.3265	116.842	17.149	34.2265	19.4203	2.09267	0.434613	30.944	15.7511	0.744632	114.928	-6.79984	37.923	55.4764	12.3272	-7.66309	1.30419	-12.2326	31.645	5.32136	12.4969	29.3594	11.7993	35.7056	22.2417	61.0831	95.0381	7.91351	-8.34036	11.5523	0.00274743	64.6553	39.9784	13.5543
-0.843333	1.0827	-5.73301	16.9518	23.8368	8.08694	16.2694	20.4269	103.99	7.79371	66.4172	38.7933	44.0761	51.6414	7.36509	16.8269	96.4796	116.713	17.1443	34.2233	19.4312	2.09306	0.43193	30.8653	15.7622	0.719486	114.832	-6.83305	37.8958	55.4698	12.2906	-7.65697	1.32794	-12.2039	31.6847	5.36123	12.5533	29.3103	11.8046	35.7169	22.2495	61.0993	95.0599	7.92285	-8.32312	11.5607	-0.0398399	64.6853	39.9242	13.5072
-0.842667	1.13212	-5.70444	16.93	23.824	8.09026	16.2351	20.3959	103.905	7.80372	66.5105	38.7432	44.0777	51.5682	7.39666	16.7982	96.6328	116.584	17.1395	34.2201	19.442	2.09346	0.429247	30.7865	15.7733	0.694339	114.737	-6.86626	37.8686	55.4632	12.254	-7.65086	1.35168	-12.1752	31.7217	5.4011	12.6097	29.2612	11.8099	35.7283	22.2574	61.1155	95.0817	7.93218	-8.30588	11.5691	-0.0824272	64.7152	39.87	13.4601
-0.842	1.18153	-5.67586	16.9082	23.8112	8.09358	16.2008	20.3648	103.821	7.81373	66.6038	38.693	44.0794	51.495	7.42824	16.7696	96.7859	116.455	17.1347	34.2169	19.4528	2.09386	0.426564	30.7078	15.7844	0.669193	114.641	-6.89946	37.8414	55.4567	12.2174	-7.64475	1.37543	-12.1465	31.6341	5.44096	12.6661	29.2121	11.8152	35.7396	22.2653	61.1318	95.1035	7.94152	-8.28863	11.5775	-0.125015	64.7452	39.8159	13.4131
-0.841333	1.23094	-5.64728	16.8864	23.7984	8.09691	16.1665	20.3338	103.736	7.81679	66.6972	38.6429	44.081	51.4218	7.45981	16.7409	96.9391	116.326	17.13	34.2138	19.4636	2.09426	0.423881	30.629	15.7955	0.644047	114.545	-6.93267	37.8142	55.4501	12.1808	-7.63864	1.39917	-12.1178	31.5465	5.48083	12.7225	29.163	11.8205	35.751	22.2731	61.148	95.1252	7.95086	-8.27139	11.5859	-0.167602	64.7752	39.7617	13.366
-0.840667	1.28035	-5.6187	16.8646	23.7857	8.10023	16.1321	20.3028	103.652	7.81559	66.7905	38.5928	44.0826	51.3486	7.49139	16.7122	97.0922	116.197	17.1252	34.2106	19.4744	2.09466	0.421198	30.5503	15.8065	0.618901	114.45	-6.96588	37.7871	55.4435	12.1442	-7.63252	1.42292	-12.089	31.4588	5.5207	12.779	29.114	11.8258	35.7623	22.281	61.1642	95.147	7.9602	-8.25414	11.5943	-0.210189	64.8051	39.7075	13.319
-0.84	1.32976	-5.59012	16.8428	23.7729	8.10355	16.0978	20.2717	103.567	7.81438	66.8838	38.5427	44.0843	51.2754	7.52296	16.6835	97.2454	116.068	17.1204	34.2074	19.4852	2.09506	0.418515	30.4716	15.8176	0.593754	114.354	-6.99908	37.7599	55.4369	12.1076	-7.62641	1.44666	-12.0603	31.3712	5.56057	12.8354	29.0649	11.8311	35.7737	22.2889	61.1805	95.1688	7.96953	-8.2369	11.6027	-0.252776	64.8351	39.6534	13.2719
-0.839333	1.37917	-5.56154	16.821	23.7601	8.10688	16.0635	20.2407	103.483	7.81317	66.9771	38.4926	44.0859	51.2022	7.55454	16.6549	97.3985	115.938	17.1157	34.2042	19.4961	2.09546	0.415832	30.3928	15.8287	0.568608	114.258	-7.03229	37.7327	55.4303	12.071	-7.6203	1.47041	-12.0316	31.2836	5.60043	12.8918	29.0158	11.8364	35.785	22.2967	61.1967	95.1906	7.97887	-8.21965	11.6111	-0.295364	64.865	39.5992	13.2248
-0.838667	1.42858	-5.53296	16.7991	23.7473	8.1102	16.0292	20.2096	103.398	7.81196	67.0705	38.4425	44.0876	51.129	7.58611	16.6262	97.5517	115.809	17.1109	34.201	19.5069	2.09586	0.413149	30.3141	15.8398	0.543462	114.163	-7.0655	37.7055	55.4237	12.0344	-7.61418	1.49415	-12.0029	31.1959	5.6403	12.9482	28.9667	11.8417	35.7963	22.3046	61.2129	95.2124	7.98821	-8.20241	11.6195	-0.337951	64.895	39.545	13.1778
-0.838	1.47799	-5.50439	16.7773	23.7345	8.11353	15.9948	20.1786	103.314	7.81075	67.1638	38.3924	44.0892	51.0558	7.61769	16.5975	97.7048	115.68	17.1061	34.1978	19.5177	2.09625	0.410466	30.2354	15.8508	0.518316	114.067	-7.0987	37.6783	55.4171	11.9978	-7.60807	1.5179	-11.9742	31.1083	5.68017	13.0046	28.9176	11.847	35.8077	22.3125	61.2292	95.2342	7.99754	-8.18517	11.6279	-0.380538	64.925	39.4909	13.1307
-0.837333	1.52741	-5.47581	16.7555	23.7217	8.11685	15.9605	20.1476	103.229	7.80954	67.2571	38.3423	44.0909	50.9826	7.64926	16.5689	97.858	115.551	17.1014	34.1946	19.5285	2.09665	0.407783	30.1566	15.8619	0.493169	113.971	-7.13191	37.6511	55.4105	11.9612	-7.60196	1.54164	-11.9455	31.0206	5.72003	13.061	28.8685	11.8523	35.819	22.3203	61.2454	95.2559	8.00688	-8.16792	11.6363	-0.423126	64.9549	39.4367	13.0837
-0.836667	1.57682	-5.44723	16.7337	23.7089	8.12017	15.9262	20.1165	103.145	7.80833	67.3505	38.2922	44.0925	50.9094	7.68084	16.5402	98.0111	115.422	17.0966	34.1914	19.5393	2.09705	0.4051	30.0779	15.873	0.468023	113.876	-7.16512	37.624	55.4039	11.9246	-7.59584	1.56539	-11.9168	30.933	5.7599	13.1174	28.8194	11.8576	35.8304	22.3282	61.2616	95.2777	8.01622	-8.15068	11.6447	-0.465713	64.9849	39.3825	13.0366
-0.836	1.62623	-5.41865	16.7119	23.6961	8.1235	15.8919	20.0855	103.06	7.80713	67.4438	38.2421	44.0941	50.8362	7.71241	16.5115	98.1642	115.293	17.0918	34.1882	19.5501	2.09745	0.402417	29.9991	15.8841	0.442877	113.78	-7.19833	37.5968	55.3973	11.888	-7.58973	1.58913	-11.888	30.8454	5.79977	13.1738	28.7703	11.8629	35.8417	22.3361	61.2779	95.2995	8.02555	-8.13343	11.6531	-0.5083	65.0148	39.3284	12.9895
-0.835333	1.67564	-5.39007	16.6901	23.6834	8.12682	15.8575	20.0544	102.976	7.80592	67.5371	38.1919	44.0958	50.763	7.74399	16.4829	98.3174	115.164	17.0871	34.185	19.561	2.09785	0.399734	29.9204	15.8951	0.417731	113.684	-7.23153	37.5696	55.3907	11.8514	-7.58362	1.61288	-11.8593	30.7577	5.83964	13.2302	28.7212	11.8682	35.8531	22.3439	61.2941	95.3213	8.03489	-8.11619	11.6615	-0.550888	65.0448	39.2742	12.9425
-0.834667	1.72505	-5.36149	16.6683	23.6706	8.13014	15.8232	20.0234	102.891	7.80471	67.6305	38.1418	44.0974	50.6898	7.77556	16.4542	98.4705	115.035	17.0823	34.1818	19.5718	2.09825	0.397051	29.8417	15.9062	0.392584	113.589	-7.26474	37.5424	55.3841	11.8148	-7.5775	1.63662	-11.8306	30.6701	5.8795	13.2866	28.6721	11.8735	35.8644	22.3518	61.3104	95.3431	8.04423	-8.09894	11.6699	-0.593475	65.0748	39.22	12.8954
-0.834	1.77446	-5.33291	16.6465	23.6578	8.13347	15.7889	19.9924	102.807	7.8035	67.7238	38.0917	44.0991	50.6166	7.80714	16.4255	98.6237	114.905	17.0775	34.1786	19.5826	2.09865	0.394368	29.7629	15.9173	0.367438	113.493	-7.29795	37.5152	55.3776	11.7782	-7.57139	1.66037	-11.8019	30.5825	5.91937	13.343	28.6231	11.8788	35.8758	22.3597	61.3266	95.3648	8.05356	-8.0817	11.6783	-0.636062	65.1047	39.1658	12.8484
-0.833333	1.82387	-5.30434	16.6247	23.645	8.13679	15.7546	19.9613	102.722	7.80229	67.8171	38.0416	44.1007	50.5434	7.83871	16.3968	98.7768	114.776	17.0727	34.1754	19.5934	2.09904	0.391685	29.6842	15.9284	0.342292	113.397	-7.33115	37.488	55.371	11.7416	-7.56528	1.68411	-11.7732	30.4948	5.95924	13.3994	28.574	11.8841	35.8871	22.3675	61.3428	95.3866	8.0629	-8.06446	11.6867	-0.67865	65.1347	39.1117	12.8013
-0.832667	1.87329	-5.27576	16.6029	23.6322	8.14011	15.7202	19.9303	102.638	7.80108	67.9104	37.9915	44.1023	50.4702	7.87029	16.3682	98.93	114.647	17.068	34.1722	19.6042	2.09944	0.389002	29.6054	15.9394	0.317145	113.302	-7.36436	37.4609	55.3644	11.7051	-7.55916	1.70786	-11.7445	30.4072	5.99911	13.4558	28.5249	11.8894	35.8985	22.3754	61.3591	95.4084	8.07224	-8.04721	11.6951	-0.721237	65.1646	39.0575	12.7542
-0.832	1.9227	-5.24718	16.5811	23.6194	8.14344	15.6859	19.8992	102.553	7.79987	68.0038	37.9414	44.104	50.3971	7.90186	16.3395	99.0831	114.518	17.0632	34.169	19.615	2.09984	0.386319	29.5267	15.9505	0.291999	113.206	-7.39757	37.4337	55.3578	11.6685	-7.55305	1.7316	-11.7157	30.3195	6.03897	13.5123	28.4758	11.8947	35.9098	22.3833	61.3753	95.4302	8.08158	-8.02997	11.7035	-0.763824	65.1946	39.0033	12.7072
-0.831333	1.97211	-5.2186	16.5593	23.6066	8.14676	15.6516	19.8682	102.469	7.79867	68.0971	37.8913	44.1056	50.3239	7.93344	16.3108	99.2363	114.389	17.0584	34.1658	19.6259	2.10024	0.383636	29.448	15.9616	0.266853	113.11	-7.43077	37.4065	55.3512	11.6319	-7.54694	1.75535	-11.687	30.2319	6.07884	13.5687	28.4267	11.9	35.9211	22.3911	61.3915	95.452	8.09091	-8.01272	11.712	-0.806411	65.2246	38.9492	12.6601
-0.830667	2.02152	-5.19002	16.5375	23.5938	8.15008	15.6173	19.8372	102.384	7.79746	68.1904	37.8412	44.1073	50.2507	7.96501	16.2822	99.3894	114.26	17.0537	34.1626	19.6367	2.10064	0.380953	29.3692	15.9727	0.241707	113.015	-7.46398	37.3793	55.3446	11.5953	-7.54082	1.77909	-11.6583	30.1443	6.11871	13.6251	28.3776	11.9053	35.9325	22.399	61.4078	95.4737	8.10025	-7.99548	11.7204	-0.848999	65.2545	38.895	12.6131
-0.83	2.07093	-5.16144	16.5157	23.5811	8.15341	15.583	19.8061	102.3	7.79625	68.2838	37.7911	44.1089	50.1775	7.99659	16.2535	99.5426	114.131	17.0489	34.1594	19.6475	2.10104	0.37827	29.2905	15.9838	0.21656	112.919	-7.49719	37.3521	55.338	11.5587	-7.53471	1.80284	-11.6296	30.0566	6.15858	13.6815	28.3285	11.9105	35.9481	22.4069	61.424	95.4955	8.10959	-7.97823	11.7288	-0.891586	65.2845	38.8408	12.566
-0.829333	2.12034	-5.13286	16.4939	23.5683	8.15673	15.5486	19.7751	102.216	7.79504	68.3771	37.741	44.1105	50.1043	8.02816	16.2248	99.6957	114.001	17.0441	34.1562	19.6583	2.10144	0.375587	29.2118	15.9948	0.191414	112.823	-7.5304	37.3249	55.3314	11.5221	-7.5286	1.82658	-11.6009	29.969	6.19844	13.7379	28.2794	11.9158	35.9647	22.4147	61.4402	95.5173	8.11892	-7.96099	11.7372	-0.934173	65.3144	38.7867	12.5189
-0.828667	2.16975	-5.10429	16.4721	23.5555	8.16006	15.5143	19.744	102.131	7.79383	68.4704	37.6909	44.1122	50.0311	8.05974	16.1962	99.8489	113.872	16.9917	34.153	19.6691	2.10184	0.372903	29.133	16.0059	0.166268	112.728	-7.5636	37.2978	55.3248	11.4855	-7.52249	1.85033	-11.5722	29.8814	6.23831	13.7943	28.2303	11.9211	35.9812	22.4226	61.4565	95.5391	8.12826	-7.94374	11.7456	-0.976761	65.3444	38.7325	12.4719
-0.828	2.21916	-5.07571	16.4503	23.5427	8.16338	15.48	19.713	102.047	7.79262	68.5638	37.6407	44.1138	49.9579	8.09131	16.1675	100.002	113.743	16.9331	34.1498	19.68	2.10223	0.37022	29.0543	16.017	0.141122	112.632	-7.59681	37.2706	55.3182	11.4489	-7.51637	1.87407	-11.5435	29.7937	6.27818	13.8507	28.1812	11.9264	35.9977	22.4305	61.4727	95.5609	8.1376	-7.9265	11.754	-1.01935	65.3743	38.6783	12.4248
-0.827333	2.26858	-5.04713	16.4285	23.5299	8.1667	15.4457	19.682	101.962	7.79142	68.6571	37.5906	44.1155	49.8847	8.12289	16.1388	100.155	113.614	16.8745	34.1466	19.6908	2.10263	0.367537	28.9755	16.0281	0.115975	112.536	-7.63002	37.2434	55.3116	11.4123	-7.51026	1.89782	-11.5147	29.7061	6.31805	13.9071	28.1322	11.9317	36.0143	22.4052	61.4889	95.5827	8.14693	-7.90926	11.7624	-1.06194	65.4043	38.6242	12.3778
-0.826667	2.31799	-5.01855	16.4067	23.5171	8.17003	15.4113	19.6509	101.878	7.79021	68.7504	37.5405	44.1171	49.8115	8.15446	16.1102	100.308	113.485	16.8159	34.1434	19.7016	2.10303	0.364854	28.8968	16.0391	0.090829	112.441	-7.66322	37.2162	55.305	11.3757	-7.50415	1.92156	-11.486	29.6185	6.35791	13.9635	28.0831	11.937	36.0308	22.3435	61.5052	95.6044	8.15627	-7.89201	11.7708	-1.10452	65.4343	38.57	12.3307
-0.826	2.3674	-4.98997	16.3848	23.5043	8.17335	15.377	19.6199	101.793	7.789	68.8437	37.4904	44.1188	49.7383	8.18604	16.0815	100.461	113.356	16.7573	34.1402	19.7124	2.10343	0.362171	28.8181	16.0502	0.0656827	112.345	-7.69643	37.189	55.2984	11.3391	-7.49803	1.94531	-11.4573	29.5308	6.39778	14.0199	28.034	11.9423	36.0473	22.2819	61.5214	95.6262	8.16561	-7.87477	11.7792	-1.14711	65.4642	38.5158	12.2836
-0.825333	2.41681	-4.96139	16.363	23.4916	8.17667	15.3427	19.5888	101.709	7.78779	68.9371	37.4403	44.1204	49.6651	8.21761	16.0528	100.615	113.227	16.6987	34.137	19.7232	2.10383	0.359488	28.7393	16.0613	0.0405364	112.249	-7.72964	37.1619	55.2919	11.3025	-7.49192	1.96905	-11.4286	29.4432	6.43765	14.0763	27.9849	11.9476	36.0639	22.2202	61.5376	95.648	8.17494	-7.85752	11.7876	-1.1897	65.4942	38.4616	12.2366
-0.824667	2.46622	-4.93281	16.3412	23.4788	8.18	15.3084	19.5578	101.624	7.78658	69.0304	37.3902	44.122	49.5919	8.24919	16.0241	100.768	113.098	16.6401	34.1338	19.734	2.10423	0.356805	28.6606	16.0724	0.0153902	112.154	-7.76284	37.1347	55.2853	11.2659	-7.48581	1.9928	-11.3999	29.3555	6.47752	14.1327	27.9358	11.9529	36.0804	22.1586	61.5539	95.6698	8.18428	-7.84028	11.796	-1.23228	65.5241	38.4075	12.1895
-0.824	2.51563	-4.90424	16.3194	23.466	8.18332	15.274	19.5268	101.54	7.78537	69.1237	37.3401	44.1237	49.5187	8.28076	15.9955	100.921	112.968	16.5815	34.1306	19.7449	2.10463	0.354122	28.5819	16.0834	-0.00975611	112.058	-7.79605	37.1075	55.2787	11.2293	-7.47969	2.01654	-11.3712	29.2679	6.51738	14.1891	27.8867	11.9582	36.0969	22.0969	61.5701	95.6916	8.19362	-7.82303	11.8044	-1.27487	65.5541	38.3533	12.1425
-0.823333	2.56504	-4.87566	16.2976	23.4532	8.18664	15.2397	19.4957	101.455	7.78416	69.2171	37.29	44.1253	49.4455	8.31234	15.9668	101.074	112.839	16.5229	34.1274	19.7557	2.10502	0.351439	28.5031	16.0945	-0.0349024	111.962	-7.82926	37.0803	55.2721	11.1927	-7.47358	2.04029	-11.3424	29.1803	6.55725	14.2455	27.8376	11.9635	36.1135	22.0352	61.5864	95.7133	8.20295	-7.80579	11.8128	-1.31746	65.5841	38.2991	12.0954
-0.822667	2.61446	-4.84708	16.2758	23.4404	8.18997	15.2054	19.4647	101.371	7.78296	69.3104	37.2399	44.127	49.3723	8.34391	15.9381	101.227	112.71	16.4643	34.1242	19.7665	2.10542	0.348756	28.4244	16.1056	-0.0600486	111.867	-7.86247	37.0531	55.2655	11.1561	-7.46747	2.06403	-11.3137	29.0926	6.59712	14.302	27.7885	11.9688	36.13	21.9736	61.6026	95.7351	8.21229	-7.78855	11.8212	-1.36005	65.614	38.245	12.0483
-0.822	2.66387	-4.8185	16.254	23.4276	8.19329	15.1711	19.4336	101.286	7.78175	69.4037	37.1898	44.1286	49.2991	8.37549	15.9095	101.38	112.581	16.4057	34.121	19.7773	2.10582	0.346073	28.3456	16.1167	-0.0851949	111.771	-7.89567	37.0259	55.2589	11.1195	-7.46135	2.08778	-11.285	29.005	6.63698	14.3584	27.7394	11.9741	36.1465	21.9119	61.6188	95.7569	8.22163	-7.7713	11.8296	-1.40263	65.644	38.1908	12.0013
-0.821333	2.71328	-4.78992	16.2322	23.4148	8.19662	15.1367	19.4026	101.202	7.78054	69.497	37.1396	44.1302	49.2259	8.40706	15.8808	101.533	112.452	16.3471	34.1178	19.7881	2.10622	0.34339	28.2669	16.1277	-0.110341	111.675	-7.92888	36.9988	55.2523	11.0829	-7.45524	2.11152	-11.2563	28.9174	6.67685	14.4148	27.6904	11.9794	36.1631	21.8503	61.6351	95.7787	8.23097	-7.75406	11.838	-1.44522	65.6739	38.1366	11.9542
-0.820667	2.76269	-4.76134	16.2104	23.402	8.19994	15.1024	19.3715	101.117	7.77933	69.5904	37.0895	44.1319	49.1527	8.43864	15.8521	101.687	112.323	16.2885	34.1146	19.7989	2.10662	0.340707	28.1882	16.1388	-0.135487	111.58	-7.96209	36.9716	55.2457	11.0463	-7.44913	2.13527	-11.2276	28.8297	6.71672	14.4712	27.6413	11.9847	36.1796	21.7886	61.6513	95.8005	8.2403	-7.73681	11.8464	-1.48781	65.7039	38.0825	11.9072
-0.82	2.8121	-4.73276	16.1886	23.3893	8.20326	15.0681	19.3405	101.033	7.77812	69.6837	37.0394	44.1335	49.0795	8.47021	15.8235	101.84	112.194	16.2299	34.1114	19.8098	2.10702	0.338024	28.1094	16.1499	-0.160634	111.484	-7.99529	36.9444	55.2391	11.0098	-7.44301	2.15901	-11.1989	28.7421	6.75659	14.5276	27.5922	11.99	36.1961	21.7269	61.6675	95.8223	8.24964	-7.71957	11.8548	-1.5304	65.7339	38.0283	11.8601
-0.819333	2.86151	-4.70418	16.1668	23.3765	8.20659	15.0338	19.3095	100.948	7.77691	69.777	36.9893	44.1352	49.0063	8.50179	15.7948	101.993	112.064	16.1712	34.1083	19.8206	2.10742	0.335341	28.0307	16.161	-0.18578	111.388	-8.0285	36.9172	55.2325	10.9732	-7.4369	2.18276	-11.1702	28.6544	6.79645	14.584	27.5431	11.9953	36.2127	21.6653	61.6838	95.844	8.25898	-7.70232	11.8632	-1.57298	65.7638	37.9741	11.813
-0.818667	2.91092	-4.67561	16.145	23.3637	8.20991	14.9994	19.2784	100.864	7.7757	69.8704	36.9392	44.1368	48.9331	8.53336	15.7685	102.146	111.935	16.1126	34.1051	19.8314	2.10782	0.332658	27.9519	16.1721	-0.210926	111.293	-8.06171	36.89	55.2259	10.9366	-7.43079	2.20651	-11.1414	28.5668	6.83632	14.6404	27.494	12.0006	36.2292	21.6036	61.7	95.8658	8.26831	-7.68508	11.8716	-1.61557	65.7938	37.92	11.766
-0.818	2.96033	-4.64703	16.1232	23.3509	8.21323	14.9651	19.2474	100.779	7.7745	69.9637	36.8891	44.1385	48.8599	8.56494	15.7753	102.299	111.806	16.054	34.1019	19.8422	2.10821	0.329975	27.8732	16.1831	-0.236073	111.197	-8.09491	36.8628	55.2193	10.9	-7.42468	2.23025	-11.1127	28.4792	6.87619	14.6968	27.4449	12.0059	36.2457	21.542	61.7162	95.8876	8.27765	-7.66784	11.88	-1.65816	65.8237	37.8658	11.7189
-0.817333	3.00975	-4.61845	16.1014	23.3381	8.21656	14.9308	19.2163	100.695	7.77329	70.057	36.839	44.1401	48.7867	8.59651	15.7821	102.452	111.677	15.9954	34.0987	19.853	2.10861	0.327292	27.7945	16.1942	-0.261219	111.101	-8.12812	36.8357	55.2128	10.8634	-7.41856	2.254	-11.084	28.3915	6.91606	14.7532	27.3958	12.0112	36.2623	21.4803	61.7325	95.9094	8.28699	-7.65059	11.8884	-1.70075	65.8537	37.8116	11.6719
-0.816667	3.05916	-4.58987	16.0796	23.3253	8.21988	14.8965	19.1853	100.61	7.77208	70.1504	36.7889	44.1417	48.7135	8.62809	15.7889	102.606	111.548	15.9368	34.0955	19.8638	2.10901	0.324609	27.7157	16.2053	-0.286365	111.006	-8.16133	36.8085	55.2062	10.8268	-7.41245	2.27774	-11.0553	28.3039	6.95592	14.8096	27.3467	12.0165	36.2788	21.4186	61.7487	95.9312	8.29632	-7.63335	11.8968	-1.74333	65.8837	37.7575	11.6248
-0.816	3.10857	-4.56129	16.0578	23.3125	8.2232	14.8621	19.1543	100.526	7.77087	70.2437	36.7388	44.1434	48.6403	8.65966	15.7958	102.759	111.419	15.8782	34.0923	19.8747	2.10941	0.321926	27.637	16.2164	-0.311511	110.91	-8.19454	36.7813	55.1996	10.7902	-7.40634	2.30149	-11.0266	28.2163	6.99579	14.866	27.2976	12.0218	36.2954	21.357	61.7649	95.9529	8.30566	-7.6161	11.9052	-1.78592	65.9136	37.7033	11.5777
-0.815333	3.15798	-4.53271	16.036	23.2997	8.22653	14.8278	19.1232	100.441	7.76966	70.337	36.6887	44.145	48.5671	8.69124	15.8026	102.912	111.29	15.8196	34.0891	19.8855	2.10981	0.319243	27.5583	16.2274	-0.336658	110.814	-8.22774	36.7541	55.193	10.7536	-7.40022	2.32523	-10.9979	28.1286	7.03566	14.9224	27.2485	12.0271	36.3119	21.2953	61.7812	95.9747	8.315	-7.59886	11.9136	-1.82851	65.9436	37.6491	11.5307
-0.814667	3.20739	-4.50413	16.0142	23.287	8.22985	14.7935	19.0922	100.357	7.76845	70.4303	36.6385	44.1467	48.4939	8.72281	15.8094	103.065	111.161	15.761	34.0859	19.8963	2.11021	0.31656	27.4795	16.2385	-0.361804	110.719	-8.26095	36.7269	55.1864	10.717	-7.39411	2.34898	-10.9691	28.041	7.07553	14.9788	27.1995	12.0324	36.3284	21.2337	61.7974	95.9965	8.32433	-7.58161	11.922	-1.87109	65.9735	37.5949	11.4836
-0.814	3.2568	-4.47556	15.9923	23.2742	8.23317	14.7592	19.0611	100.272	7.76724	70.5237	36.5884	44.1483	48.4207	8.75438	15.8162	103.218	111.031	15.7024	34.0827	19.9071	2.11061	0.313877	27.4008	16.2496	-0.38695	110.623	-8.29416	36.6997	55.1798	10.6804	-7.388	2.37272	-10.9404	27.9534	7.11539	15.0352	27.1504	12.0377	36.345	21.172	61.8136	96.0183	8.33367	-7.56437	11.9304	-1.91368	66.0035	37.5408	11.4366
-0.813333	3.30621	-4.44698	15.9705	23.2614	8.2365	14.7248	19.0301	100.188	7.76604	70.617	36.5383	44.1499	48.3476	8.78596	15.823	103.371	110.902	15.6438	34.0795	19.9179	2.111	0.311194	27.322	16.2607	-0.412096	110.527	-8.32736	36.6726	55.1732	10.6438	-7.38188	2.39647	-10.9117	27.8657	7.15526	15.0917	27.1013	12.043	36.3615	21.1104	61.8299	96.0401	8.34301	-7.54713	11.9388	-1.95627	66.0335	37.4866	11.3895
-0.812667	3.35562	-4.4184	15.9487	23.2486	8.23982	14.6905	18.9991	100.103	7.76483	70.7103	36.4882	44.1516	48.2744	8.81753	15.8298	103.524	110.773	15.5852	34.0763	19.9287	2.1114	0.308511	27.2433	16.2717	-0.437243	110.432	-8.36057	36.6454	55.1666	10.6072	-7.37577	2.42021	-10.883	27.7781	7.19513	15.1481	27.0522	12.0483	36.378	21.0487	61.8461	96.0619	8.35235	-7.52988	11.9472	-1.99886	66.0634	37.4324	11.3424
-0.812	3.40504	-4.38982	15.9269	23.2358	8.24315	14.6562	18.968	100.019	7.76362	70.8037	36.4381	44.1532	48.2012	8.84911	15.8367	103.678	110.644	15.5266	34.0731	19.9396	2.1118	0.305828	27.1646	16.2828	-0.462389	110.336	-8.39378	36.6182	55.16	10.5706	-7.36966	2.44396	-10.8543	27.6904	7.235	15.2045	27.0031	12.0536	36.3946	20.987	61.8624	96.0836	8.36168	-7.51264	11.9556	-2.04144	66.0934	37.3783	11.2954
-0.811333	3.45445	-4.36124	15.9051	23.223	8.24647	14.6219	18.937	99.9345	7.76241	70.897	36.388	44.1549	48.128	8.88068	15.8435	103.831	110.515	15.468	34.0699	19.9504	2.1122	0.303145	27.0858	16.2939	-0.487535	110.24	-8.42698	36.591	55.1534	10.534	-7.36354	2.4677	-10.8256	27.6028	7.27486	15.2609	26.954	12.0589	36.4111	20.9254	61.8786	96.1054	8.37102	-7.49539	11.964	-2.08403	66.1233	37.3241	11.2483
-0.810667	3.50386	-4.33266	15.8833	23.2102	8.24979	14.5875	18.9059	99.85	7.7612	70.9903	36.3379	44.1565	48.0548	8.91226	15.8503	103.984	110.386	15.4094	34.0667	19.9612	2.1126	0.300462	27.0071	16.305	-0.512682	110.145	-8.46019	36.5638	55.1468	10.4974	-7.35743	2.49145	-10.7969	27.5152	7.31473	15.3173	26.9049	12.0642	36.4276	20.8637	61.8948	96.1272	8.38036	-7.47815	11.9724	-2.12662	66.1533	37.2699	11.2013
-0.81	3.55327	-4.30408	15.8615	23.1974	8.25312	14.5532	18.8749	99.7655	7.75999	71.0837	36.2878	44.1581	47.9816	8.94383	15.8571	104.137	110.257	15.3507	34.0635	19.972	2.113	0.297779	26.9284	16.316	-0.537828	110.049	-8.4934	36.5366	55.1402	10.4608	-7.35132	2.51519	-10.7681	27.4275	7.3546	15.3737	26.8558	12.0695	36.4442	20.8021	61.9111	96.149	8.38969	-7.4609	11.9808	-2.16921	66.1833	37.2158	11.1542
-0.809333	3.60268	-4.27551	15.8397	23.1847	8.25644	14.5189	18.8439	99.681	7.75879	71.177	36.2377	44.1598	47.9084	8.97541	15.8639	104.29	110.128	15.2921	34.0603	19.9828	2.1134	0.295096	26.8496	16.3271	-0.562974	109.953	-8.52661	36.5095	55.1337	10.4242	-7.3452	2.53894	-10.7394	27.3399	7.39447	15.4301	26.8067	12.0748	36.4607	20.7404	61.9273	96.1708	8.39903	-7.44366	11.9892	-2.21179	66.2132	37.1616	11.1071
-0.808667	3.65209	-4.24693	15.8179	23.1719	8.25976	14.4846	18.8128	99.5965	7.75758	71.2703	36.1876	44.1614	47.8352	9.00698	15.8707	104.443	109.998	15.2335	34.0571	19.9936	2.1138	0.292413	26.7709	16.3382	-0.58812	109.858	-8.55981	36.4823	55.1271	10.3876	-7.33909	2.56268	-10.7107	27.2523	7.43433	15.4865	26.7577	12.0801	36.4772	20.6787	61.9435	96.1925	8.40837	-7.42641	11.9976	-2.25438	66.2432	37.1074	11.0601
-0.808	3.7015	-4.21835	15.7961	23.1591	8.26309	14.4503	18.7818	99.512	7.75637	71.3636	36.1374	44.1631	47.762	9.03856	15.8776	104.596	109.869	15.1749	34.0539	20.0045	2.11419	0.28973	26.6921	16.3493	-0.613267	109.762	-8.59302	36.4551	55.1205	10.351	-7.33298	2.58643	-10.682	27.1646	7.4742	15.5429	26.7086	12.0854	36.4938	20.6171	61.9598	96.2143	8.4177	-7.40917	12.006	-2.29697	66.2731	37.0533	11.013
-0.807333	3.75092	-4.18977	15.7743	23.1463	8.26641	14.4159	18.7507	99.4276	7.75516	71.457	36.0873	44.1647	47.6888	9.07013	15.8844	104.75	109.74	15.1163	34.0507	20.0153	2.11459	0.287047	26.6134	16.3604	-0.638413	109.666	-8.62623	36.4279	55.1139	10.3145	-7.32686	2.61017	-10.6533	27.077	7.51407	15.5993	26.6595	12.0907	36.5103	20.5554	61.976	96.2361	8.42704	-7.39193	12.0144	-2.33955	66.3031	36.9991	10.966
-0.806667	3.80033	-4.16119	15.7525	23.1335	8.26973	14.3816	18.7197	99.3431	7.75395	71.5503	36.0372	44.1664	47.6156	9.10171	15.8912	104.903	109.611	15.0577	34.0475	20.0261	2.11499	0.284364	26.5347	16.3714	-0.663559	109.571	-8.65943	36.4007	55.1073	10.2779	-7.32075	2.63392	-10.6246	26.9893	7.55394	15.6557	26.6104	12.096	36.5268	20.4938	61.9922	96.2579	8.43638	-7.37468	12.0228	-2.38214	66.3331	36.9449	10.9189
-0.806	3.84974	-4.13261	15.7307	23.1207	8.27306	14.3473	18.6887	99.2586	7.75274	71.6436	35.9871	44.168	47.5424	9.13328	15.898	105.056	109.482	14.9991	34.0443	20.0369	2.11539	0.281681	26.4559	16.3825	-0.688705	109.475	-8.69264	36.3735	55.1007	10.2413	-7.31464	2.65766	-10.5958	26.9017	7.5938	15.7121	26.5613	12.1013	36.5434	20.4321	62.0085	96.2797	8.44571	-7.35744	12.0312	-2.42473	66.363	36.8908	10.8718
-0.805333	3.89915	-4.10403	15.7089	23.1079	8.27638	14.313	18.6576	99.1741	7.75153	71.737	35.937	44.1696	47.4692	9.16486	15.9048	105.209	109.353	14.9405	34.0411	20.0477	2.11579	0.278998	26.3772	16.3936	-0.713852	109.379	-8.72585	36.3464	55.0941	10.2047	-7.30853	2.68141	-10.5671	26.8141	7.63367	15.7685	26.5122	12.1066	36.5599	20.3704	62.0247	96.3015	8.45505	-7.34019	12.0396	-2.46732	66.393	36.8366	10.8248
-0.804667	3.94856	-4.07546	15.6871	23.0952	8.27971	14.2786	18.6266	99.0896	7.75033	71.8303	35.8869	44.1713	47.396	9.19643	15.9116	105.362	109.224	14.8819	34.0379	20.0585	2.11619	0.276315	26.2984	16.4047	-0.738998	109.284	-8.75905	36.3192	55.0875	10.1681	-7.30241	2.70515	-10.5384	26.7264	7.67354	15.825	26.4631	12.1119	36.5764	20.3088	62.0409	96.3232	8.46439	-7.32295	12.048	-2.5099	66.4229	36.7824	10.7777
-0.804	3.99797	-4.04688	15.6653	23.0824	8.28303	14.2443	18.5955	99.0051	7.74912	71.9236	35.8368	44.1729	47.3228	9.22801	15.9185	105.515	109.094	14.8233	34.0347	20.0694	2.11659	0.273632	26.2197	16.4157	-0.764144	109.188	-8.79226	36.292	55.0809	10.1315	-7.2963	2.7289	-10.5097	26.6388	7.7134	15.8814	26.414	12.1172	36.593	20.2471	62.0572	96.345	8.47373	-7.3057	12.0564	-2.55249	66.4529	36.7282	10.7307
-0.803333	4.04738	-4.0183	15.6435	23.0696	8.28635	14.21	18.5645	98.9207	7.74791	72.017	35.7867	44.1746	47.2496	9.25958	15.9253	105.668	108.965	14.7647	34.0315	20.0802	2.11698	0.270949	26.141	16.4268	-0.789291	109.092	-8.82547	36.2648	55.0743	10.0949	-7.29019	2.75264	-10.481	26.5512	7.75327	15.9378	26.3649	12.1225	36.6095	20.1855	62.0734	96.3668	8.48306	-7.28846	12.0648	-2.59508	66.4829	36.6741	10.6836
-0.802667	4.09679	-3.98972	15.6217	23.0568	8.28968	14.1757	18.5335	98.8362	7.7467	72.1103	35.7366	44.1762	47.1764	9.29116	15.9321	105.822	108.836	14.7061	34.0283	20.091	2.11738	0.268266	26.0622	16.4379	-0.814437	108.997	-8.85868	36.2507	55.0677	10.0583	-7.28407	2.77639	-10.4523	26.4635	7.79314	15.9942	26.3158	12.1278	36.626	20.1238	62.0897	96.3886	8.4924	-7.27122	12.0732	-2.63767	66.5128	36.6199	10.6365
-0.802	4.14621	-3.96114	15.5999	23.044	8.293	14.1413	18.5024	98.7517	7.74549	72.2036	35.6865	44.1778	47.1032	9.32273	15.9389	105.975	108.707	14.6475	34.0251	20.1018	2.11778	0.265583	25.9835	16.449	-0.839583	108.901	-8.89188	36.2448	55.0611	10.0217	-7.27796	2.80013	-10.4236	26.3759	7.83301	16.0506	26.2668	12.133	36.6426	20.0621	62.1059	96.4104	8.50174	-7.25397	12.0816	-2.68025	66.5428	36.5657	10.5895
-0.801333	4.19562	-3.93256	15.578	23.0312	8.29632	14.107	18.4714	98.6672	7.74428	72.2969	35.6363	44.1795	47.03	9.35431	15.9457	106.128	108.578	14.5889	34.0219	20.1126	2.11818	0.2629	25.9048	16.46	-0.864729	108.805	-8.92509	36.2388	55.0546	9.9851	-7.27185	2.82388	-10.3948	26.2883	7.87287	16.107	26.2177	12.1383	36.6591	20.0005	62.1221	96.4321	8.51107	-7.23673	12.09	-2.72284	66.5727	36.5116	10.5424
-0.800667	4.24503	-3.90398	15.5562	23.0184	8.29965	14.0727	18.4403	98.5827	7.74307	72.3903	35.5862	44.1811	46.9568	9.38588	15.9526	106.281	108.449	14.5302	34.0187	20.1234	2.11858	0.260217	25.826	16.4711	-0.889876	108.71	-8.9583	36.2329	55.048	9.94851	-7.26573	2.84762	-10.3661	26.2006	7.91274	16.1634	26.1686	12.1436	36.6756	19.9388	62.1384	96.4539	8.52041	-7.21948	12.0984	-2.76543	66.6027	36.4574	10.4954
-0.8	4.29444	-3.87541	15.5344	23.0056	8.30297	14.0384	18.4093	98.4982	7.74187	72.4836	35.5361	44.1828	46.8836	9.41746	15.9594	106.434	108.32	14.4716	34.0155	20.1343	2.11898	0.257534	25.7473	16.4822	-0.915022	108.614	-8.9915	36.227	55.0414	9.91191	-7.25962	2.87137	-10.3374	26.113	7.95261	16.2198	26.1195	12.1489	36.6922	19.8772	62.1546	96.4757	8.52975	-7.20224	12.1068	-2.80802	66.6326	36.4032	10.4483
-0.799333	4.34385	-3.84683	15.5126	22.9929	8.30629	14.004	18.3783	98.4138	7.74066	72.5769	35.486	44.1844	46.8104	9.44903	15.9662	106.587	108.191	14.413	34.0123	20.1451	2.11938	0.254851	25.6685	16.4933	-0.940168	108.518	-9.02471	36.2211	55.0348	9.87532	-7.25351	2.89511	-10.3087	26.0253	7.99248	16.2762	26.0704	12.1542	36.7087	19.8155	62.1708	96.4975	8.53908	-7.18499	12.1152	-2.8506	66.6626	36.3491	10.4012
-0.798667	4.39326	-3.81825	15.4908	22.9801	8.30962	13.9697	18.3472	98.3293	7.73945	72.6703	35.4359	44.1861	46.7372	9.48061	15.973	106.741	108.061	14.3544	34.0091	20.1559	2.11978	0.252168	25.5898	16.5043	-0.965314	108.423	-9.05792	36.2152	55.0282	9.83872	-7.24739	2.91886	-10.28	25.9377	8.03234	16.3326	26.0213	12.1595	36.7252	19.7538	62.1871	96.5193	8.54842	-7.16775	12.1236	-2.89319	66.6926	36.2949	10.3542
-0.798	4.44267	-3.78967	15.469	22.9673	8.31294	13.9354	18.3162	98.2448	7.73824	72.7636	35.3858	44.1877	46.664	9.51218	15.9798	106.894	107.932	14.2958	34.0059	20.1667	2.12017	0.249485	25.5111	16.5154	-0.990461	108.327	-9.09113	36.2092	55.0216	9.80213	-7.24128	2.9426	-10.2513	25.8501	8.07221	16.389	25.9722	12.1648	36.7418	19.6922	62.2033	96.5411	8.55776	-7.15051	12.132	-2.93578	66.7225	36.2407	10.3071
-0.797333	4.49209	-3.76109	15.4472	22.9545	8.31626	13.9011	18.2851	98.1603	7.73703	72.8569	35.3357	44.1893	46.5908	9.54376	15.9866	107.047	107.803	14.2372	34.0027	20.1775	2.12057	0.246802	25.4323	16.5265	-1.01561	108.231	-9.12433	36.2033	55.015	9.76553	-7.23517	2.96635	-10.2225	25.7624	8.11208	16.4454	25.9231	12.1701	36.7583	19.6305	62.2195	96.5628	8.56709	-7.13326	12.1404	-2.97836	66.7525	36.1866	10.2601
-0.796667	4.5415	-3.73251	15.4254	22.9417	8.31959	13.8667	18.2541	98.0758	7.73582	72.9503	35.2856	44.191	46.5176	9.57533	15.9935	107.2	107.674	14.1786	33.9996	20.1883	2.12097	0.244119	25.3536	16.5376	-1.04075	108.136	-9.15754	36.1974	55.0084	9.72894	-7.22905	2.99009	-10.1938	25.6748	8.15195	16.5018	25.874	12.1754	36.7748	19.5689	62.2358	96.5846	8.57643	-7.11602	12.1488	-3.02095	66.7824	36.1324	10.213
-0.796	4.59091	-3.70393	15.4036	22.9289	8.32291	13.8324	18.2231	97.9913	7.73461	73.0436	35.2355	44.1926	46.4444	9.60691	16.0003	107.353	107.545	14.12	33.9964	20.1992	2.12137	0.241436	25.2749	16.5487	-1.0659	108.04	-9.19075	36.1915	55.0018	9.69235	-7.22294	3.01384	-10.1651	25.5872	8.19181	16.5582	25.825	12.1807	36.7914	19.5072	62.252	96.6064	8.58577	-7.09877	12.1572	-3.06354	66.8124	36.0782	10.1659
-0.795333	4.64032	-3.67536	15.3818	22.9161	8.32624	13.7981	18.192	97.9069	7.73341	73.1369	35.1854	44.1943	46.3712	9.63848	16.0071	107.506	107.416	14.0614	33.9932	20.21	2.12177	0.238752	25.1961	16.5597	-1.09105	107.944	-9.22395	36.1856	54.9952	9.65575	-7.21683	3.03759	-10.1364	25.4995	8.23168	16.6147	25.7759	12.186	36.8079	19.4455	62.2682	96.6282	8.59511	-7.08153	12.1656	-3.10613	66.8424	36.024	10.1189
-0.794667	4.68973	-3.64678	15.36	22.9033	8.32956	13.7638	18.161	97.8224	7.7322	73.2302	35.1353	44.1959	46.298	9.67006	16.0139	107.659	107.287	14.0028	33.99	20.2208	2.12217	0.236069	25.1174	16.5708	-1.11619	107.849	-9.25716	36.1796	54.9886	9.61916	-7.21072	3.06133	-10.1077	25.4119	8.27155	16.6711	25.7268	12.1913	36.8244	19.3839	62.2845	96.65	8.60444	-7.06428	12.174	-3.14871	66.8723	35.9699	10.0718
-0.794	4.73914	-3.6182	15.3382	22.8906	8.33288	13.7294	18.1299	97.7379	7.73099	73.3236	35.0851	44.1975	46.2249	9.70163	16.0207	107.813	107.157	13.9442	33.9868	20.2316	2.12257	0.233386	25.0386	16.5819	-1.14134	107.753	-9.29037	36.1737	54.982	9.58256	-7.2046	3.08508	-10.079	25.3242	8.31142	16.7275	25.6777	12.1966	36.841	19.3222	62.3007	96.6717	8.61378	-7.04704	12.1825	-3.1913	66.9023	35.9157	10.0248
-0.793333	4.78855	-3.58962	15.3164	22.8778	8.33621	13.6951	18.0989	97.6534	7.72978	73.4169	35.035	44.1992	46.1517	9.73321	16.0275	107.966	107.028	13.8856	33.9836	20.2424	2.12296	0.230703	24.9599	16.593	-1.16648	107.657	-9.32357	36.1678	54.9754	9.54597	-7.19849	3.10882	-10.0503	25.2366	8.35128	16.7839	25.6286	12.2019	36.8575	19.2606	62.3169	96.6935	8.62312	-7.0298	12.1909	-3.23389	66.9322	35.8615	9.97769
-0.792667	4.83796	-3.56104	15.2946	22.865	8.33953	13.6608	18.0678	97.5689	7.72857	73.5102	34.9849	44.2008	46.0785	9.76478	16.0344	108.119	106.899	13.827	33.9804	20.2532	2.12336	0.22802	24.8812	16.604	-1.19163	107.562	-9.35678	36.1619	54.9689	9.50937	-7.19238	3.13257	-10.0215	25.149	8.39115	16.8403	25.5795	12.2072	36.874	19.1989	62.3332	96.7153	8.63245	-7.01255	12.1993	-3.27648	66.9622	35.8074	9.93063
-0.792	4.88738	-3.53246	15.2728	22.8522	8.34285	13.6265	18.0368	97.4844	7.72736	73.6036	34.9348	44.2025	46.0053	9.79636	16.0412	108.272	106.77	13.7684	33.9772	20.2641	2.12376	0.225337	24.8024	16.6151	-1.21678	107.466	-9.38999	36.156	54.9623	9.47278	-7.18626	3.15631	-9.99283	25.0613	8.43102	16.8967	25.5304	12.2125	36.8906	19.1372	62.3494	96.7371	8.64179	-6.99531	12.2077	-3.31906	66.9922	35.7532	9.88357
-0.791333	4.93679	-3.50388	15.251	22.8394	8.34618	13.5921	18.0058	97.4	7.72616	73.6969	34.8847	44.2041	45.9321	9.82793	16.048	108.425	106.641	13.7097	33.974	20.2749	2.12416	0.222654	24.7237	16.6262	-1.24192	107.37	-9.4232	36.15	54.9557	9.43618	-7.18015	3.18006	-9.96411	24.9737	8.47089	16.9531	25.4813	12.2178	36.9071	19.0756	62.3657	96.7589	8.65113	-6.97806	12.2161	-3.36165	67.0221	35.699	9.83651
-0.790667	4.9862	-3.47531	15.2292	22.8266	8.3495	13.5578	17.9747	97.3155	7.72495	73.7902	34.8346	44.2057	45.8589	9.85951	16.0548	108.578	106.512	13.6511	33.9708	20.2857	2.12456	0.219971	24.6449	16.6373	-1.26707	107.275	-9.4564	36.1441	54.9491	9.39959	-7.17404	3.2038	-9.93539	24.8861	8.51075	17.0095	25.4322	12.2231	36.9236	19.0139	62.3819	96.7807	8.66046	-6.96082	12.2245	-3.40424	67.0521	35.6449	9.78945
-0.79	5.03561	-3.44673	15.2074	22.8138	8.35282	13.5235	17.9437	97.231	7.72374	73.8836	34.7845	44.2074	45.7857	9.89108	16.0616	108.731	106.383	13.5925	33.9676	20.2965	2.12496	0.217288	24.5662	16.6483	-1.29222	107.179	-9.48961	36.1382	54.9425	9.36299	-7.16792	3.22755	-9.90668	24.7984	8.55062	17.0659	25.3831	12.2284	36.9402	18.9523	62.3981	96.8024	8.6698	-6.94357	12.2329	-3.44682	67.082	35.5907	9.74239
-0.789333	5.08502	-3.41815	15.1856	22.801	8.35615	13.4892	17.9126	97.1465	7.72253	73.9769	34.7344	44.209	45.7125	9.92266	16.0684	108.885	106.254	13.5339	33.9644	20.3073	2.12536	0.214605	24.4875	16.6594	-1.31736	107.083	-9.52282	36.1323	54.9359	9.3264	-7.16181	3.25129	-9.87796	24.7108	8.59049	17.1223	25.3341	12.2337	36.9567	18.8906	62.4144	96.8242	8.67914	-6.92633	12.2413	-3.48941	67.112	35.5365	9.69533
-0.788667	5.13443	-3.38957	15.1764	22.7883	8.35947	13.4548	17.8816	97.062	7.72132	74.0702	34.6843	44.2107	45.6393	9.95423	16.0753	109.038	106.124	13.4753	33.9612	20.3181	2.12576	0.211922	24.4087	16.6705	-1.34251	106.988	-9.55602	36.1263	54.9293	9.2898	-7.1557	3.27504	-9.84925	24.6232	8.63035	17.1787	25.285	12.239	36.9732	18.829	62.4306	96.846	8.68847	-6.90908	12.2497	-3.532	67.142	35.4824	9.64827
-0.788	5.18384	-3.36099	15.183	22.7755	8.3628	13.4205	17.8506	96.9775	7.72011	74.1635	34.6342	44.2123	45.5661	9.98581	16.0821	109.191	105.995	13.4167	33.958	20.329	2.12615	0.209239	24.33	16.6816	-1.36765	106.892	-9.58923	36.1204	54.9227	9.25321	-7.14958	3.29878	-9.82053	24.5355	8.67022	17.2351	25.2359	12.2443	36.9898	18.7673	62.4468	96.8678	8.69781	-6.89184	12.2581	-3.57459	67.1719	35.4282	9.60121
-0.787333	5.23325	-3.33241	15.1895	22.7627	8.36612	13.3862	17.8195	96.893	7.7189	74.2569	34.584	44.214	45.4929	10.0174	16.0889	109.344	105.866	13.3581	33.9548	20.3398	2.12655	0.206556	24.2513	16.6926	-1.3928	106.796	-9.62244	36.1145	54.9161	9.21661	-7.14347	3.32253	-9.79182	24.4479	8.71009	17.2915	25.1868	12.2496	37.0063	18.7056	62.4631	96.8896	8.70715	-6.8746	12.2665	-3.61717	67.2019	35.374	9.55415
-0.786667	5.28267	-3.30383	15.196	22.7499	8.36944	13.3519	17.7885	96.8086	7.7177	74.3502	34.5339	44.2156	45.4197	10.049	16.0957	109.497	105.737	13.2995	33.9516	20.3506	2.12695	0.203873	24.1725	16.7037	-1.41795	106.701	-9.65564	36.1086	54.9095	9.18002	-7.13736	3.34627	-9.7631	24.3602	8.74996	17.348	25.1377	12.2549	37.0229	18.644	62.4793	96.9113	8.71648	-6.85735	12.2749	-3.65976	67.2318	35.3199	9.50709
-0.786	5.33208	-3.27526	15.2026	22.7371	8.37277	13.3176	17.7574	96.7241	7.71649	74.4435	34.4838	44.2172	45.3465	10.0805	16.1025	109.65	105.608	13.2409	33.9484	20.3614	2.12735	0.20119	24.0938	16.7148	-1.44309	106.605	-9.68885	36.1027	54.9029	9.14343	-7.13124	3.37002	-9.73439	24.2726	8.78982	17.4044	25.0886	12.2602	37.0394	18.5823	62.4955	96.9331	8.72582	-6.84011	12.2833	-3.70235	67.2618	35.2657	9.46003
-0.785333	5.38149	-3.24668	15.2091	22.7243	8.37609	13.2832	17.7264	96.6396	7.71528	74.5369	34.4337	44.2189	45.2733	10.1121	16.1094	109.803	105.479	13.1823	33.9452	20.3722	2.12775	0.198507	24.015	16.7259	-1.46824	106.509	-9.72206	36.0967	54.8963	9.10683	-7.12513	3.39376	-9.70567	24.185	8.82969	17.4608	25.0395	12.2655	37.0559	18.5207	62.5118	96.9549	8.73516	-6.82286	12.2917	-3.74494	67.2918	35.2115	9.41297
-0.784667	5.4309	-3.2181	15.2156	22.7115	8.37941	13.2489	17.6954	96.5551	7.71407	74.6302	34.3836	44.2205	45.2001	10.1437	16.1162	109.957	105.35	13.1237	33.942	20.383	2.12815	0.195824	23.9363	16.737	-1.49339	106.414	-9.75527	36.0908	54.8898	9.07024	-7.11902	3.41751	-9.67696	24.0973	8.86956	17.5172	24.9904	12.2708	37.0725	18.459	62.528	96.9767	8.7445	-6.80562	12.3001	-3.78752	67.3217	35.1573	9.36591
-0.784	5.48031	-3.18952	15.2221	22.6988	8.38274	13.2146	17.6643	96.4706	7.71286	74.7235	34.3335	44.2222	45.1269	10.1753	16.123	110.11	105.221	13.0651	33.9388	20.3939	2.12855	0.193141	23.8576	16.748	-1.51853	106.318	-9.78847	36.0849	54.8832	9.03364	-7.1129	3.44125	-9.64824	24.0097	8.90943	17.5736	24.9413	12.2761	37.089	18.3973	62.5442	96.9985	8.75383	-6.78837	12.3085	-3.83011	67.3517	35.1032	9.31885
-0.783333	5.52972	-3.16094	15.2287	22.686	8.38606	13.1803	17.6333	96.3861	7.71165	74.8168	34.2834	44.2238	45.0537	10.2068	16.1298	110.263	105.091	13.0065	33.9356	20.4047	2.12894	0.190458	23.7788	16.7591	-1.54368	106.222	-9.82168	36.079	54.8766	8.99705	-7.10679	3.465	-9.61953	23.9221	8.94929	17.63	24.8922	12.2814	37.1055	18.3357	62.5605	97.0203	8.76317	-6.77113	12.3169	-3.8727	67.3816	35.049	9.27179
-0.782667	5.57913	-3.13236	15.2352	22.6732	8.38938	13.1459	17.6022	96.3017	7.71044	74.9102	34.2333	44.2254	44.9805	10.2384	16.1366	110.416	104.962	12.9479	33.9324	20.4155	2.12934	0.187775	23.7001	16.7702	-1.56882	106.127	-9.85489	36.0731	54.87	8.96045	-7.10068	3.48874	-9.59081	23.8344	8.98916	17.6864	24.8432	12.2867	37.1221	18.274	62.5767	97.042	8.77251	-6.75389	12.3253	-3.91529	67.4116	34.9948	9.22473
-0.782	5.62855	-3.10378	15.2417	22.6604	8.39271	13.1116	17.5712	96.2172	7.70924	75.0035	34.1832	44.2271	44.9073	10.27	16.1434	110.569	104.833	12.8892	33.9292	20.4263	2.12974	0.185092	23.6214	16.7813	-1.59397	106.031	-9.88809	36.0671	54.8634	8.92386	-7.09457	3.51249	-9.5621	23.7468	9.02903	17.7428	24.7941	12.292	37.1386	18.2124	62.5929	97.0638	8.78184	-6.73664	12.3337	-3.95787	67.4416	34.9407	9.17767
-0.781333	5.67796	-3.07521	15.2482	22.6476	8.39603	13.0773	17.5402	96.1327	7.70803	75.0968	34.1331	44.2287	44.8341	10.3016	16.1503	110.722	104.704	12.8306	33.926	20.4371	2.13014	0.182409	23.5426	16.7923	-1.61912	105.935	-9.9213	36.0612	54.8568	8.88726	-7.08845	3.53623	-9.53338	23.6591	9.0689	17.7992	24.745	12.2973	37.1551	18.1507	62.6092	97.0856	8.79118	-6.7194	12.3421	-4.00046	67.4715	34.9385	9.13061
-0.780667	5.72737	-3.04663	15.2548	22.6348	8.39935	13.043	17.5091	96.0482	7.70682	75.1902	34.0829	44.2304	44.7609	10.3331	16.1571	110.876	104.575	12.772	33.9228	20.4479	2.13054	0.179726	23.4639	16.8034	-1.64426	105.84	-9.95451	36.0553	54.8502	8.85067	-7.08234	3.55998	-9.50467	23.5715	9.10876	17.8556	24.6959	12.3026	37.1717	18.089	62.6254	97.1074	8.80052	-6.70215	12.3505	-4.04305	67.5015	34.9802	9.08355
-0.78	5.77678	-3.01805	15.2613	22.622	8.40268	13.0086	17.4781	95.9637	7.70561	75.2835	34.0328	44.232	44.6877	10.3647	16.1639	111.029	104.446	12.7134	33.9196	20.4588	2.13094	0.177043	23.3851	16.8145	-1.66941	105.744	-9.98771	36.0494	54.8436	8.81407	-7.07623	3.58372	-9.47595	23.4839	9.14863	17.912	24.6468	12.3079	37.1882	18.0274	62.6417	97.1292	8.80985	-6.68491	12.3589	-4.08563	67.5314	35.0219	9.03649
-0.779333	5.82619	-2.98947	15.2678	22.6092	8.406	12.9743	17.447	95.8792	7.7044	75.3768	33.9827	44.2337	44.6145	10.3963	16.1707	111.182	104.317	12.6548	33.9164	20.4696	2.13134	0.17436	23.3064	16.8256	-1.69456	105.648	-10.0209	36.0435	54.837	8.77748	-7.07011	3.60747	-9.44723	23.3962	9.1885	17.9684	24.5977	12.3132	37.2047	17.9657	62.6579	97.1509	8.81919	-6.66766	12.3673	-4.12822	67.5614	35.0636	9.01414
-0.778667	5.8756	-2.96089	15.2744	22.5965	8.40933	12.94	17.416	95.7948	7.70319	75.4702	33.9326	44.2353	44.5413	10.4279	16.1775	111.335	104.187	12.5962	33.9132	20.4804	2.13174	0.171677	23.2277	16.8366	-1.7197	105.553	-10.0541	36.0375	54.8304	8.74088	-7.064	3.63121	-9.41852	23.3086	9.22837	18.0248	24.5486	12.3185	37.2213	17.9041	62.6741	97.1727	8.82853	-6.65042	12.3757	-4.17081	67.5914	35.1053	8.99285
-0.778	5.92501	-2.93231	15.2809	22.5837	8.41265	12.9057	17.385	95.7103	7.70199	75.5635	33.8825	44.2369	44.4681	10.4594	16.1843	111.488	104.058	12.5376	33.91	20.4912	2.13213	0.168994	23.1489	16.8477	-1.74485	105.457	-10.0873	36.0316	54.8238	8.70429	-7.05789	3.65496	-9.3898	23.221	9.26823	18.0812	24.4995	12.3238	37.2378	17.8424	62.6904	97.1945	8.83786	-6.63318	12.3841	-4.2134	67.6213	35.147	8.97156
-0.777333	5.97442	-2.90373	15.2874	22.5709	8.41597	12.8713	17.3539	95.6258	7.70078	75.6568	33.8324	44.2386	44.3949	10.491	16.1912	111.641	103.929	12.479	33.9068	20.502	2.13253	0.166311	23.0702	16.8588	-1.77	105.361	-10.1205	36.0257	54.8172	8.6677	-7.05177	3.6787	-9.36109	23.1333	9.3081	18.1377	24.4504	12.3291	37.2543	17.7807	62.7066	97.2163	8.8472	-6.61593	12.3925	-4.25598	67.6513	35.1887	8.95026
-0.776667	6.02384	-2.87516	15.2939	22.5581	8.4193	12.837	17.3229	95.5413	7.69957	75.7501	33.7823	44.2402	44.3217	10.5226	16.198	111.794	103.8	12.4204	33.9036	20.5128	2.13293	0.163628	22.9914	16.8699	-1.79514	105.266	-10.1537	36.0198	54.8107	8.6311	-7.04566	3.70245	-9.33237	23.0457	9.34797	18.1941	24.4014	12.3344	37.2709	17.7191	62.7228	97.2381	8.85654	-6.59869	12.4009	-4.29857	67.6812	35.2304	8.92897
-0.776	6.07325	-2.84658	15.3005	22.5453	8.42262	12.8027	17.2918	95.4568	7.69836	75.8435	33.7322	44.2419	44.2485	10.5542	16.2048	111.948	103.671	12.3618	33.9004	20.5237	2.13333	0.160945	22.9127	16.8809	-1.82029	105.17	-10.187	36.0138	54.8041	8.59451	-7.03955	3.72619	-9.30366	22.9581	9.38784	18.2505	24.3523	12.3397	37.2874	17.6574	62.7391	97.2599	8.86588	-6.58144	12.4093	-4.34116	67.7112	35.272	8.90768
-0.775333	6.12266	-2.818	15.307	22.5325	8.42594	12.7684	17.2608	95.3723	7.69715	75.9368	33.6821	44.2435	44.1753	10.5857	16.2116	112.101	103.542	12.3032	33.8972	20.5345	2.13373	0.158262	22.834	16.892	-1.84543	105.074	-10.2202	36.0079	54.7975	8.55791	-7.03343	3.74994	-9.27494	22.8704	9.4277	18.3069	24.3032	12.345	37.3039	17.5958	62.7553	97.2816	8.87521	-6.5642	12.4177	-4.38375	67.7412	35.3137	8.88639
-0.774667	6.17207	-2.78942	15.3135	22.5197	8.42927	12.734	17.2298	95.2879	7.69594	76.0301	33.632	44.2451	44.1022	10.6173	16.2184	112.254	103.413	12.2446	33.8941	20.5453	2.13413	0.155579	22.7552	16.9031	-1.87058	104.979	-10.2534	36.002	54.7909	8.52132	-7.02732	3.77368	-9.24623	22.7828	9.46757	18.3633	24.2541	12.3503	37.3205	17.5341	62.7715	97.3034	8.88455	-6.54695	12.4261	-4.42633	67.7711	35.3554	8.8651
-0.774	6.22148	-2.76084	15.32	22.5069	8.43259	12.6997	17.1987	95.2034	7.69473	76.1235	33.5818	44.2468	44.029	10.6489	16.2252	112.407	103.284	12.186	33.8909	20.5561	2.13453	0.152896	22.6765	16.9142	-1.89573	104.883	-10.2866	35.9961	54.7843	8.48472	-7.02121	3.79743	-9.21751	22.6951	9.50744	18.4197	24.205	12.3555	37.337	17.4724	62.7878	97.3252	8.89389	-6.52971	12.4345	-4.46892	67.8011	35.3971	8.84381
-0.773333	6.27089	-2.73226	15.3266	22.4942	8.43591	12.6654	17.1677	95.1189	7.69353	76.1523	33.5875	44.2484	43.9558	10.6805	16.2321	112.56	103.154	12.1274	33.8877	20.5669	2.13492	0.150213	22.5978	16.9253	-1.92087	104.787	-10.3198	35.9902	54.7777	8.44813	-7.01509	3.82117	-9.1888	22.6075	9.5473	18.4761	24.1559	12.3608	37.3535	17.4108	62.804	97.347	8.90322	-6.51247	12.4429	-4.51151	67.831	35.4388	8.82251
-0.772667	6.3203	-2.70368	15.3331	22.4814	8.43924	12.6311	17.1366	95.0344	7.69232	76.0772	33.5971	44.2216	43.8826	10.712	16.2389	112.713	103.025	12.0687	33.8845	20.5777	2.13532	0.14753	22.519	16.9363	-1.94602	104.692	-10.353	35.9842	54.7711	8.41153	-7.00898	3.84492	-9.16008	22.5199	9.58717	18.5325	24.1068	12.3661	37.3701	17.3491	62.8202	97.3688	8.91256	-6.49522	12.4513	-4.55409	67.861	35.4805	8.80122
-0.772	6.36972	-2.67511	15.3396	22.4686	8.44256	12.5967	17.1056	94.9499	7.69111	76.0021	33.6067	44.1745	43.8094	10.7436	16.2457	112.866	102.896	12.0101	33.8813	20.5886	2.13572	0.144847	22.4403	16.9474	-1.97117	104.596	-10.3862	35.9783	54.7645	8.37494	-7.00287	3.86866	-9.13137	22.4322	9.62704	18.5889	24.0577	12.3714	37.3866	17.2875	62.8365	97.3905	8.9219	-6.47798	12.4597	-4.59668	67.891	35.5222	8.77993
-0.771333	6.41913	-2.64653	15.3462	22.4558	8.44589	12.5624	17.0746	94.8654	7.6899	75.9271	33.6164	44.1273	43.8769	10.7752	16.2525	113.02	102.767	11.9515	33.8781	20.5994	2.13612	0.142164	22.3615	16.9585	-1.99631	104.5	-10.4194	35.9724	54.7579	8.33834	-6.99676	3.89241	-9.10265	22.3446	9.66691	18.6453	24.0086	12.3767	37.4031	17.2258	62.8527	97.4123	8.93123	-6.46073	12.4681	-4.63927	67.9209	35.5639	8.75864
-0.770667	6.46854	-2.61795	15.3527	22.443	8.44921	12.5281	17.0435	94.781	7.68869	75.852	33.626	44.0802	43.9546	10.8068	16.2593	113.173	102.638	11.8929	33.8749	20.6102	2.13652	0.139481	22.2828	16.9696	-2.02146	104.405	-10.4526	35.9665	54.7513	8.30175	-6.99064	3.91616	-9.07394	22.257	9.70677	18.7017	23.9595	12.382	37.4197	17.1641	62.8689	97.4341	8.94057	-6.44349	12.4765	-4.68186	67.9509	35.6055	8.73735
-0.77	6.51795	-2.58937	15.3592	22.4302	8.45253	12.4938	17.0125	94.6965	7.68748	75.7769	33.6356	44.033	44.0323	10.8383	16.2661	113.326	102.509	11.8343	33.8717	20.621	2.13692	0.136798	22.2041	16.9806	-2.0466	104.309	-10.4858	35.9606	54.7447	8.26515	-6.98453	3.9399	-9.04522	22.1693	9.74664	18.7581	23.9105	12.3873	37.4362	17.1025	62.8852	97.4559	8.94991	-6.42624	12.4849	-4.72444	67.9808	35.6472	8.71606
-0.769333	6.56736	-2.56079	15.3657	22.4174	8.45586	12.4594	16.9814	94.612	7.68627	75.7018	33.6452	43.9859	44.11	10.8699	16.273	113.479	102.38	11.7757	33.8685	20.6318	2.13732	0.134115	22.1253	16.9917	-2.07175	104.213	-10.519	35.9546	54.7381	8.22856	-6.97842	3.96365	-9.0165	22.0817	9.78651	18.8145	23.8614	12.3926	37.4527	17.0408	62.9014	97.4777	8.95924	-6.409	12.4933	-4.76703	68.0108	35.6889	8.69476
-0.768667	6.61677	-2.53221	15.3723	22.4047	8.45918	12.4251	16.9504	94.5275	7.68507	75.6268	33.6549	43.9387	44.1876	10.9015	16.2798	113.632	102.25	11.7171	33.8653	20.6426	2.13772	0.131432	22.0466	17.0028	-2.0969	104.118	-10.5522	35.9487	54.7316	8.19196	-6.9723	3.98739	-8.98779	21.994	9.82638	18.8709	23.8123	12.3979	37.4693	16.9792	62.9177	97.4994	8.96858	-6.39175	12.5017	-4.80962	68.0407	35.7306	8.67347
-0.768	6.66618	-2.50363	15.3788	22.3919	8.4625	12.3908	16.9194	94.443	7.68386	75.5517	33.6645	43.8916	44.2653	10.9331	16.2866	113.785	102.121	11.6585	33.8621	20.6535	2.13811	0.128749	21.9679	17.0139	-2.12204	104.022	-10.5854	35.9428	54.725	8.15537	-6.96619	4.01114	-8.95907	21.9064	9.86624	18.9274	23.7632	12.4032	37.4858	16.9175	62.9339	97.5212	8.97792	-6.37451	12.5101	-4.85221	68.0707	35.7723	8.65218
-0.767333	6.71559	-2.47506	15.3853	22.3791	8.46583	12.3565	16.8883	94.3585	7.68265	75.4766	33.6741	43.8444	44.343	10.9646	16.2934	113.938	101.992	11.5999	33.8589	20.6643	2.13851	0.126066	21.8891	17.0249	-2.14719	103.926	-10.6186	35.9369	54.7184	8.11878	-6.96008	4.03488	-8.93036	21.8188	9.90611	18.9838	23.7141	12.4085	37.5023	16.8559	62.9501	97.543	8.98726	-6.35727	12.5185	-4.89479	68.1007	35.814	8.63089
-0.766667	6.76501	-2.44648	15.3918	22.3663	8.46915	12.3221	16.8573	94.274	7.68144	75.4015	33.6837	43.7973	44.4207	10.9962	16.3002	114.092	101.863	11.5413	33.8557	20.6751	2.13891	0.123383	21.8104	17.036	-2.17234	103.831	-10.6519	35.931	54.7118	8.08218	-6.95396	4.05863	-8.90164	21.7311	9.94598	19.0402	23.665	12.4138	37.5189	16.7942	62.9664	97.5648	8.99659	-6.34002	12.5269	-4.93738	68.1306	35.8557	8.6096
-0.766	6.81442	-2.4179	15.3984	22.3535	8.47247	12.2878	16.8262	94.1896	7.68023	75.3265	33.6934	43.7501	44.4984	11.0278	16.3071	114.245	101.734	11.4827	33.8525	20.6859	2.13931	0.1207	21.7316	17.0471	-2.19748	103.735	-10.6851	35.925	54.7052	8.04559	-6.94785	4.08237	-8.87293	21.6435	9.98585	19.0966	23.6159	12.4191	37.5354	16.7325	62.9826	97.5866	9.00593	-6.32278	12.5353	-4.97997	68.1606	35.8974	8.58831
-0.765333	6.86383	-2.38932	15.4049	22.3407	8.4758	12.2535	16.7952	94.1051	7.67902	75.2514	33.703	43.703	44.5761	11.0594	16.3139	114.398	101.605	11.4241	33.8493	20.6967	2.13971	0.118017	21.6529	17.0582	-2.22263	103.639	-10.7183	35.9191	54.6986	8.00899	-6.94174	4.10612	-8.84421	21.5559	10.0257	19.153	23.5668	12.4244	37.5519	16.6709	62.9988	97.6084	9.01527	-6.30553	12.5437	-5.02256	68.1905	35.939	8.56701
-0.764667	6.91324	-2.36074	15.4114	22.3279	8.47912	12.2192	16.7641	94.0206	7.67781	75.1763	33.7126	43.6558	44.6537	11.0909	16.3207	114.551	101.476	11.3655	33.8461	20.7075	2.14011	0.115334	21.5742	17.0692	-2.24777	103.544	-10.7515	35.9132	54.692	7.9724	-6.93562	4.12986	-8.8155	21.4682	10.0656	19.2094	23.5177	12.4297	37.5685	16.6092	63.0151	97.6301	9.0246	-6.28829	12.5521	-5.06514	68.2205	35.9807	8.54572
-0.764	6.96265	-2.33216	15.4179	22.3151	8.48244	12.1848	16.7331	93.9361	7.67661	75.1012	33.7222	43.6087	44.7314	11.1225	16.3275	114.704	101.347	11.3069	33.8429	20.7184	2.14051	0.112651	21.4954	17.0803	-2.27292	103.448	-10.7847	35.9073	54.6854	7.9358	-6.92951	4.15361	-8.78678	21.3806	10.1054	19.2658	23.4687	12.435	37.585	16.5476	63.0313	97.6519	9.03394	-6.27104	12.5605	-5.10773	68.2505	36.0224	8.52443
-0.763333	7.01206	-2.30358	15.4245	22.3024	8.48577	12.1505	16.7021	93.8516	7.6754	75.0262	33.7319	43.5615	44.8091	11.1541	16.3343	114.857	101.217	11.2482	33.8397	20.7292	2.1409	0.109968	21.4167	17.0914	-2.29807	103.352	-10.8179	35.9013	54.6788	7.89921	-6.9234	4.17735	-8.75807	21.293	10.1453	19.3222	23.4196	12.4403	37.6015	16.4859	63.0475	97.6737	9.04328	-6.2538	12.5689	-5.15032	68.2804	36.0641	8.50314
-0.762667	7.06147	-2.27501	15.431	22.2896	8.48909	12.1162	16.671	93.7671	7.67419	74.9511	33.7415	43.5144	44.8868	11.1857	16.3411	115.01	101.088	11.1896	33.8365	20.74	2.1413	0.107285	21.3379	17.1025	-2.32321	103.257	-10.8511	35.8954	54.6722	7.86261	-6.91728	4.2011	-8.72935	21.2053	10.1852	19.3786	23.3705	12.4456	37.6181	16.4242	63.0638	97.6955	9.05261	-6.23656	12.5773	-5.1929	68.3104	36.1058	8.48185
-0.762	7.11088	-2.24643	15.4375	22.2768	8.49242	12.0875	16.64	93.6827	7.67298	74.876	33.7511	43.4672	44.9645	11.2172	16.348	115.164	100.959	11.131	33.8333	20.7508	2.1417	0.104602	21.2592	17.1136	-2.34836	103.161	-10.8843	35.8895	54.6656	7.82602	-6.91117	4.22484	-8.70064	21.1177	10.2251	19.435	23.3214	12.4509	37.6346	16.3626	63.08	97.7173	9.06195	-6.21931	12.5857	-5.23549	68.3403	36.1475	8.46056
-0.761333	7.1603	-2.21785	15.4441	22.264	8.49574	12.2096	16.6089	93.5982	7.67177	74.8009	33.7608	43.4201	45.0422	11.2488	16.3548	115.317	100.83	11.0724	33.8301	20.7616	2.1421	0.101918	21.1805	17.1246	-2.37351	103.065	-10.9175	35.8836	54.659	7.78942	-6.90506	4.24859	-8.67192	21.03	10.2649	19.4914	23.2723	12.4562	37.6511	16.3009	63.0962	97.739	9.07129	-6.20207	12.5941	-5.27808	68.3703	36.1892	8.43926
-0.760667	7.20971	-2.18927	15.4506	22.2512	8.49906	12.3317	16.5779	93.5137	7.67056	74.7259	33.7704	43.3729	45.1199	11.2804	16.3616	115.47	100.701	11.0138	33.8269	20.7724	2.1425	0.0992355	21.1017	17.1357	-2.39865	102.97	-10.9507	35.8777	54.6525	7.75283	-6.89894	4.27233	-8.64321	20.9424	10.3048	19.5478	23.2232	12.4615	37.6677	16.2393	63.1125	97.7608	9.08062	-6.18482	12.6025	-5.32067	68.4003	36.2309	8.41797
-0.76	7.25912	-2.16069	15.4571	22.2384	8.50239	12.4538	16.5469	93.4292	7.66936	74.6508	33.78	43.3258	45.1975	11.312	16.3684	115.623	100.572	10.9552	33.8237	20.7833	2.1429	0.0965525	21.023	17.1468	-2.4238	102.874	-10.9839	35.8717	54.6459	7.71623	-6.89283	4.29608	-8.61449	20.8548	10.3447	19.6042	23.1741	12.4668	37.6842	16.1776	63.1287	97.7826	9.08996	-6.16758	12.6109	-5.36325	68.4302	36.2725	8.39668
-0.759333	7.30853	-2.13211	15.4636	22.2256	8.50571	12.5758	16.5158	93.3447	7.66815	74.5757	33.7896	43.2786	45.2752	11.2984	16.3752	115.776	100.443	10.8966	33.8205	20.7941	2.1433	0.0938694	20.9443	17.1579	-2.44894	102.778	-11.0171	35.8658	54.6393	7.67964	-6.88672	4.31982	-8.58577	20.7671	10.3845	19.6607	23.125	12.4721	37.7007	16.1159	63.1449	97.8044	9.0993	-6.15033	12.6193	-5.40584	68.4602	36.3142	8.37539
-0.758667	7.35794	-2.10353	15.4702	22.2128	8.50903	12.6979	16.4848	93.2602	7.66694	74.5007	33.7993	43.2315	45.3529	11.2792	16.382	115.929	100.314	10.838	33.8173	20.8049	2.1437	0.0911864	20.8655	17.1689	-2.47409	102.683	-11.0503	35.8599	54.6327	7.64304	-6.88061	4.34357	-8.55706	20.6795	10.4244	19.7171	23.0759	12.4774	37.7173	16.0543	63.1612	97.8262	9.09256	-6.13309	12.6277	-5.44843	68.4901	36.3559	8.3541
-0.758	7.40735	-2.07496	15.4767	22.2001	8.51236	12.82	16.4537	93.1758	7.66573	74.4256	33.8089	43.1843	45.4306	11.2601	16.3889	116.083	100.184	10.7794	33.8141	20.8157	2.14409	0.0885034	20.7868	17.18	-2.49924	102.587	-11.0835	35.854	54.6261	7.60645	-6.87449	4.36731	-8.52834	20.5919	10.4643	19.7735	23.0268	12.4827	37.7338	15.9926	63.1774	97.848	9.08431	-6.11585	12.6361	-5.49102	68.5201	36.3976	8.33281
-0.757333	7.45676	-2.04638	15.4832	22.1873	8.51568	12.9421	16.4227	93.0913	7.66452	74.3505	33.8185	43.1372	45.5083	11.241	16.3957	116.236	100.055	10.7208	33.8109	20.8265	2.14449	0.0858204	20.708	17.1911	-2.52438	102.491	-11.1168	35.8481	54.6195	7.56986	-6.86838	4.39106	-8.49963	20.5042	10.5041	19.8299	22.9778	12.488	37.7504	15.931	63.1937	97.8697	9.07607	-6.0986	12.6445	-5.5336	68.5501	36.4393	8.31151
-0.756667	7.50618	-2.0178	15.4897	22.1745	8.519	13.0642	16.3917	93.0068	7.66331	74.2754	33.8281	43.09	45.586	11.2218	16.4025	116.389	99.9261	10.6622	33.8077	20.8374	2.14489	0.0831374	20.6293	17.2022	-2.54953	102.396	-11.15	35.8421	54.6129	7.53326	-6.86227	4.4148	-8.47091	20.4166	10.544	19.8863	22.9287	12.4933	37.7669	15.8693	63.2099	97.8915	9.06783	-6.08136	12.653	-5.57619	68.58	36.481	8.29022
-0.756	7.55559	-1.98922	15.4963	22.1617	8.52233	13.1863	16.3606	92.9223	7.6621	74.2004	33.8378	43.0429	45.6636	11.2027	16.4093	116.542	99.797	10.6036	33.8045	20.8482	2.14529	0.0804543	20.5506	17.2132	-2.57468	102.3	-11.1832	35.8362	54.6063	7.49667	-6.85615	4.43855	-8.4422	20.3289	10.5839	19.9427	22.8796	12.4986	37.7834	15.8076	63.2261	97.9133	9.05959	-6.06411	12.6614	-5.61878	68.61	36.5227	8.26893
-0.755333	7.605	-1.96064	15.5028	22.1489	8.52565	13.3084	16.3296	92.8378	7.6609	74.1253	33.8474	42.9957	45.7413	11.1836	16.4161	116.685	99.6678	10.545	33.8013	20.859	2.14569	0.0777713	20.4718	17.2243	-2.59982	102.204	-11.2164	35.8303	54.5997	7.46007	-6.85004	4.46229	-8.41348	20.2413	10.6237	19.9991	22.8305	12.5039	37.8	15.746	63.2424	97.9351	9.05135	-6.04687	12.6698	-5.66137	68.6399	36.5643	8.24764
-0.754667	7.65441	-1.93206	15.5093	22.1361	8.52898	13.4305	16.2985	92.7533	7.65969	74.0502	33.857	42.9485	45.819	11.1644	16.4229	116.721	99.6985	10.4864	33.7981	20.8698	2.14609	0.0750883	20.3931	17.2354	-2.62497	102.109	-11.2496	35.8244	54.5931	7.42348	-6.84393	4.48604	-8.38477	20.1537	10.6636	20.0555	22.7814	12.5092	37.8165	15.6843	63.2586	97.9569	9.04311	-6.02962	12.6782	-5.70395	68.6699	36.606	8.22635
-0.754	7.70382	-1.90348	15.5159	22.1233	8.5323	13.5526	16.2675	92.6689	7.65848	73.9751	33.8666	42.9014	45.8967	11.1453	16.4298	116.756	99.732	10.4277	33.7949	20.8806	2.14649	0.0724053	20.3144	17.2465	-2.65011	102.013	-11.2828	35.8185	54.5865	7.38688	-6.83781	4.50978	-8.35605	20.066	10.7035	20.1119	22.7323	12.5145	37.833	15.6227	63.2748	97.9786	9.03487	-6.01238	12.6866	-5.74654	68.6999	36.6477	8.20506
-0.753333	7.75323	-1.87491	15.5224	22.1105	8.53562	13.6747	16.2365	92.5844	7.65727	73.9001	33.8763	42.8542	45.9744	11.1261	16.4366	116.792	99.7655	10.3691	33.7917	20.8914	2.14688	0.0697223	20.2356	17.2575	-2.67526	101.917	-11.316	35.8125	54.5799	7.35029	-6.8317	4.53353	-8.32734	19.9784	10.7433	20.1683	22.6832	12.5198	37.8496	15.561	63.2911	98.0004	9.02663	-5.99514	12.695	-5.78913	68.7298	36.6894	8.18376
-0.752667	7.80264	-1.84633	15.5289	22.0978	8.53895	13.7968	16.2054	92.4999	7.65606	73.825	33.8859	42.8071	46.0521	11.107	16.4434	116.827	99.799	10.3105	33.7886	20.9023	2.14728	0.0670392	20.1569	17.2686	-2.70041	101.822	-11.3492	35.8066	54.5733	7.31369	-6.82559	4.55727	-8.29862	19.8908	10.7832	20.2247	22.6341	12.5251	37.8661	15.4993	63.3073	98.0222	9.01839	-5.97789	12.7034	-5.83171	68.7598	36.7311	8.16247
-0.752	7.85205	-1.81775	15.5354	22.085	8.54227	13.9189	16.1744	92.4154	7.65485	73.7499	33.8955	42.7599	46.1297	11.0879	16.4502	116.862	99.8324	10.2519	33.7854	20.9131	2.14768	0.0643562	20.0781	17.2797	-2.72555	101.726	-11.3824	35.8007	54.5668	7.2771	-6.81947	4.58102	-8.26991	19.8031	10.8231	20.2811	22.585	12.5304	37.8826	15.4377	63.3235	98.044	9.01015	-5.96065	12.7118	-5.8743	68.7897	36.7728	8.14118
-0.751333	7.90147	-1.78917	15.542	22.0722	8.54559	14.041	16.1433	92.3309	7.65364	73.6748	33.9052	42.7128	46.2074	11.0687	16.457	116.898	99.8659	10.1933	33.7822	20.9239	2.14808	0.0616732	19.9994	17.2908	-2.7507	101.63	-11.4156	35.7948	54.5602	7.2405	-6.81336	4.60476	-8.24119	19.7155	10.8629	20.3375	22.5359	12.5357	37.8992	15.376	63.3398	98.0658	9.00191	-5.9434	12.7202	-5.89518	68.8197	36.8145	8.11989
-0.750667	7.95088	-1.76059	15.5485	22.0594	8.54892	14.1631	16.1123	92.2464	7.65244	73.5998	33.9148	42.6656	46.2851	11.0496	16.4639	116.933	99.8994	10.1347	33.779	20.9347	2.14848	0.0589902	19.9207	17.3019	-2.77585	101.535	-11.4488	35.7888	54.5536	7.20391	-6.80725	4.62851	-8.21248	19.6279	10.9028	20.3939	22.4869	12.541	37.9157	15.3144	63.356	98.0876	8.99367	-5.92616	12.7286	-5.88416	68.8497	36.8562	8.0986
-0.75	8.00029	-1.73201	15.555	22.0466	8.55224	14.2852	16.0813	92.1619	7.65123	73.5247	33.9244	42.6185	46.3628	11.0305	16.4707	116.969	99.9329	10.0761	33.7758	20.9455	2.14888	0.0563072	19.8419	17.3129	-2.80099	101.439	-11.482	35.7829	54.547	7.16731	-6.80113	4.65225	-8.18376	19.5402	10.9427	20.4504	22.4378	12.5463	37.9322	15.2527	63.3722	98.1093	8.98543	-5.90891	12.737	-5.87314	68.8796	36.8978	8.07731
-0.749333	8.0497	-1.70343	15.5615	22.0338	8.55556	14.4073	16.0502	92.0775	7.65002	73.4496	33.934	42.5713	46.4405	11.0113	16.4775	117.004	99.9663	10.0175	33.7726	20.9563	2.14928	0.0536241	19.7632	17.324	-2.82614	101.343	-11.5152	35.777	54.5404	7.13072	-6.79502	4.676	-8.15504	19.4526	10.9825	20.5068	22.3887	12.5516	37.9488	15.191	63.3885	98.1311	8.97719	-5.89167	12.7454	-5.86212	68.9096	36.9395	8.05601
-0.748667	8.09911	-1.67486	15.5681	22.021	8.55889	14.5294	16.0192	91.993	7.64881	73.3745	33.9437	42.5242	46.5182	10.9922	16.4843	117.039	99.9998	9.95889	33.7694	20.9672	2.14968	0.0509411	19.6844	17.3351	-2.85128	101.248	-11.5484	35.7711	54.5338	7.09413	-6.78891	4.69974	-8.12633	19.3649	11.0224	20.5632	22.3396	12.5569	37.9653	15.1294	63.4047	98.1529	8.96895	-5.87442	12.7538	-5.85109	68.9395	36.9812	8.03472
-0.748	8.14852	-1.64628	15.5746	22.0083	8.56221	14.6514	15.9881	91.9085	7.6476	73.2995	33.9533	42.477	46.5959	10.9731	16.4911	117.075	100.033	9.90028	33.7662	20.978	2.15007	0.0482581	19.6057	17.3462	-2.87643	101.152	-11.5817	35.7652	54.5272	7.05753	-6.7828	4.72349	-8.09761	19.2773	11.0623	20.6196	22.2905	12.5622	37.9818	15.0677	63.4209	98.1747	8.96071	-5.85718	12.7622	-5.84007	68.9695	37.0229	8.01343
-0.747333	8.19793	-1.6177	15.5811	21.9955	8.56553	14.7735	15.9571	91.824	7.64639	73.2244	33.9629	42.4299	46.6735	10.9539	16.4979	117.11	100.067	9.84168	33.763	20.9888	2.15047	0.0455751	19.527	17.3572	-2.90158	101.056	-11.6149	35.7592	54.5206	7.02094	-6.77668	4.74723	-8.0689	19.1897	11.1021	20.676	22.2414	12.5675	37.9984	15.0061	63.4372	98.1965	8.95247	-5.83994	12.7706	-5.82905	68.9995	37.0646	7.99214
-0.746667	8.24735	-1.58912	15.5876	21.9827	8.56886	14.8956	15.9261	91.7395	7.64518	73.1493	33.9725	42.3827	46.7512	10.9348	16.5048	117.146	100.1	9.78307	33.7598	20.9996	2.15087	0.0428921	19.4482	17.3683	-2.92672	100.961	-11.6481	35.7533	54.514	6.98434	-6.77057	4.77098	-8.04018	19.102	11.142	20.7324	22.1923	12.5727	38.0149	14.9444	63.4534	98.2182	8.94423	-5.82269	12.779	-5.81803	69.0294	37.1063	7.97085
-0.746	8.29676	-1.56054	15.5942	21.9699	8.57218	15.0177	15.895	91.655	7.64398	73.0742	33.9822	42.3356	46.8289	10.9156	16.5116	117.181	100.134	9.72446	33.7566	21.0104	2.15127	0.040209	19.3695	17.3794	-2.95187	100.865	-11.6813	35.7474	54.5074	6.94775	-6.76446	4.79473	-8.01147	19.0144	11.1819	20.7888	22.1432	12.578	38.0314	14.8827	63.4697	98.24	8.93599	-5.80545	12.7874	-5.80701	69.0594	37.148	7.94956
-0.745333	8.34617	-1.53196	15.6007	21.9571	8.57551	15.1398	15.864	91.5706	7.64277	72.9992	33.9918	42.2884	46.9066	10.8965	16.5184	117.217	100.167	9.66586	33.7534	21.0212	2.15167	0.037526	19.2908	17.3905	-2.97702	100.769	-11.7145	35.7415	54.5008	6.91115	-6.75834	4.81847	-7.98275	18.9268	11.2217	20.8452	22.0941	12.5833	38.048	14.8211	63.4859	98.2618	8.92775	-5.7882	12.7958	-5.79598	69.0893	37.1897	7.92827
-0.744667	8.39558	-1.50338	15.6072	21.9443	8.57883	15.2619	15.8329	91.4861	7.64156	72.9241	34.0014	42.2413	46.9843	10.8774	16.5252	117.252	100.201	9.60725	33.7502	21.0321	2.15207	0.034843	19.212	17.4015	-3.00216	100.674	-11.7477	35.7356	54.4942	6.87456	-6.75223	4.84222	-7.95404	18.8391	11.2616	20.9016	22.0451	12.5886	38.0645	14.7594	63.5021	98.2836	8.91951	-5.77096	12.8042	-5.78496	69.1193	37.2313	7.90697
-0.744	8.44499	-1.47481	15.6138	21.9315	8.58215	15.384	15.8019	91.4016	7.64035	72.849	34.011	42.1941	47.062	10.8582	16.532	117.287	100.234	9.54864	33.747	21.0429	2.15247	0.03216	19.1333	17.4126	-3.02731	100.578	-11.7809	35.7296	54.4877	6.83796	-6.74612	4.86596	-7.92532	18.7515	11.3015	20.958	21.996	12.5939	38.081	14.6978	63.5184	98.3054	8.91127	-5.75371	12.8126	-5.77394	69.1493	37.273	7.88568
-0.743333	8.4944	-1.44623	15.6203	21.9187	8.58548	15.5061	15.7709	91.3171	7.63914	72.7739	34.0207	42.147	47.1396	10.8391	16.5388	117.323	100.268	9.49003	33.7438	21.0537	2.15286	0.029477	19.0545	17.4237	-3.05245	100.482	-11.8141	35.7237	54.4811	6.80137	-6.74	4.88971	-7.89661	18.6638	11.3413	21.0144	21.9469	12.5992	38.0976	14.6361	63.5346	98.3272	8.90303	-5.73647	12.821	-5.76292	69.1792	37.3147	7.86439
-0.742667	8.54381	-1.41765	15.6268	21.906	8.5888	15.6282	15.7398	91.2326	7.63793	72.6989	34.0303	42.0998	47.2173	10.82	16.5457	117.358	100.301	9.43143	33.7406	21.0645	2.15326	0.0267939	18.9758	17.4348	-3.0776	100.387	-11.8473	35.7178	54.4745	6.76477	-6.73389	4.91345	-7.86789	18.5762	11.3812	21.0708	21.8978	12.6045	38.1141	14.5745	63.5508	98.3489	8.89479	-5.71923	12.8294	-5.75189	69.2092	37.3564	7.8431
-0.742	8.59322	-1.38907	15.6333	21.8932	8.59212	15.7503	15.7088	91.1481	7.63673	72.6238	34.0399	42.0527	47.295	10.8008	16.5525	117.394	100.335	9.37282	33.7374	21.0753	2.15366	0.0241109	18.8971	17.4458	-3.10275	100.291	-11.8805	35.7119	54.4679	6.72818	-6.72778	4.9372	-7.83918	18.4886	11.4211	21.1272	21.8487	12.6098	38.1306	14.5128	63.5671	98.3707	8.88655	-5.70198	12.8378	-5.74087	69.2391	37.3981	7.82181
-0.741333	8.64264	-1.36049	15.6399	21.8804	8.59545	15.8724	15.6777	91.0637	7.63552	72.5487	34.0496	42.0055	47.3727	10.7817	16.5593	117.429	100.368	9.31421	33.7342	21.0861	2.15406	0.0214279	18.8183	17.4569	-3.12789	100.195	-11.9137	35.706	54.4613	6.69158	-6.72166	4.96094	-7.81046	18.4009	11.4609	21.1837	21.7996	12.6151	38.1472	14.4511	63.5833	98.3925	8.87831	-5.68474	12.8462	-5.72985	69.2691	37.4398	7.80052
-0.740667	8.69205	-1.33191	15.6464	21.8676	8.59877	15.9945	15.6467	90.9792	7.63431	72.4736	34.0592	41.9584	47.4504	10.7626	16.5661	117.464	100.402	9.25561	33.731	21.097	2.15446	0.0187449	18.7396	17.468	-3.15304	100.1	-11.9469	35.7	54.4547	6.65499	-6.71555	4.98469	-7.78175	18.3133	11.5008	21.2401	21.7505	12.6204	38.1637	14.3895	63.5995	98.4143	8.87007	-5.66749	12.8546	-5.71883	69.2991	37.4815	7.77922
-0.74	8.74146	-1.30333	15.6529	21.8548	8.60209	16.1166	15.6156	90.8947	7.6331	72.3986	34.0688	41.9112	47.5281	10.7434	16.5729	117.5	100.435	9.197	33.7278	21.1078	2.15486	0.0160619	18.6609	17.4791	-3.17819	100.004	-11.9801	35.6941	54.4481	6.61839	-6.70944	5.00843	-7.75303	18.2257	11.5407	21.2965	21.7014	12.6257	38.1802	14.3278	63.6158	98.4361	8.86183	-5.65025	12.863	-5.7078	69.329	37.5232	7.75793
-0.739333	8.79087	-1.27476	15.6594	21.842	8.60542	16.2387	15.5846	90.8102	7.63189	72.3235	34.0784	41.8641	47.6057	10.7243	16.5797	117.535	100.469	9.13839	33.7246	21.1186	2.15526	0.0133788	18.5821	17.4902	-3.20333	99.9082	-12.0133	35.6882	54.4415	6.5818	-6.70332	5.03218	-7.72431	18.138	11.5805	21.3529	21.6523	12.631	38.1968	14.2662	63.632	98.4578	8.85359	-5.633	12.8714	-5.69678	69.359	37.5648	7.73664
-0.738667	8.84028	-1.24618	15.666	21.8292	8.60874	16.3608	15.5536	90.7257	7.63068	72.2484	34.0881	41.8169	47.6834	10.7051	16.5866	117.571	100.502	9.07978	33.7214	21.1294	2.15566	0.0106958	18.5034	17.5012	-3.22848	99.8126	-12.0465	35.6823	54.4349	6.54521	-6.69721	5.05592	-7.6956	18.0504	11.6204	21.4093	21.6032	12.6363	38.2133	14.2045	63.6482	98.4796	8.84535	-5.61576	12.8798	-5.68576	69.3889	37.6065	7.71535
-0.738	8.88969	-1.2176	15.6725	21.8164	8.61207	16.4829	15.5225	90.6412	7.62947	72.1733	34.0977	41.7698	47.7611	10.686	16.5934	117.606	100.535	9.02118	33.7182	21.1402	2.15605	0.0080128	18.4246	17.5123	-3.25363	99.7169	-12.0798	35.6763	54.4283	6.50861	-6.6911	5.07967	-7.66688	17.9628	11.6603	21.4657	21.5542	12.6416	38.2298	14.1428	63.6645	98.5014	8.83711	-5.59852	12.8882	-5.67474	69.4189	37.6482	7.69406
-0.737333	8.9391	-1.18902	15.679	21.8037	8.61539	16.6049	15.4915	90.5568	7.62827	72.0983	34.1073	41.7226	47.8388	10.6669	16.6002	117.641	100.569	8.96257	33.715	21.151	2.15645	0.00532978	18.3459	17.5234	-3.27877	99.6212	-12.113	35.6704	54.4217	6.47202	-6.68498	5.10341	-7.63817	17.8751	11.7001	21.5221	21.5051	12.6469	38.2464	14.0812	63.6807	98.5232	8.82887	-5.58127	12.8966	-5.66372	69.4488	37.6899	7.67277
-0.736667	8.98851	-1.16044	15.6856	21.7909	8.61871	16.727	15.4604	90.4723	7.62706	72.0232	34.1169	41.6755	47.9165	10.6477	16.607	117.677	100.602	8.90396	33.7118	21.1619	2.15685	0.00264676	18.2672	17.5345	-3.30392	99.5256	-12.1462	35.6645	54.4151	6.43542	-6.67887	5.12716	-7.60945	17.7875	11.74	21.5785	21.456	12.6522	38.2629	14.0195	63.697	98.545	8.82063	-5.56403	12.905	-5.65269	69.4788	37.7316	7.65147
-0.736	9.03793	-1.13186	15.6921	21.7781	8.62204	16.8491	15.4294	90.3878	7.62585	71.9481	34.1266	41.6283	47.9942	10.6286	16.6138	117.712	100.636	8.84536	33.7086	21.1727	2.15725	-3.62574e-05	18.1884	17.5455	-3.32906	99.4299	-12.1794	35.6586	54.4086	6.39883	-6.67276	5.1509	-7.58074	17.6998	11.7799	21.6349	21.4069	12.6575	38.2794	13.9579	63.7132	98.5668	8.81239	-5.54678	12.9134	-5.64167	69.5088	37.7733	7.63018
-0.735333	9.08734	-1.10328	15.6986	21.7653	8.62536	16.9712	15.3984	90.3033	7.62464	71.8731	34.1362	41.5812	48.0719	10.6095	16.6206	117.748	100.669	8.78675	33.7054	21.1835	2.15765	-0.00271928	18.1097	17.5566	-3.35421	99.3342	-12.2126	35.6527	54.402	6.36223	-6.66665	5.17465	-7.55202	17.6122	11.8197	21.6913	21.3578	12.6628	38.296	13.8962	63.7294	98.5885	8.80415	-5.52954	12.9218	-5.63065	69.5387	37.815	7.60889
-0.734667	9.13675	-1.07471	15.7051	21.7525	8.62855	17.0933	15.3673	90.2188	7.62343	71.798	34.1458	41.534	48.1495	10.5903	16.6275	117.783	100.703	8.72814	33.7022	21.1943	2.15805	-0.0054023	18.0309	17.5677	-3.37936	99.2386	-12.2458	35.6467	54.3954	6.32564	-6.66053	5.19839	-7.52331	17.5246	11.8596	21.7477	21.3087	12.6681	38.3125	13.8345	63.7457	98.6103	8.79591	-5.51229	12.9302	-5.61963	69.5687	37.8567	7.5876
-0.734	9.18616	-1.04613	15.7117	21.7397	8.62934	17.2154	15.3363	90.1343	7.62222	71.7229	34.1554	41.4869	48.2272	10.5712	16.6343	117.819	100.736	8.66954	33.699	21.2051	2.15845	-0.00808532	17.9522	17.5788	-3.39083	99.1429	-12.279	35.6408	54.3888	6.28904	-6.65442	5.22214	-7.49459	17.4369	11.8995	21.8041	21.2596	12.6734	38.329	13.7729	63.7619	98.6321	8.78767	-5.49505	12.9386	-5.6086	69.5986	37.8983	7.56631
-0.733333	9.23557	-1.01755	15.7182	21.7269	8.63013	17.3375	15.3052	90.0499	7.62101	71.6478	34.1651	41.4397	48.3049	10.5521	16.6411	117.854	100.77	8.61093	33.6958	21.2159	2.15884	-0.0107683	17.8735	17.5898	-3.37437	99.0472	-12.3092	35.6349	54.3822	6.25245	-6.64831	5.24588	-7.46588	17.3493	11.9393	21.8605	21.2105	12.6787	38.3456	13.7112	63.7781	98.6539	8.77943	-5.47781	12.947	-5.59758	69.6286	37.94	7.54502
-0.732667	9.28498	-0.98897	15.7247	21.7142	8.63092	17.4596	15.2742	89.9654	7.61981	71.5728	34.1747	41.3926	48.3826	10.5329	16.6479	117.889	100.803	8.55232	33.6926	21.2268	2.15924	-0.0134514	17.7947	17.5747	-3.3579	98.9516	-12.3114	35.629	54.3756	6.21585	-6.64219	5.26963	-7.43716	17.2617	11.9792	21.9169	21.1614	12.684	38.3621	13.6496	63.7944	98.6757	8.77119	-5.46056	12.9554	-5.58656	69.6586	37.9817	7.52372
-0.732	9.33439	-0.960391	15.7312	21.7014	8.63172	17.5817	15.2432	89.8809	7.6186	71.4977	34.1843	41.3454	48.4603	10.5138	16.6547	117.925	100.837	8.49371	33.6894	21.2376	2.15964	-0.0161344	17.716	17.5577	-3.34144	98.8559	-12.3135	35.6231	54.369	6.17926	-6.63608	5.29337	-7.40845	17.174	12.0191	21.9734	21.1124	12.6893	38.3786	13.5879	63.8106	98.6974	8.76295	-5.44332	12.9638	-5.57554	69.6885	38.0234	7.50243
-0.731333	9.38381	-0.931812	15.7378	21.6886	8.63251	17.7038	15.2121	89.7964	7.61739	71.4226	34.1939	41.2983	48.538	10.4946	16.6616	117.96	100.87	8.43511	33.6862	21.2484	2.16004	-0.0188174	17.6373	17.5406	-3.32497	98.7602	-12.3157	35.6171	54.3624	6.14266	-6.62997	5.31712	-7.37973	17.0864	12.059	22.0298	21.0633	12.6946	38.3952	13.5262	63.8268	98.7192	8.75471	-5.42607	12.9722	-5.56452	69.7185	38.0651	7.48114
-0.730667	9.43322	-0.903234	15.7443	21.6758	8.6333	17.8259	15.1811	89.7119	7.61618	71.3475	34.2036	41.2511	48.6156	10.4755	16.6684	117.996	100.904	8.3765	33.683	21.2592	2.16044	-0.0215004	17.5585	17.5236	-3.30851	98.6646	-12.3179	35.6112	54.3558	6.10607	-6.62385	5.34086	-7.35102	16.9987	12.0988	22.0862	21.0142	12.6999	38.4117	13.4646	63.8431	98.741	8.74647	-5.40883	12.9806	-5.55349	69.7484	38.1068	7.45985
-0.73	9.48263	-0.874655	15.7508	21.663	8.63409	17.948	15.15	89.6274	7.61497	71.2725	34.2132	41.204	48.6933	10.4564	16.6752	118.031	100.937	8.31789	33.6799	21.27	2.16084	-0.0241834	17.4798	17.5065	-3.29205	98.5689	-12.3201	35.6053	54.3492	6.06948	-6.61774	5.36461	-7.3223	16.9111	12.1387	22.1426	20.9651	12.7052	38.4282	13.4029	63.8593	98.7628	8.73823	-5.39158	12.989	-5.54247	69.7784	38.1485	7.43856
-0.729333	9.53204	-0.846077	15.7573	21.6502	8.63488	18.0701	15.119	89.5429	7.61376	71.1974	34.2228	41.1568	48.771	10.4372	16.682	118.066	100.971	8.25929	33.6767	21.2808	2.16124	-0.0268665	17.401	17.4894	-3.27558	98.4732	-12.3223	35.5994	54.3426	6.03288	-6.61163	5.38835	-7.29358	16.8235	12.1786	22.199	20.916	12.7105	38.4448	13.3413	63.8755	98.7846	8.72999	-5.37434	12.9974	-5.53145	69.8084	38.1902	7.41727
-0.728667	9.58145	-0.817498	15.7639	21.6374	8.63567	18.1922	15.088	89.4585	7.61256	71.1223	34.2325	41.1097	48.8487	10.4181	16.6888	118.102	101.004	8.20068	33.6735	21.2917	2.16164	-0.0295495	17.3223	17.4724	-3.25912	98.3776	-12.3245	35.5935	54.336	5.99629	-6.60551	5.4121	-7.26487	16.7358	12.2184	22.2554	20.8669	12.7158	38.4613	13.2796	63.8918	98.8064	8.72175	-5.35709	13.0058	-5.52043	69.8383	38.2318	7.39597
-0.728	9.63086	-0.78892	15.7704	21.6246	8.63647	18.3143	15.0569	89.374	7.61135	71.0472	34.2421	41.0625	48.9264	10.399	16.6956	118.137	101.038	8.14207	33.6703	21.3025	2.16203	-0.0322325	17.2436	17.4553	-3.24265	98.2819	-12.3267	35.5875	54.3295	5.95969	-6.5994	5.43584	-7.23615	16.6482	12.2583	22.3118	20.8178	12.7211	38.4778	13.2179	63.908	98.8281	8.71351	-5.33985	13.0142	-5.5094	69.8683	38.2735	7.37468
-0.727333	9.68027	-0.760341	15.7769	21.6119	8.63726	18.4364	15.0259	89.2895	7.61014	70.9722	34.2517	41.0154	49.0041	10.3798	16.7025	118.173	101.071	8.08346	33.6671	21.3133	2.16243	-0.0349155	17.1648	17.4383	-3.22619	98.1862	-12.3289	35.5816	54.3229	5.9231	-6.59329	5.45959	-7.20744	16.5606	12.2982	22.3682	20.7687	12.7264	38.4944	13.1563	63.9242	98.8499	8.70527	-5.32261	13.0226	-5.49838	69.8982	38.3152	7.35339
-0.726667	9.72968	-0.731762	15.7835	21.5991	8.63805	18.5584	14.9948	89.205	7.60893	70.8971	34.2613	40.9682	49.0817	10.3607	16.7093	118.208	101.105	8.02486	33.6639	21.3241	2.16283	-0.0375985	17.0861	17.4212	-3.20973	98.0906	-12.3311	35.5757	54.3163	5.8865	-6.58717	5.48333	-7.17872	16.4729	12.338	22.4246	20.7196	12.7317	38.5109	13.0946	63.9405	98.8717	8.69703	-5.30536	13.031	-5.48736	69.9282	38.3569	7.3321
-0.726	9.7791	-0.703184	15.79	21.5863	8.63884	18.6805	14.9638	89.1205	7.60772	70.822	34.271	40.921	49.1594	10.3416	16.7161	118.244	101.138	7.96625	33.6607	21.3349	2.16323	-0.0402816	17.0074	17.4041	-3.19326	97.9949	-12.3333	35.5698	54.3097	5.84991	-6.58106	5.50708	-7.15001	16.3853	12.3779	22.481	20.6705	12.737	38.5275	13.033	63.9302	98.8935	8.68879	-5.28812	13.0394	-5.47634	69.9582	38.3986	7.31081
-0.725333	9.82851	-0.674605	15.7965	21.5735	8.63963	18.8026	14.9328	89.036	7.60651	70.7469	34.2806	40.8739	49.2371	10.3224	16.7229	118.279	101.172	7.90764	33.6575	21.3457	2.16363	-0.0429646	16.9286	17.3871	-3.1768	97.8992	-12.3355	35.5638	54.3031	5.81331	-6.57495	5.53082	-7.12129	16.2977	12.4178	22.5374	20.6215	12.7423	38.544	12.9713	63.9122	98.9153	8.68055	-5.27087	13.0478	-5.46531	69.9881	38.4403	7.28952
-0.724667	9.87792	-0.646027	15.803	21.5607	8.64042	18.9247	14.9017	88.9516	7.6053	70.6719	34.2902	40.8267	49.3148	10.3033	16.7297	118.314	101.205	7.84904	33.6543	21.3566	2.16403	-0.0456476	16.8499	17.37	-3.16033	97.8036	-12.3377	35.5579	54.2965	5.77672	-6.56884	5.55457	-7.09258	16.21	12.4576	22.5938	20.5724	12.7476	38.5605	12.9096	63.8941	98.937	8.67231	-5.25363	13.0562	-5.45429	70.0181	38.482	7.26822
-0.724	9.92733	-0.617448	15.8096	21.5479	8.64122	19.0468	14.8707	88.8671	7.6041	70.5968	34.2998	40.7796	49.3925	10.2841	16.7365	118.35	101.239	7.79043	33.6511	21.3674	2.16443	-0.0483306	16.7711	17.353	-3.14387	97.7079	-12.3399	35.552	54.2899	5.74012	-6.56272	5.57831	-7.06386	16.1224	12.4975	22.6502	20.5233	12.7529	38.5771	12.848	63.8761	98.9588	8.66407	-5.23638	13.0646	-5.44327	70.048	38.5237	7.24693
-0.723333	9.97674	-0.588869	15.8161	21.5351	8.64201	19.1689	14.8396	88.7826	7.60289	70.5217	34.3095	40.7324	49.4702	10.265	16.7434	118.385	101.272	7.73182	33.6479	21.3782	2.16482	-0.0510136	16.6924	17.3359	-3.12741	97.6122	-12.342	35.5461	54.2833	5.70353	-6.55661	5.60206	-7.03515	16.0347	12.5374	22.7066	20.4742	12.7582	38.5936	12.7863	63.8581	98.9806	8.65583	-5.21914	13.073	-5.43225	70.078	38.5653	7.22564
-0.722667	10.0262	-0.560291	15.8226	21.5223	8.6428	19.291	14.8086	88.6981	7.60168	70.4466	34.3191	40.6853	49.5479	10.2459	16.7502	118.421	101.305	7.67321	33.6447	21.389	2.16522	-0.0536967	16.6137	17.3188	-3.11094	97.5166	-12.3442	35.5402	54.2767	5.66693	-6.5505	5.62581	-7.00643	15.9471	12.5772	22.7631	20.4251	12.7635	38.6101	12.7247	63.8401	99.0024	8.64759	-5.2019	13.0814	-5.42123	70.108	38.607	7.20435
-0.722	10.0756	-0.531712	15.8291	21.5096	8.64359	19.4131	14.7776	88.6136	7.60047	70.3716	34.3287	40.6381	49.6255	10.2267	16.757	118.456	101.339	7.61461	33.6415	21.3998	2.16562	-0.0563797	16.5349	17.3018	-3.09448	97.4209	-12.3464	35.5342	54.2701	5.63034	-6.54438	5.64955	-6.97772	15.8595	12.6171	22.8195	20.376	12.7688	38.6267	12.663	63.822	99.0242	8.63935	-5.18465	13.0898	-5.4102	70.1379	38.6487	7.18306
-0.721333	10.125	-0.503134	15.8357	21.4968	8.64438	19.5352	14.7465	88.5291	7.59926	70.2965	34.3383	40.591	49.7032	10.2076	16.7638	118.491	101.372	7.556	33.6383	21.4106	2.16602	-0.0590627	16.4562	17.2847	-3.07801	97.3252	-12.3486	35.5283	54.2635	5.59374	-6.53827	5.6733	-6.949	15.7718	12.657	22.8759	20.3269	12.7741	38.6432	12.6013	63.804	99.046	8.63111	-5.16741	13.0982	-5.39918	70.1679	38.6904	7.16177
-0.720667	10.1744	-0.474555	15.8422	21.484	8.64517	19.6573	14.7155	88.4447	7.59805	70.2214	34.348	40.5438	49.7809	10.1885	16.7706	118.527	101.406	7.49739	33.6351	21.4215	2.16642	-0.0617457	16.3774	17.2677	-3.06155	97.2296	-12.3508	35.5224	54.2569	5.55715	-6.53216	5.69704	-6.92029	15.6842	12.6968	22.9323	20.2778	12.7794	38.6597	12.5397	63.786	99.0677	8.62287	-5.15016	13.1066	-5.38816	70.1978	38.7321	7.14047
-0.72	10.2238	-0.445977	15.8487	21.4712	8.64597	19.7794	14.6844	88.3602	7.59684	70.1463	34.3576	40.4967	49.8586	10.1693	16.7774	118.562	101.439	7.43879	33.6319	21.4323	2.16682	-0.0644287	16.2987	17.2506	-3.04509	97.1339	-12.353	35.5165	54.2503	5.52056	-6.52604	5.72079	-6.89157	15.5966	12.7367	22.9887	20.2287	12.7847	38.6763	12.478	63.768	99.0895	8.61463	-5.13292	13.115	-5.37714	70.2278	38.7738	7.11918
-0.719333	10.2732	-0.417398	15.8553	21.4584	8.64676	19.9015	14.6534	88.2757	7.59564	70.0713	34.3672	40.4495	49.9363	10.1502	16.7843	118.598	101.473	7.38018	33.6287	21.4431	2.16722	-0.0671118	16.22	17.2335	-3.02862	97.0382	-12.3552	35.5106	54.2438	5.48396	-6.51993	5.74453	-6.86285	15.5089	12.7766	23.0451	20.1796	12.79	38.6928	12.4164	63.75	99.1113	8.60639	-5.11567	13.1235	-5.36611	70.2578	38.8155	7.09789
-0.718667	10.3226	-0.388819	15.8618	21.4456	8.64755	20.0236	14.6224	88.1912	7.59443	69.9962	34.3769	40.4024	50.014	10.1311	16.7911	118.633	101.506	7.32157	33.6255	21.4539	2.16762	-0.0697948	16.1412	17.2165	-3.01216	96.9426	-12.3574	35.5046	54.2372	5.44737	-6.51382	5.76828	-6.83414	15.4213	12.8164	23.1015	20.1306	12.7952	38.7093	12.3547	63.7319	99.1331	8.59815	-5.09843	13.1319	-5.35509	70.2877	38.8572	7.0766
-0.718	10.372	-0.360241	15.8683	21.4328	8.64834	20.1457	14.5913	88.1067	7.59322	69.9211	34.3865	40.3552	50.0916	10.1119	16.7979	118.668	101.54	7.26296	33.6223	21.4647	2.16801	-0.0724778	16.0625	17.1994	-2.99569	96.8469	-12.3596	35.4987	54.2306	5.41077	-6.5077	5.79202	-6.80542	15.3336	12.8563	23.1579	20.0815	12.8005	38.7259	12.2931	63.7139	99.1549	8.58991	-5.08119	13.1403	-5.34407	70.3177	38.8988	7.05531
-0.717333	10.4214	-0.331662	15.8748	21.42	8.64913	20.2678	14.5603	88.0222	7.59201	69.846	34.3961	40.3081	50.1693	10.0928	16.8047	118.704	101.573	7.20436	33.6191	21.4755	2.16841	-0.0751608	15.9838	17.1824	-2.97923	96.7512	-12.3618	35.4928	54.224	5.37418	-6.50159	5.81577	-6.77671	15.246	12.8962	23.2143	20.0324	12.8058	38.7424	12.2314	63.6959	99.1766	8.58167	-5.06394	13.1487	-5.33305	70.3476	38.9405	7.03402
-0.716667	10.4709	-0.303084	15.8814	21.4073	8.64992	20.3899	14.5292	87.9378	7.5908	69.771	34.4057	40.2609	50.247	10.0736	16.8115	118.739	101.607	7.14575	33.6159	21.4864	2.16881	-0.0778438	15.905	17.1653	-2.96277	96.6556	-12.364	35.4869	54.2174	5.33758	-6.49548	5.83951	-6.74799	15.1584	12.936	23.1515	19.9833	12.8111	38.7589	12.1697	63.6779	99.1984	8.57343	-5.0467	13.1571	-5.32203	70.3776	38.9822	7.01272
-0.716	10.5203	-0.274505	15.8879	21.3945	8.65072	20.512	14.4982	87.8533	7.58959	69.6959	34.4154	40.2138	50.3247	10.0545	16.8184	118.775	101.64	7.08714	33.6127	21.4972	2.16921	-0.0805268	15.8263	17.1483	-2.9463	96.5599	-12.3662	35.481	54.2108	5.30099	-6.48936	5.86326	-6.71928	15.0707	12.9759	23.088	19.9342	12.8164	38.7755	12.1081	63.6598	99.2202	8.56519	-5.02945	13.1655	-5.311	70.4076	39.0239	6.99143
-0.715333	10.5697	-0.245927	15.8944	21.3817	8.65151	20.634	14.4672	87.7688	7.58838	69.6208	34.425	40.1666	50.4024	10.0354	16.8252	118.81	101.674	7.02854	33.6095	21.508	2.16961	-0.0832099	15.7475	17.1312	-2.92984	96.4642	-12.3683	35.475	54.2042	5.26439	-6.48325	5.887	-6.69056	14.9831	13.0158	23.0245	19.8851	12.8217	38.792	12.0464	63.6418	99.242	8.55694	-5.01221	13.1739	-5.29998	70.4375	39.0656	6.97014
-0.714667	10.6191	-0.217348	15.9009	21.3689	8.6523	20.7561	14.4361	87.6843	7.58718	69.5457	34.4346	40.1195	50.4801	10.0162	16.832	118.846	101.707	6.96993	33.6063	21.5188	2.17001	-0.0858929	15.6688	17.1141	-2.91337	96.3686	-12.3705	35.4691	54.1976	5.2278	-6.47714	5.91075	-6.66185	14.8955	13.0556	22.961	19.836	12.827	38.8085	11.9848	63.6238	99.2638	8.5487	-4.99496	13.1823	-5.28896	70.4675	39.1073	6.94885
-0.714	10.6685	-0.188769	15.9075	21.3561	8.65309	20.8782	14.4051	87.5932	7.58597	69.4707	34.4442	40.0723	50.5577	9.9971	16.8388	118.881	101.741	6.91132	33.6031	21.5296	2.17041	-0.0885759	15.5901	17.0971	-2.89691	96.2729	-12.3727	35.4632	54.191	5.1912	-6.47102	5.93449	-6.63313	14.8078	13.0955	22.8976	19.7869	12.8323	38.8251	11.9231	63.6058	99.2856	8.54046	-4.97772	13.1907	-5.27794	70.4974	39.149	6.92756
-0.713333	10.7179	-0.160191	15.914	21.3433	8.65388	21.0003	14.374	87.4995	7.58476	69.3956	34.4539	40.0252	50.6354	9.97796	16.8456	118.916	101.774	6.85271	33.5999	21.5404	2.1708	-0.0912589	15.5113	17.08	-2.88045	96.1772	-12.3749	35.4573	54.1844	5.15461	-6.46491	5.95824	-6.60442	14.7202	13.1354	22.8341	19.7378	12.8376	38.8416	11.8614	63.5878	99.3073	8.53222	-4.96048	13.1991	-5.26691	70.5274	39.1907	6.90627
-0.712667	10.7673	-0.131612	15.9205	21.3305	8.65467	21.1224	14.343	87.4058	7.58355	69.3205	34.4635	39.978	50.7131	9.95883	16.8524	118.952	101.808	6.79411	33.5967	21.5513	2.1712	-0.0939419	15.4326	17.063	-2.86398	96.0816	-12.3771	35.4513	54.1778	5.11801	-6.4588	5.98198	-6.5757	14.6326	13.1752	22.7706	19.6888	12.8429	38.8581	11.7998	63.5697	99.3291	8.52398	-4.94323	13.2075	-5.25589	70.5574	39.2323	6.88497
-0.712	10.8167	-0.103034	15.927	21.3178	8.65547	21.2445	14.3119	87.3121	7.58234	69.2454	34.4731	39.9309	50.7908	9.93969	16.8593	118.987	101.841	6.7355	33.5935	21.5621	2.1716	-0.096625	15.3539	17.0459	-2.84752	95.9859	-12.3793	35.4454	54.1712	5.08142	-6.45269	6.00573	-6.54699	14.5449	13.2151	22.7071	19.6397	12.8482	38.8747	11.7381	63.5517	99.3509	8.51574	-4.92599	13.2159	-5.24487	70.5873	39.274	6.86368
-0.711333	10.8661	-0.074455	15.9336	21.305	8.65626	21.3666	14.2809	87.2184	7.58113	69.1704	34.4827	39.8837	50.8685	9.92055	16.8661	119.023	101.875	6.67689	33.5903	21.5527	2.172	-0.099308	15.2751	17.0288	-2.83105	95.8902	-12.3815	35.4395	54.1647	5.04482	-6.44657	6.02947	-6.51827	14.4573	13.255	22.6436	19.5906	12.8535	38.8912	11.6765	63.5337	99.3727	8.5075	-4.90874	13.2243	-5.23385	70.6173	39.3157	6.84239
-0.710667	10.9156	-0.0458765	15.9401	21.2922	8.65705	21.4887	14.2499	87.1246	7.57993	69.0953	34.4924	39.8366	50.9462	9.90142	16.8729	119.058	101.908	6.61829	33.5871	21.4959	2.1724	-0.101991	15.1964	17.0118	-2.81459	95.7946	-12.3837	35.4336	54.1581	5.00823	-6.44046	6.05322	-6.48956	14.3696	13.2948	22.5801	19.5415	12.8588	38.9077	11.6148	63.5157	99.3945	8.49926	-4.8915	13.2327	-5.22282	70.6472	39.3574	6.8211
-0.71	10.965	-0.0172979	15.9466	21.2794	8.65784	21.6108	14.2188	87.0309	7.57872	69.0202	34.502	39.7894	51.0239	9.88228	16.8797	119.093	101.942	6.55968	33.5839	21.4392	2.1728	-0.104674	15.1176	16.9947	-2.79813	95.6989	-12.3859	35.4277	54.1515	4.97164	-6.43435	6.07696	-6.46084	14.282	13.3347	22.5166	19.4924	12.8641	38.9243	11.5531	63.4976	99.4162	8.49102	-4.87425	13.2411	-5.2118	70.6772	39.3991	6.79981
-0.709333	11.0144	0.0112807	15.9532	21.2666	8.65863	21.7329	14.1878	86.9372	7.57751	68.9452	34.5116	39.7423	51.1015	9.86314	16.8865	119.129	101.975	6.50107	33.5807	21.3824	2.18224	-0.107357	15.0389	16.9777	-2.78166	95.6032	-12.3881	35.4217	54.1449	4.93504	-6.42823	6.10071	-6.43212	14.1944	13.3746	22.4531	19.4433	12.8694	38.9408	11.4915	63.4796	99.438	8.48278	-4.85701	13.2495	-5.20078	70.7071	39.4408	6.77852
-0.708667	11.0638	0.0398593	15.9597	21.2538	8.65942	21.855	14.1567	86.8435	7.5763	68.8701	34.5213	39.6951	51.1792	9.84401	16.8933	119.164	102.009	6.44247	33.5775	21.3256	2.1944	-0.11004	14.9602	16.9606	-2.7652	95.5076	-12.3903	35.4158	54.1383	4.89845	-6.42212	6.12445	-6.40341	14.1067	13.4144	22.3896	19.3942	12.8747	38.9573	11.4298	63.4616	99.4598	8.47454	-4.83976	13.2579	-5.18976	70.7371	39.4825	6.75722
-0.708	11.1132	0.0684379	15.9662	21.241	8.66022	21.9771	14.1257	86.7498	7.57509	68.795	34.5309	39.648	51.2569	9.82487	16.9002	119.2	102.042	6.38386	33.5744	21.2688	2.20656	-0.112723	14.8814	16.9435	-2.74873	95.4119	-12.3925	35.4099	54.1317	4.86185	-6.41601	6.1482	-6.37469	14.0191	13.4543	22.3262	19.3451	12.88	38.9739	11.3682	63.4436	99.4816	8.4663	-4.82252	13.2663	-5.17874	70.7671	39.5242	6.73593
-0.707333	11.1626	0.0970164	15.9727	21.2282	8.66101	22.0992	14.0947	86.6561	7.57388	68.7199	34.5405	39.6008	51.3346	9.80573	16.907	119.235	102.075	6.32525	33.5712	21.212	2.21872	-0.115406	14.8027	16.9265	-2.73227	95.3162	-12.3947	35.404	54.1251	4.82526	-6.40989	6.17194	-6.34598	13.9315	13.4942	22.2627	19.296	12.8853	38.9904	11.3065	63.4256	99.5034	8.45806	-4.80528	13.2747	-5.16771	70.797	39.5658	6.71464
-0.706667	11.212	0.125595	15.9793	21.2155	8.6618	22.2213	14.0636	86.5623	7.57267	68.6449	34.5501	39.5537	51.4123	9.7866	16.9138	119.27	102.109	6.26664	33.568	21.1553	2.23088	-0.118089	14.7239	16.9094	-2.71581	95.2205	-12.3968	35.3981	54.1185	4.78866	-6.40378	6.19569	-6.31726	13.8438	13.534	22.1992	19.2469	12.8906	39.0069	11.2448	63.4075	99.5251	8.44982	-4.78803	13.2831	-5.15669	70.827	39.6075	6.69335
-0.706	11.2614	0.154174	15.9858	21.2027	8.66259	22.3434	14.0326	86.4686	7.57147	68.5698	34.5598	39.5065	51.49	9.76746	16.9206	119.306	102.142	6.20804	33.5648	21.0985	2.24304	-0.120772	14.6452	16.8924	-2.69934	95.1249	-12.399	35.3921	54.1119	4.75207	-6.39767	6.21943	-6.28855	13.7562	13.5739	22.1357	19.1979	12.8959	39.0235	11.1832	63.3895	99.5469	8.44158	-4.77079	13.2915	-5.14567	70.8569	39.6492	6.67206
-0.705333	11.3108	0.182752	15.9923	21.1899	8.66338	22.4655	14.0015	86.3749	7.57026	68.4947	34.5694	39.4594	51.5676	9.74833	16.9274	119.341	102.176	6.14943	33.5616	21.0417	2.2552	-0.13125	14.5665	16.8753	-2.68288	95.0292	-12.4012	35.3862	54.1053	4.71547	-6.39155	6.24318	-6.25983	13.6685	13.6138	22.0722	19.1488	12.9012	39.04	11.1215	63.3715	99.5687	8.43334	-4.75354	13.2999	-5.13465	70.8869	39.6909	6.65077
-0.704667	11.3603	0.211331	15.9988	21.1771	8.66417	22.5875	13.9705	86.2812	7.56905	68.4196	34.579	39.4122	51.6453	9.72919	16.9342	119.377	102.209	6.09082	33.5584	20.9849	2.26736	-0.144792	14.4877	16.8582	-2.66641	94.9335	-12.4034	35.3803	54.0987	4.67888	-6.38544	6.26692	-6.23112	13.5809	13.6536	22.0087	19.0997	12.9065	39.0565	11.0599	63.3535	99.5905	8.4251	-4.7363	13.3083	-5.12362	70.9169	39.7326	6.62947
-0.704	11.4097	0.239909	16.0054	21.1643	8.66497	22.7096	13.9395	86.1875	7.56784	68.3446	34.5886	39.3651	51.723	9.71005	16.9411	119.412	102.243	6.03222	33.5552	20.9281	2.27952	-0.158335	14.409	16.8412	-2.64995	94.8379	-12.4056	35.3744	54.0921	4.64228	-6.37933	6.29067	-6.2024	13.4933	13.6935	21.9452	19.0506	12.9118	39.0731	10.9982	63.3355	99.6123	8.41686	-4.71905	13.3167	-5.1126	70.9468	39.7743	6.60818
-0.703333	11.4591	0.268488	16.0119	21.1515	8.66576	22.8317	13.9084	86.0937	7.56663	68.2695	34.5983	39.3179	51.8007	9.69092	16.9479	119.448	102.276	5.97361	33.552	20.8714	2.29168	-0.171878	14.3303	16.8241	-2.63349	94.7422	-12.4078	35.3685	54.0856	4.60569	-6.37321	6.31441	-6.17369	13.4056	13.7334	21.8817	19.0015	12.9171	39.0896	10.9365	63.3174	99.6341	8.40862	-4.70181	13.3251	-5.10158	70.9768	39.816	6.58689
-0.702667	11.5085	0.297067	16.0184	21.1387	8.66655	22.9538	13.8774	86	7.56542	68.1944	34.6079	39.2708	51.8784	9.67178	16.9547	119.483	102.31	5.915	33.5488	20.8146	2.30384	-0.185421	14.2515	16.8071	-2.61702	94.6465	-12.41	35.3625	54.079	4.56909	-6.3671	6.33816	-6.14497	13.318	13.7732	21.8182	18.9524	12.9224	39.1061	10.8749	63.2994	99.6558	8.40038	-4.68457	13.3335	-5.09056	71.0067	39.8577	6.5656
-0.702	11.5579	0.325645	16.025	21.1259	8.66734	23.0759	13.8463	85.9063	7.56421	68.1193	34.6175	39.2236	51.9561	9.65264	16.9615	119.518	102.343	5.85639	33.5456	20.7578	2.31599	-0.198964	14.1728	16.79	-2.60056	94.5509	-12.4122	35.3566	54.0724	4.5325	-6.36099	6.3619	-6.11626	13.2304	13.8131	21.7548	18.9033	12.9277	39.1227	10.8132	63.2814	99.6776	8.39214	-4.66732	13.3419	-5.07954	71.0367	39.8993	6.54431
-0.701333	11.6073	0.354224	16.0315	21.1132	8.66813	23.198	13.8153	85.8126	7.56301	68.0443	34.6271	39.1765	52.0338	9.63351	16.9683	119.554	102.377	5.79779	33.5424	20.701	2.32815	-0.212507	14.094	16.773	-2.58409	94.4552	-12.4144	35.3507	54.0658	4.49591	-6.35488	6.38565	-6.08754	13.1427	13.853	21.6913	18.8542	12.933	39.1392	10.7516	63.2634	99.6994	8.3839	-4.65008	13.3503	-5.06851	71.0667	39.941	6.52302
-0.700667	11.6567	0.382802	16.038	21.1004	8.66892	23.3201	13.7843	85.7189	7.5618	67.9692	34.6368	39.1293	52.1114	9.61437	16.9752	119.589	102.41	5.73918	33.5392	20.6443	2.34031	-0.22605	14.0153	16.7559	-2.56763	94.3595	-12.4166	35.3448	54.0592	4.45931	-6.34876	6.40939	-6.05883	13.0551	13.8929	21.6278	18.8051	12.9383	39.1557	10.6899	63.2453	99.7212	8.37566	-4.63283	13.3587	-5.05749	71.0966	39.9827	6.50173
-0.7	11.7061	0.411381	16.0445	21.0876	8.66972	23.4422	13.7532	85.6251	7.56059	67.8941	34.6464	39.0822	52.1891	9.59523	16.982	119.625	102.444	5.68057	33.536	20.5875	2.35247	-0.239592	13.9366	16.7388	-2.55117	94.2639	-12.4188	35.3388	54.0526	4.42272	-6.34265	6.43314	-6.03011	12.9675	13.9327	21.5643	18.7561	12.9436	39.1723	10.6282	63.2273	99.743	8.36742	-4.61559	13.3671	-5.04647	71.1266	40.0244	6.48043
-0.699333	11.7555	0.439959	16.0511	21.0748	8.67051	23.5643	13.7222	85.5314	7.55938	67.819	34.656	39.035	52.2668	9.5761	16.9888	119.66	102.477	5.62197	33.5328	20.5307	2.36463	-0.253135	13.8578	16.7218	-2.5347	94.1682	-12.421	35.3329	54.046	4.38612	-6.33654	6.45688	-6.00139	12.8798	13.9726	21.5008	18.707	12.9489	39.1888	10.5666	63.2093	99.7647	8.35918	-4.59834	13.3755	-5.03545	71.1565	40.0661	6.45914
-0.698667	11.805	0.468538	16.0576	21.062	8.6713	23.6864	13.6911	85.4377	7.55817	67.744	34.6656	38.9878	52.3445	9.55696	16.9956	119.695	102.511	5.56336	33.5264	20.4739	2.37679	-0.266678	13.7791	16.7047	-2.51824	94.0725	-12.4231	35.327	54.0394	4.34953	-6.33042	6.48063	-5.97268	12.7922	14.0125	21.4373	18.6579	12.9542	39.2053	10.5049	63.1913	99.7865	8.35094	-4.5811	13.3839	-5.02442	71.1865	40.1078	6.43785
-0.698	11.8544	0.497117	16.0641	21.0492	8.67209	23.8085	13.6601	85.344	7.55696	67.6689	34.6753	38.9407	52.4222	9.53783	17.0024	119.731	102.544	5.50475	33.4913	20.4171	2.38895	-0.280221	13.7004	16.6877	-2.50177	93.9769	-12.4253	35.3211	54.0328	4.31293	-6.32431	6.50438	-5.94396	12.7045	14.0523	21.3738	18.6088	12.9595	39.2219	10.4433	63.1733	99.8083	8.3427	-4.56386	13.3923	-5.0134	71.2165	40.1495	6.41656
-0.697333	11.9038	0.525695	16.0706	21.0364	8.67288	23.9306	13.6291	85.2503	7.55575	67.5938	34.6849	38.8935	52.4999	9.51869	17.0092	119.766	102.578	5.44614	33.4563	20.3604	2.40111	-0.293764	13.6216	16.6706	-2.48531	93.8812	-12.4275	35.3152	54.0262	4.27634	-6.3182	6.52812	-5.91525	12.6169	14.0922	21.3103	18.5597	12.9648	39.2384	10.3816	63.1552	99.8301	8.33446	-4.54661	13.4007	-5.00238	71.2464	40.1912	6.39527
-0.696667	11.9532	0.554274	16.0772	21.0237	8.67367	24.0527	13.598	85.1566	7.55455	67.5187	34.6945	38.8464	52.5775	9.49955	17.0161	119.802	102.611	5.38754	33.4212	20.3036	2.41327	-0.307307	13.5429	16.6535	-2.46885	93.7855	-12.4297	35.3092	54.0196	4.23974	-6.31208	6.55187	-5.88653	12.5293	14.1321	21.2468	18.5106	12.9701	39.255	10.32	63.1372	99.8519	8.32622	-4.52937	13.4091	-4.99136	71.2764	40.2328	6.37398
-0.696	12.0026	0.582852	16.0837	21.0109	8.67447	24.1748	13.567	85.0628	7.55334	67.4437	34.7042	38.7992	52.6552	9.48042	17.0229	119.837	102.645	5.32893	33.3861	20.2468	2.42543	-0.320849	13.4641	16.6365	-2.45238	93.6899	-12.4319	35.3033	54.013	4.20315	-6.30597	6.57561	-5.85782	12.4416	14.1719	21.1834	18.4615	12.9754	39.2715	10.2583	63.1192	99.8737	8.31798	-4.51212	13.4175	-4.98033	71.3063	40.2745	6.35268
-0.695333	12.052	0.611431	16.0902	20.9981	8.67526	24.2969	13.5359	84.9691	7.55213	67.3686	34.7138	38.7521	52.7329	9.46128	17.0297	119.873	102.678	5.27032	33.351	20.19	2.43759	-0.334392	13.3854	16.6194	-2.43592	93.5942	-12.4341	35.2974	54.0065	4.16655	-6.29986	6.59936	-5.8291	12.354	14.2118	21.1199	18.4124	12.9807	39.288	10.1966	63.1012	99.8954	8.30974	-4.49488	13.4259	-4.96931	71.3363	40.3162	6.33139
-0.694667	12.1014	0.640009	16.0967	20.9853	8.67605	24.419	13.5049	84.8754	7.55092	67.2935	34.7234	38.7049	52.8106	9.44214	17.0365	119.908	102.712	5.21172	33.3159	20.1332	2.44975	-0.347935	13.3067	16.6024	-2.41945	93.4985	-12.4363	35.2915	53.9999	4.12996	-6.29374	6.6231	-5.80039	12.2664	14.2517	21.0564	18.3633	12.986	39.3046	10.135	63.0831	99.9172	8.3015	-4.47763	13.4343	-4.95829	71.3663	40.3579	6.3101
-0.694	12.1508	0.668588	16.1033	20.9725	8.67684	24.541	13.4739	84.7817	7.54971	67.2184	34.733	38.6578	52.8883	9.42301	17.0433	119.943	102.745	5.15311	33.2809	20.0765	2.46191	-0.361478	13.2279	16.5853	-2.40299	93.4029	-12.4385	35.2856	53.9933	4.09336	-6.28763	6.64685	-5.77167	12.1787	14.2915	20.9929	18.3142	12.9913	39.3211	10.0733	63.0651	99.939	8.29326	-4.46039	13.4427	-4.94727	71.3962	40.3996	6.28881
-0.693333	12.2003	0.697167	16.1098	20.9597	8.67763	24.6631	13.4428	84.688	7.5485	67.1434	34.7427	38.6106	52.966	9.40387	17.0501	119.979	102.779	5.0945	33.2458	20.0197	2.47407	-0.375021	13.1492	16.5682	-2.38653	93.3072	-12.4407	35.2796	53.9867	4.05677	-6.28152	6.67059	-5.74296	12.0911	14.3314	20.9294	18.2652	12.9966	39.3376	10.0117	63.0471	99.9608	8.28502	-4.44315	13.4511	-4.93625	71.4262	40.4413	6.26752
-0.692667	12.2497	0.725745	16.1163	20.9469	8.67842	24.7852	13.4118	84.5942	7.5473	67.0683	34.7523	38.5635	53.0436	9.38474	17.057	120.014	102.812	5.03589	33.2107	19.9629	2.48623	-0.388564	13.0704	16.5512	-2.37006	93.2115	-12.4429	35.2737	53.9801	4.02017	-6.2754	6.69434	-5.71424	12.0034	14.3713	20.8659	18.2161	13.0019	39.3542	9.94999	63.0291	99.9826	8.27678	-4.4259	13.4595	-4.92522	71.4561	40.483	6.24623
-0.692	12.2991	0.754324	16.1229	20.9341	8.67922	24.9073	13.3807	84.5005	7.54609	66.9932	34.7619	38.5163	53.1213	9.3656	17.0638	120.05	102.845	4.97729	33.1756	19.9061	2.49839	-0.402107	12.9917	16.5341	-2.3536	93.1159	-12.4451	35.2678	53.9735	3.98358	-6.26929	6.71808	-5.68553	11.9158	14.4111	20.8024	18.167	13.0072	39.3707	9.88833	63.0111	100.004	8.26854	-4.40866	13.4679	-4.9142	71.4861	40.5247	6.22493
-0.691333	12.3485	0.782902	16.1294	20.9214	8.68001	25.0294	13.3497	84.4068	7.54488	66.9181	34.7715	38.4692	53.199	9.34646	17.0706	120.085	102.879	4.91868	33.1406	19.8493	2.51055	-0.415649	12.913	16.5171	-2.33714	93.0202	-12.4473	35.2619	53.9669	3.94699	-6.26318	6.74183	-5.65681	11.8282	14.451	20.7389	18.1179	13.0125	39.3872	9.82668	62.993	100.026	8.2603	-4.39141	13.4763	-4.90318	71.5161	40.5663	6.20364
-0.690667	12.3979	0.811481	16.1359	20.9086	8.6808	25.1515	13.3187	84.3131	7.54367	66.8431	34.7812	38.422	53.2767	9.32733	17.0774	120.12	102.912	4.86007	33.1055	19.7926	2.52271	-0.429192	12.8342	16.5	-2.32067	92.9245	-12.4495	35.256	53.9603	3.91039	-6.25706	6.76557	-5.6281	11.7405	14.4909	20.6755	18.0688	13.0177	39.4038	9.76502	62.975	100.048	8.25206	-4.37417	13.4847	-4.89216	71.546	40.608	6.18235
-0.69	12.4473	0.84006	16.1424	20.8958	8.68159	25.2736	13.2876	84.2194	7.54246	66.768	34.7908	38.3749	53.3544	9.30819	17.0842	120.156	102.946	4.80147	33.0704	19.7358	2.53487	-0.442735	12.7555	16.4829	-2.30421	92.8289	-12.4516	35.25	53.9537	3.8738	-6.25095	6.78932	-5.59938	11.6529	14.5307	20.612	18.0197	13.023	39.4203	9.70336	62.957	100.07	8.24382	-4.35692	13.4931	-4.88113	71.576	40.6497	6.16106
-0.689333	12.4967	0.868638	16.149	20.883	8.68238	25.3957	13.2566	84.1256	7.54125	66.6929	34.8004	38.3277	53.4321	9.28905	17.091	120.191	102.979	4.74286	33.0353	19.679	2.54703	-0.456278	12.6768	16.4659	-2.28774	92.7332	-12.4538	35.2441	53.9471	3.8372	-6.24484	6.81306	-5.57066	11.5653	14.5706	20.5485	17.9706	13.0283	39.4368	9.6417	62.939	100.091	8.23558	-4.33968	13.5015	-4.87011	71.6059	40.6914	6.13977
-0.688667	12.5461	0.897217	16.1555	20.8702	8.68317	25.5178	13.2255	84.0319	7.54004	66.6178	34.81	38.2806	53.5098	9.26992	17.0979	120.227	103.013	4.68425	33.0002	19.6222	2.55919	-0.469821	12.598	16.4488	-2.27128	92.6375	-12.456	35.2382	53.9405	3.80061	-6.23873	6.83681	-5.54195	11.4776	14.6105	20.485	17.9215	13.0336	39.4534	9.58004	62.9209	100.113	8.22734	-4.32243	13.5099	-4.85909	71.6359	40.7331	6.11848
-0.688	12.5955	0.925795	16.162	20.8574	8.68397	25.6399	13.1945	83.9382	7.53884	66.5428	34.8197	38.2334	53.5874	9.25078	17.1047	120.262	103.046	4.62564	32.9652	19.5654	2.57135	-0.483364	12.5193	16.4318	-2.25482	92.5419	-12.4582	35.2323	53.9339	3.76401	-6.23261	6.86055	-5.51323	11.39	14.6503	20.4215	17.8724	13.0389	39.4699	9.51838	62.9029	100.135	8.2191	-4.30519	13.5183	-4.84807	71.6659	40.7748	6.09718
-0.687333	12.645	0.954374	16.1685	20.8446	8.68476	25.762	13.1635	83.8445	7.53763	66.4677	34.8293	38.1863	53.6651	9.23164	17.1115	120.297	103.08	4.56704	32.9301	19.5087	2.58351	-0.496907	12.4405	16.4147	-2.23835	92.4462	-12.4604	35.2263	53.9273	3.72742	-6.2265	6.8843	-5.48452	11.3024	14.6902	20.358	17.8234	13.0442	39.4864	9.45672	62.8849	100.157	8.21086	-4.28795	13.5267	-4.83705	71.6958	40.8165	6.07589
-0.686667	12.6944	0.982952	16.1751	20.8318	8.68555	25.8841	13.1324	83.7508	7.53642	66.3926	34.8389	38.1391	53.7428	9.21251	17.1183	120.333	103.113	4.50843	32.895	19.4519	2.59566	-0.510449	12.3618	16.3976	-2.22189	92.3505	-12.4626	35.2204	53.9208	3.69082	-6.22039	6.90804	-5.4558	11.2147	14.7301	20.2945	17.7743	13.0495	39.503	9.39506	62.8669	100.179	8.20262	-4.2707	13.5351	-4.82602	71.7258	40.8582	6.0546
-0.686	12.7438	1.01153	16.1816	20.8191	8.68634	26.0062	13.1014	83.6571	7.53521	66.3176	34.8486	38.092	53.8205	9.19337	17.1251	120.368	103.147	4.44982	32.8599	19.3951	2.60782	-0.523992	12.2831	16.3806	-2.20542	92.2549	-12.4648	35.2145	53.9142	3.65423	-6.21427	6.93179	-5.42709	11.1271	14.7699	20.231	17.7252	13.0548	39.5195	9.3334	62.8489	100.2	8.19438	-4.25346	13.5435	-4.815	71.7557	40.8998	6.03331
-0.685333	12.7932	1.04011	16.1881	20.8063	8.68713	26.1283	13.0703	83.5633	7.534	66.2425	34.8582	38.0448	53.8982	9.17424	17.1319	120.404	103.18	4.39122	32.8248	19.3383	2.61998	-0.537535	12.2043	16.3635	-2.18896	92.1592	-12.467	35.2086	53.9076	3.61763	-6.20816	6.95553	-5.39837	11.0394	14.8098	20.1675	17.6761	13.0601	39.536	9.27174	62.8308	100.222	8.18614	-4.23621	13.5519	-4.80398	71.7857	40.9415	6.01202
-0.684667	12.8426	1.06869	16.1947	20.7935	8.68792	26.2504	13.0393	83.4696	7.53279	66.1674	34.8678	37.9977	53.9759	9.1551	17.1388	120.439	103.214	4.33261	32.7898	19.2815	2.63214	-0.551078	12.1256	16.3465	-2.1725	92.0635	-12.4692	35.2027	53.901	3.58104	-6.20205	6.97928	-5.36966	10.9518	14.8497	20.1041	17.627	13.0654	39.5526	9.21008	62.8128	100.244	8.1779	-4.21897	13.5603	-4.79296	71.8157	40.9832	5.99073
-0.684	12.892	1.09727	16.2012	20.7807	8.68872	26.3725	13.0082	83.3759	7.53158	66.0923	34.8774	37.9505	54.0535	9.13596	17.1456	120.475	103.247	4.274	32.7547	19.2248	2.6443	-0.564621	12.0469	16.3294	-2.15603	91.9679	-12.4714	35.1967	53.8944	3.54444	-6.19593	7.00302	-5.34094	10.8642	14.8895	20.0406	17.5779	13.0707	39.5691	9.14842	62.7948	100.266	8.16966	-4.20172	13.5687	-4.78193	71.8456	41.0249	5.96943
-0.683333	12.9414	1.12585	16.2077	20.7679	8.68951	26.4946	12.9772	83.2822	7.53038	66.0173	34.8871	37.9034	54.1312	9.11683	17.1524	120.51	103.281	4.2154	32.7196	19.168	2.65646	-0.578164	11.9681	16.3124	-2.13957	91.8722	-12.4736	35.1908	53.8878	3.50785	-6.18982	7.02677	-5.31223	10.7765	14.9294	19.9771	17.5288	13.076	39.5856	9.08676	62.7768	100.288	8.16142	-4.18448	13.5771	-4.77091	71.8756	41.0666	5.94814
-0.682667	12.9908	1.15442	16.2142	20.7551	8.6903	26.6166	12.9462	83.1885	7.52917	65.9422	34.8967	37.8562	54.2089	9.09769	17.1592	120.545	103.314	4.15679	32.6845	19.1112	2.66862	-0.591707	11.8894	16.2953	-2.1231	91.7765	-12.4758	35.1849	53.8812	3.47126	-6.18371	7.05051	-5.28351	10.6889	14.9693	19.9136	17.4797	13.0813	39.6022	9.0251	62.7587	100.309	8.15318	-4.16724	13.5855	-4.75989	71.9055	41.1083	5.92685
-0.682	13.0402	1.183	16.2208	20.7423	8.69109	26.7387	12.9151	83.0947	7.52796	65.8671	34.9063	37.8091	54.2866	9.07855	17.166	120.581	103.348	4.09818	32.6494	19.0544	2.68078	-0.605249	11.8106	16.2782	-2.10664	91.6809	-12.4779	35.179	53.8746	3.43466	-6.17759	7.07426	-5.2548	10.6013	15.0091	19.8501	17.4306	13.0866	39.6187	8.96344	62.7407	100.331	8.14494	-4.14999	13.594	-4.74887	71.9355	41.15	5.90556
-0.681333	13.0897	1.21158	16.2273	20.7295	8.69188	26.8608	12.8841	83.001	7.52675	65.792	34.9159	37.7619	54.3643	9.05942	17.1729	120.616	103.381	4.03957	32.6144	18.9976	2.69294	-0.618792	11.7319	16.2612	-2.09018	91.5852	-12.4801	35.1731	53.868	3.39807	-6.17148	7.098	-5.22608	10.5136	15.049	19.7866	17.3815	13.0919	39.6352	8.90178	62.7227	100.353	8.1367	-4.13275	13.6024	-4.73784	71.9655	41.1917	5.88427
-0.680667	13.1391	1.24016	16.2338	20.7168	8.69267	26.9829	12.853	82.9073	7.52554	65.717	34.9256	37.7148	54.442	9.04028	17.1797	120.652	103.415	3.98097	32.5793	18.9409	2.7051	-0.632335	11.6532	16.2441	-2.07371	91.4895	-12.4823	35.1671	53.8614	3.36147	-6.16537	7.12175	-5.19737	10.426	15.0889	19.7231	17.3325	13.0972	39.6518	8.84012	62.7047	100.375	8.12846	-4.1155	13.6108	-4.72682	71.9954	41.2333	5.86298
-0.68	13.1885	1.26874	16.2403	20.704	8.69347	27.105	12.822	82.8136	7.52433	65.6419	34.9352	37.6676	54.5196	9.02114	17.1865	120.687	103.448	3.92236	32.5442	18.8841	2.71726	-0.645878	11.5744	16.2271	-2.05725	91.3939	-12.4845	35.1612	53.8548	3.32488	-6.15925	7.14549	-5.16865	10.3383	15.1287	19.6596	17.2834	13.1025	39.6683	8.77847	62.6867	100.396	8.12022	-4.09826	13.6192	-4.7158	72.0254	41.275	5.84168
-0.679333	13.2379	1.29732	16.2469	20.6851	8.69426	27.2271	12.791	82.7199	7.52313	65.5668	34.9448	37.6205	54.5973	9.00201	17.1933	120.722	103.482	3.86375	32.5091	18.8273	2.72942	-0.659421	11.4957	16.21	-2.04078	91.2982	-12.4867	35.1553	53.8482	3.28828	-6.15314	7.16924	-5.13993	10.2507	15.1686	19.5961	17.2343	13.1078	39.6848	8.71681	62.6686	100.418	8.11198	-4.08101	13.6276	-4.70478	72.0553	41.3167	5.82039
-0.678667	13.2873	1.3259	16.2534	20.6578	8.69505	27.3492	12.7599	82.6261	7.52192	65.4917	34.9544	37.5733	54.675	8.98287	17.2001	120.758	103.515	3.80515	32.474	18.7705	2.74158	-0.672964	11.4169	16.1929	-2.02432	91.2025	-12.4889	35.1494	53.8417	3.25169	-6.14703	7.19298	-5.11122	10.1631	15.2085	19.5327	17.1852	13.1131	39.7014	8.65515	62.6506	100.44	8.10374	-4.06377	13.636	-4.69376	72.0853	41.3584	5.7991
-0.678	13.3367	1.35447	16.2599	20.6305	8.69584	27.4713	12.7289	82.5324	7.52071	65.4167	34.9641	37.5262	54.7527	8.96374	17.2069	120.793	103.549	3.74654	32.439	18.7138	2.75374	-0.686506	11.3382	16.1759	-2.00786	91.1069	-12.4911	35.1435	53.8351	3.21509	-6.14092	7.21673	-5.0825	10.0754	15.2483	19.4692	17.1361	13.1184	39.7179	8.59349	62.6326	100.462	8.0955	-4.04653	13.6444	-4.68273	72.1152	41.4001	5.77781
-0.677333	13.3861	1.38305	16.2664	20.6031	8.69663	27.5934	12.6978	82.4387	7.5195	65.3416	34.9737	37.479	54.8304	8.9446	17.2138	120.829	103.582	3.68793	32.4039	18.657	2.7659	-0.700049	11.2595	16.1588	-1.99139	91.0112	-12.4933	35.1375	53.8285	3.1785	-6.1348	7.24047	-5.05379	9.9878	15.2882	19.4057	17.087	13.1237	39.7344	8.53183	62.6146	100.484	8.08726	-4.02928	13.6528	-4.67171	72.1452	41.4418	5.75652
-0.676667	13.4355	1.41163	16.273	20.5758	8.69743	27.7155	12.6668	82.345	7.51829	65.2665	34.9833	37.4319	54.9081	8.92546	17.2206	120.864	103.615	3.62932	32.3688	18.6002	2.77806	-0.713592	11.1807	16.1418	-1.97493	90.9155	-12.4955	35.1316	53.8219	3.1419	-6.12869	7.26422	-5.02507	9.90016	15.3281	19.3422	17.0379	13.129	39.751	8.47017	62.5965	100.505	8.07902	-4.01204	13.6612	-4.66069	72.1752	41.4835	5.73523
-0.676	13.4849	1.44021	16.2795	20.5485	8.69822	27.8376	12.6358	82.2513	7.51708	65.1914	34.993	37.3847	54.9858	8.90633	17.2274	120.899	103.649	3.57072	32.3337	18.5434	2.79022	-0.727135	11.102	16.1247	-1.95846	90.8199	-12.4977	35.1257	53.8153	3.10531	-6.12258	7.28796	-4.99636	9.81252	15.3679	19.2787	16.9888	13.1343	39.7675	8.40851	62.5785	100.527	8.07078	-3.99479	13.6696	-4.64967	72.2051	41.5252	5.71393
-0.675333	13.5344	1.46879	16.286	20.5212	8.69901	27.9597	12.6047	82.1575	7.51587	65.1164	35.0026	37.3376	55.0634	8.88719	17.2342	120.935	103.682	3.51211	32.2987	18.4866	2.80238	-0.740678	11.0233	16.1076	-1.942	90.7242	-12.4999	35.1198	53.8087	3.06871	-6.11646	7.31171	-4.96764	9.72489	15.4078	19.2152	16.9397	13.1396	39.784	8.34685	62.5605	100.549	8.06254	-3.97755	13.678	-4.63864	72.2351	41.5668	5.69264
-0.674666	13.5838	1.49737	16.2926	20.4938	8.6998	28.0818	12.5737	82.0638	7.51467	65.0413	35.0122	37.2904	55.1411	8.86805	17.241	120.97	103.716	3.4535	32.2636	18.4299	2.81454	-0.754221	10.9445	16.0906	-1.92554	90.6285	-12.5021	35.1138	53.8021	3.03212	-6.11035	7.33546	-4.93893	9.63725	15.4477	19.1517	16.8906	13.1449	39.8006	8.28519	62.5425	100.571	8.0543	-3.9603	13.6864	-4.62762	72.265	41.6085	5.67135
-0.674	13.6332	1.52595	16.2991	20.4665	8.70059	28.2039	12.5426	81.9701	7.51346	64.9662	35.0218	37.2433	55.2188	8.84892	17.2478	121.006	103.749	3.3949	32.2285	18.3731	2.8267	-0.767764	10.8658	16.0735	-1.90907	90.5329	-12.5043	35.1079	53.7955	2.99552	-6.10424	7.3592	-4.91021	9.54961	15.4875	19.0882	16.8416	13.1502	39.8171	8.22353	62.5245	100.592	8.04606	-3.94306	13.6948	-4.6166	72.295	41.6502	5.65006
-0.673333	13.6826	1.55452	16.3056	20.4392	8.70138	28.326	12.5116	81.8764	7.51225	64.8911	35.0315	37.1961	55.2965	8.82978	17.2547	121.041	103.783	3.33629	32.1934	18.3163	2.83886	-0.781306	10.787	16.0565	-1.89261	90.4372	-12.5064	35.102	53.7889	2.95893	-6.09812	7.38295	-4.8815	9.46198	15.5274	19.0247	16.7925	13.1555	39.8336	8.16187	62.5064	100.614	8.03782	-3.92582	13.7032	-4.60558	72.325	41.6919	5.62877
-0.672666	13.732	1.5831	16.3121	20.4119	8.70218	28.4481	12.4806	81.7827	7.51104	64.8161	35.0411	37.149	55.3742	8.81065	17.2615	121.077	103.816	3.27768	32.1583	18.2595	2.85102	-0.794849	10.7083	16.0394	-1.87614	90.3415	-12.5086	35.0961	53.7823	2.92234	-6.09201	7.40669	-4.85278	9.37434	15.5673	18.9613	16.7434	13.1608	39.8502	8.10021	62.4884	100.636	8.02957	-3.90857	13.7116	-4.59456	72.3549	41.7336	5.60748
-0.672	13.7814	1.61168	16.3187	20.3845	8.70297	28.5701	12.4495	81.689	7.50983	64.741	35.0507	37.1018	55.4519	8.79151	17.2683	121.112	103.85	3.21907	32.1233	18.2027	2.86318	-0.808392	10.6296	16.0223	-1.85968	90.2459	-12.5108	35.0902	53.7757	2.88574	-6.0859	7.43044	-4.82407	9.2867	15.6071	18.8978	16.6943	13.1661	39.8667	8.03855	62.4704	100.658	8.02133	-3.89133	13.72	-4.58353	72.3849	41.7753	5.58618
-0.671333	13.8308	1.64026	16.3252	20.3572	8.70376	28.6922	12.4185	81.5952	7.50862	64.6659	35.0603	37.0547	55.5295	8.77237	17.2751	121.147	103.883	3.16047	32.0882	18.146	2.87533	-0.821935	10.5508	16.0053	-1.84322	90.1502	-12.513	35.0842	53.7691	2.84915	-6.07978	7.45418	-4.79535	9.19907	15.647	18.8343	16.6452	13.1714	39.8832	7.97689	62.4524	100.68	8.01309	-3.87408	13.7284	-4.57251	72.4148	41.817	5.56489
-0.670666	13.8802	1.66884	16.3317	20.3299	8.70455	28.8143	12.3874	81.5015	7.50741	64.5908	35.07	37.0075	55.6072	8.75324	17.2819	121.183	103.917	3.10186	32.0531	18.0892	2.88749	-0.835478	10.4721	15.9882	-1.82675	90.0545	-12.5152	35.0783	53.7626	2.81255	-6.07367	7.47793	-4.76664	9.11143	15.6869	18.7708	16.5961	13.1767	39.8998	7.91523	62.4343	100.701	8.00485	-3.85684	13.7368	-4.56149	72.4448	41.8587	5.5436
-0.67	13.9296	1.69742	16.3382	20.3026	8.70534	28.9364	12.3564	81.4078	7.50621	64.5158	35.0796	36.9603	55.6849	8.7341	17.2887	121.218	103.95	3.04325	32.018	18.0324	2.89965	-0.849021	10.3934	15.9712	-1.81029	89.9589	-12.5174	35.0724	53.756	2.77596	-6.06756	7.50167	-4.73792	9.02379	15.7268	18.7073	16.547	13.182	39.9163	7.85357	62.4163	100.723	7.99661	-3.83959	13.7452	-4.55047	72.4748	41.9003	5.52231
-0.669333	13.9791	1.726	16.3448	20.2752	8.70613	29.0585	12.3254	81.3141	7.505	64.4407	35.0892	36.9132	55.7626	8.71496	17.2956	121.254	103.984	2.98465	31.9829	17.9756	2.91181	-0.862564	10.3146	15.9541	-1.79382	89.8632	-12.5196	35.0665	53.7494	2.73936	-6.06144	7.52542	-4.7092	8.93616	15.7666	18.6438	16.4979	13.1873	39.9328	7.79191	62.3983	100.745	7.98837	-3.82235	13.7536	-4.53944	72.5047	41.942	5.50102
-0.668666	14.0285	1.75457	16.3513	20.2479	8.70693	29.1806	12.2943	81.2204	7.50379	64.3656	35.0988	36.866	55.8403	8.69583	17.3024	121.289	104.017	2.92604	31.9479	17.9188	2.92397	-0.876106	10.2359	15.937	-1.77736	89.7675	-12.5218	35.0606	53.7428	2.70277	-6.05533	7.54916	-4.68049	8.84852	15.8065	18.5803	16.4488	13.1926	39.9494	7.73025	62.3803	100.767	7.98013	-3.8051	13.762	-4.52842	72.5347	41.9837	5.47973
-0.668	14.0779	1.78315	16.3578	20.2206	8.70772	29.3027	12.2633	81.1266	7.50258	64.2905	35.1085	36.8189	55.918	8.67669	17.3092	121.324	104.051	2.86743	31.9128	17.8621	2.93613	-0.889649	10.1571	15.92	-1.7609	89.6719	-12.524	35.0546	53.7362	2.66617	-6.04922	7.57291	-4.65177	8.76088	15.8464	18.5168	16.3998	13.1979	39.9659	7.6686	62.3623	100.788	7.97189	-3.78786	13.7704	-4.5174	72.5646	42.0254	5.45843
-0.667333	14.1273	1.81173	16.3644	20.1933	8.70851	29.4248	12.2322	81.0329	7.50137	64.2155	35.1181	36.7717	55.9956	8.65755	17.316	121.36	104.084	2.80882	31.8777	17.8053	2.94829	-0.903192	10.0784	15.9029	-1.74443	89.5762	-12.5262	35.0487	53.7296	2.65632	-6.0431	7.59665	-4.62306	8.67325	15.8862	18.4533	16.3507	13.2032	39.9825	7.60694	62.3442	100.81	7.96365	-3.77062	13.7788	-4.50638	72.5946	42.0671	5.43714
-0.666666	14.1767	1.84031	16.3709	20.1659	8.7093	29.5469	12.2012	80.9392	7.50016	64.1404	35.1277	36.7246	56.0733	8.63842	17.3228	121.395	104.118	2.75022	31.8426	17.7485	2.96045	-0.916735	9.99966	15.8859	-1.72797	89.4805	-12.5284	35.0428	53.723	2.65069	-6.03699	7.6204	-4.59434	8.58561	15.9261	18.3899	16.3016	13.2085	39.999	7.54528	62.3262	100.832	7.95541	-3.75337	13.7872	-4.49535	72.6246	42.1088	5.41585
-0.666	14.2261	1.86889	16.3774	20.1386	8.71009	29.669	12.1702	80.8455	7.49895	64.0653	35.1373	36.6774	56.151	8.61928	17.3297	121.431	104.151	2.69161	31.8075	17.6917	2.97261	-0.930278	9.92092	15.8688	-1.7115	89.3849	-12.5306	35.0369	53.7164	2.64505	-6.03088	7.64414	-4.56563	8.49797	15.966	18.3264	16.2525	13.2138	40.0155	7.48362	62.3082	100.854	7.94717	-3.73613	13.7956	-4.48433	72.6545	42.1505	5.39456
-0.665333	14.2755	1.89747	16.3839	20.1113	8.71088	29.7911	12.1391	80.7518	7.49775	63.9902	35.147	36.6303	56.2287	8.60015	17.3365	121.466	104.185	2.633	31.7725	17.6349	2.98477	-0.943821	9.84218	15.8518	-1.69504	89.2892	-12.5327	35.0309	53.7098	2.63942	-6.02477	7.66789	-4.53691	8.41034	16.0058	18.2629	16.2034	13.2191	40.0321	7.42196	62.2902	100.876	7.93893	-3.73287	13.804	-4.47331	72.6845	42.1922	5.37327
-0.664666	14.3249	1.92605	16.3905	20.084	8.71168	29.9132	12.1081	80.658	7.49654	63.9152	35.1566	36.5831	56.3064	8.58101	17.3433	121.502	104.218	2.5744	31.7374	17.5782	2.99693	-0.957363	9.76345	15.8347	-1.67858	89.1935	-12.5349	35.025	53.7032	2.63378	-6.01865	7.69163	-4.5082	8.3227	16.0457	18.1994	16.1543	13.2244	40.0486	7.3603	62.2721	100.897	7.93069	-3.73031	13.8124	-4.46229	72.7144	42.2338	5.35198
-0.664	14.3743	1.95462	16.397	20.0566	8.71247	30.0353	12.077	80.5643	7.49533	63.8401	35.1662	36.536	56.3841	8.56187	17.3501	121.537	104.252	2.51579	31.7023	17.5214	3.00909	-0.970906	9.68471	15.8176	-1.66211	89.0979	-12.5371	35.0191	53.6966	2.62815	-6.01254	7.71538	-4.47948	8.23506	16.0856	18.1359	16.1052	13.2297	40.0651	7.29864	62.2541	100.919	7.92245	-3.72774	13.8208	-4.45127	72.7444	42.2755	5.33068
-0.663333	14.4238	1.9832	16.4035	20.0293	8.71326	30.1574	12.046	80.4706	7.49412	63.765	35.1759	36.4888	56.4618	8.54274	17.3569	121.572	104.285	2.45718	31.6672	17.4646	3.02125	-0.984449	9.60597	15.8006	-1.64565	89.0022	-12.5393	35.0132	53.69	2.62251	-6.00643	7.73912	-4.45077	8.14742	16.1254	18.0724	16.0561	13.235	40.0817	7.23698	62.2361	100.941	7.91421	-3.72517	13.8292	-4.44024	72.7744	42.3172	5.30939
-0.662666	14.4732	2.01178	16.41	20.002	8.71405	30.2795	12.015	80.3769	7.49291	63.69	35.1855	36.4417	56.5394	8.5236	17.3637	121.608	104.319	2.39858	31.6322	17.4078	3.03341	-0.997992	9.52723	15.7835	-1.62918	88.9065	-12.5415	35.0073	53.6835	2.61688	-6.00031	7.76287	-4.42205	8.05979	16.1653	18.0089	16.007	13.2402	40.0982	7.17532	62.2181	100.963	7.90597	-3.7226	13.8376	-4.42922	72.8043	42.3589	5.2881
-0.662	14.5226	2.04036	16.4166	19.9747	8.71484	30.4016	11.9839	80.2832	7.4917	63.6149	35.1951	36.3945	56.6171	8.50446	17.3706	121.643	104.352	2.33997	31.5971	17.351	3.04557	-1.01153	9.44849	15.7665	-1.61272	88.8109	-12.5437	35.0013	53.6769	2.61124	-5.9942	7.78661	-4.39334	7.97215	16.2052	17.9454	15.9579	13.2455	40.1147	7.11366	62.2001	100.985	7.89773	-3.72004	13.846	-4.4182	72.8343	42.4006	5.26681
-0.661333	14.572	2.04949	16.4231	19.9473	8.71563	30.5236	11.9529	80.1895	7.4905	63.5398	35.2047	36.3474	56.6948	8.48533	17.3774	121.679	104.385	2.28136	31.562	17.2943	3.05773	-1.02508	9.36975	15.7494	-1.59626	88.7152	-12.5459	34.9954	53.6703	2.60561	-5.98809	7.81036	-4.36462	7.88451	16.245	17.8819	15.9089	13.2508	40.1313	7.052	62.182	101.006	7.88949	-3.71747	13.8544	-4.40718	72.8642	42.4423	5.24552
-0.660666	14.6214	2.05078	16.4296	19.92	8.71643	30.6457	11.9218	80.0957	7.48929	63.4647	35.2144	36.3002	56.7725	8.46619	17.3842	121.714	104.419	2.22275	31.5269	17.2375	3.06989	-1.03862	9.29102	15.7323	-1.57979	88.6195	-12.5481	34.9895	53.6637	2.59997	-5.98197	7.8341	-4.33591	7.79688	16.2849	17.8185	15.8598	13.2561	40.1478	6.99034	62.164	101.028	7.88125	-3.7149	13.8628	-4.39615	72.8942	42.484	5.22423
-0.66	14.6708	2.05206	16.4362	19.8927	8.71722	30.7678	11.8908	80.002	7.48808	63.3897	35.224	36.2531	56.8502	8.44705	17.391	121.749	104.452	2.16415	31.4918	17.1807	3.08205	-1.05216	9.21228	15.7153	-1.56333	88.5238	-12.5503	34.9836	53.6571	2.59434	-5.97586	7.85785	-4.30719	7.70924	16.3248	17.755	15.8107	13.2614	40.1643	6.92868	62.146	101.05	7.87301	-3.71234	13.8712	-4.38513	72.9242	42.5257	5.20294
-0.659333	14.7202	2.05335	16.4427	19.8654	8.71801	30.8899	11.8597	79.9083	7.48687	63.3146	35.2336	36.2059	56.9279	8.42792	17.3978	121.785	104.486	2.10554	31.4568	17.1239	3.09421	-1.06571	9.13354	15.6982	-1.54686	88.4282	-12.5525	34.9777	53.6505	2.58871	-5.96975	7.88159	-4.27847	7.6216	16.3646	17.6915	15.7616	13.2667	40.1809	6.86702	62.128	101.072	7.86477	-3.70977	13.8796	-4.37411	72.9541	42.5673	5.18164
-0.658666	14.7696	2.05464	16.4492	19.838	8.7188	31.012	11.8287	79.8146	7.48566	63.2395	35.2432	36.1588	57.0055	8.40878	17.4046	121.82	104.519	2.04693	31.4217	17.0671	3.10637	-1.07925	9.0548	15.6812	-1.5304	88.3325	-12.5547	34.9717	53.6439	2.58307	-5.96363	7.90534	-4.24976	7.53397	16.4045	17.628	15.7125	13.272	40.1974	6.80536	62.11	101.093	7.85653	-3.7072	13.888	-4.36309	72.9841	42.609	5.16035
-0.658	14.8191	2.05592	16.4557	19.8107	8.71959	31.1341	11.7977	79.7209	7.48445	63.1644	35.2529	36.1116	57.0832	8.38965	17.4115	121.856	104.553	1.98833	31.3866	17.0104	3.11853	-1.09279	8.97606	15.6641	-1.51394	88.2368	-12.5569	34.9658	53.6373	2.57744	-5.95752	7.92908	-4.22104	7.44633	16.4444	17.5645	15.6634	13.2773	40.2139	6.7437	62.0919	101.115	7.84829	-3.70464	13.8964	-4.35207	73.014	42.6507	5.13906
-0.657333	14.8685	2.05721	16.4623	19.7834	8.72038	31.2562	11.7666	79.6271	7.48324	63.0894	35.2625	36.0645	57.1609	8.37051	17.4183	121.891	104.586	1.92972	31.3515	16.9536	3.13069	-1.10633	8.89733	15.647	-1.49747	88.1412	-12.5591	34.9599	53.6307	2.5718	-5.95141	7.95283	-4.19233	7.35869	16.4842	17.501	15.6143	13.2826	40.2305	6.68204	62.0739	101.137	7.84005	-3.70207	13.9048	-4.34104	73.044	42.6924	5.11777
-0.656666	14.9179	2.0585	16.4688	19.7561	8.72118	31.3783	11.7356	79.5334	7.48204	63.0143	35.2721	36.0173	57.2386	8.35137	17.4251	121.926	104.62	1.87111	31.3164	16.8968	3.14285	-1.11988	8.81859	15.63	-1.48101	88.0455	-12.5612	34.954	53.6241	2.56617	-5.94529	7.97657	-4.16361	7.27106	16.5241	17.4375	15.5652	13.2879	40.247	6.62039	62.0559	101.159	7.83181	-3.6995	13.9132	-4.33002	73.074	42.7341	5.09648
-0.656	14.9673	2.05978	16.4753	19.7287	8.72197	31.5004	11.7045	79.4397	7.48083	62.9392	35.2817	35.9702	57.3163	8.33224	17.4319	121.962	104.653	1.8125	31.2814	16.84	3.155	-1.13342	8.73985	15.6129	-1.46454	87.9498	-12.5634	34.9481	53.6175	2.56053	-5.93918	8.00032	-4.1349	7.18342	16.564	17.374	15.5161	13.2932	40.2635	6.55873	62.0379	101.181	7.82357	-3.69694	13.9216	-4.319	73.1039	42.7758	5.07519
-0.655333	15.0167	2.06107	16.4818	19.7014	8.72276	31.6225	11.6735	79.346	7.47962	62.8641	35.2914	35.923	57.394	8.3131	17.4387	121.997	104.687	1.7539	31.2463	16.7833	3.16716	-1.14696	8.66111	15.5959	-1.44808	87.8542	-12.5656	34.9421	53.6109	2.5549	-5.93307	8.02406	-4.10618	7.09578	16.6038	17.3105	15.4671	13.2985	40.2801	6.49707	62.0198	101.202	7.81533	-3.69437	13.93	-4.30798	73.1339	42.8175	5.05389
-0.654666	15.0661	2.06236	16.4884	19.6741	8.72355	31.7446	11.6425	79.2523	7.47841	62.7891	35.301	35.8759	57.4716	8.29396	17.4455	122.033	104.72	1.69529	31.2112	16.7265	3.17932	-1.16051	8.58237	15.5788	-1.43162	87.7585	-12.5678	34.9362	53.6044	2.54926	-5.92695	8.04781	-4.07747	7.00815	16.6437	17.2471	15.418	13.3038	40.2966	6.43541	62.0018	101.224	7.80709	-3.6918	13.9384	-4.29695	73.1638	42.8592	5.0326
-0.654	15.1155	2.06365	16.4949	19.6468	8.72434	31.8667	11.6114	79.1585	7.4772	62.714	35.3106	35.8287	57.5493	8.27483	17.4524	122.068	104.754	1.63668	31.1761	16.6697	3.19148	-1.17405	8.50364	15.5617	-1.41515	87.6628	-12.57	34.9303	53.5978	2.54363	-5.92084	8.07155	-4.04875	6.92051	16.6836	17.1836	15.3689	13.3091	40.3131	6.37375	61.9838	101.246	7.79885	-3.68924	13.9468	-4.28593	73.1938	42.9008	5.01131
-0.653333	15.1649	2.06493	16.5014	19.6194	8.72513	31.9888	11.5804	79.0648	7.47599	62.6389	35.3203	35.7816	57.627	8.25569	17.4592	122.104	104.787	1.57808	31.141	16.6129	3.20364	-1.18759	8.4249	15.5447	-1.39869	87.5672	-12.5722	34.9244	53.5912	2.53799	-5.91473	8.0953	-4.02004	6.83287	16.7234	17.1201	15.3198	13.3144	40.3297	6.31209	61.9658	101.268	7.79061	-3.68667	13.9552	-4.27491	73.2238	42.9425	4.99002
-0.652666	15.2143	2.06622	16.5079	19.5921	8.72593	32.1109	11.5493	78.9711	7.47478	62.5638	35.3299	35.7344	57.7047	8.23655	17.466	122.139	104.821	1.51947	31.106	16.5561	3.2158	-1.20113	8.34616	15.5276	-1.38222	87.4715	-12.5744	34.9184	53.5846	2.53236	-5.90862	8.11904	-3.99132	6.74524	16.7633	17.0566	15.2707	13.3197	40.3462	6.25043	61.9478	101.289	7.78237	-3.6841	13.9636	-4.26389	73.2537	42.9842	4.96873
-0.652	15.2638	2.06751	16.5145	19.5648	8.72672	32.233	11.5183	78.8774	7.47358	62.4888	35.3395	35.6873	57.7824	8.21742	17.4728	122.174	104.854	1.46086	31.0709	16.4994	3.22796	-1.21468	8.26742	15.5106	-1.36576	87.3758	-12.5766	34.9125	53.578	2.52672	-5.9025	8.14279	-3.96261	6.6576	16.8032	16.9931	15.2216	13.325	40.3627	6.18877	61.9297	101.311	7.77413	-3.68154	13.972	-4.25286	73.2837	43.0259	4.94744
-0.651333	15.3132	2.06879	16.521	19.5375	8.72751	32.3551	11.4873	78.7837	7.47237	62.4137	35.3491	35.6401	57.8601	8.19828	17.4796	122.21	104.888	1.40225	31.0358	16.4426	3.24012	-1.22822	8.18868	15.4935	-1.3493	87.2802	-12.5788	34.9066	53.5714	2.52109	-5.89639	8.16653	-3.93389	6.56996	16.843	16.9296	15.1725	13.3303	40.3793	6.12711	61.9117	101.333	7.76589	-3.67897	13.9804	-4.24184	73.3136	43.0676	4.92614
-0.650666	15.3626	2.07008	16.5275	19.5101	8.7283	32.4772	11.4562	78.69	7.47116	62.3386	35.3588	35.593	57.9378	8.17915	17.4864	122.245	104.921	1.34365	31.0007	16.3858	3.25228	-1.24176	8.10995	15.4764	-1.33283	87.1845	-12.581	34.9007	53.5648	2.51545	-5.89028	8.19028	-3.90518	6.48232	16.8829	16.8661	15.1234	13.3356	40.3958	6.06545	61.8937	101.355	7.75765	-3.6764	13.9888	-4.23082	73.3436	43.1093	4.90485
-0.65	15.412	2.07137	16.5341	19.4828	8.72909	32.5992	11.4252	78.5962	7.46995	62.2635	35.3684	35.5458	58.0154	8.16001	17.4933	122.281	104.955	1.28504	30.9656	16.329	3.26444	-1.25531	8.03121	15.4594	-1.31637	87.0888	-12.5832	34.8948	53.5582	2.50982	-5.87314	8.21403	-3.87646	6.39469	16.9228	16.8026	15.0743	13.3409	40.4123	6.00379	61.8757	101.377	7.74941	-3.67383	13.9972	-4.2198	73.3735	43.151	4.88356
-0.649333	15.4614	2.07265	16.5406	19.4555	8.72988	32.7213	11.3941	78.5025	7.46874	62.1885	35.378	35.4987	58.0931	8.14087	17.5001	122.316	104.988	1.22643	30.9306	16.2722	3.2766	-1.26885	7.95247	15.4423	-1.2999	86.9932	-12.5854	34.8888	53.5516	2.50419	-5.83386	8.23777	-3.84774	6.30705	16.9626	16.7391	15.0252	13.3462	40.4289	5.94213	61.8576	101.398	7.74117	-3.67127	14.0056	-4.20878	73.4035	43.1927	4.86227
-0.648666	15.5108	2.07394	16.5471	19.4282	8.73068	32.8434	11.3631	78.4088	7.46753	62.1134	35.3876	35.4515	58.1708	8.12174	17.5069	122.351	105.022	1.16783	30.8955	16.2155	3.28876	-1.28239	7.87373	15.4253	-1.28344	86.8975	-12.5875	34.8829	53.545	2.49855	-5.79458	8.26152	-3.81903	6.21941	17.0025	16.6757	14.9762	13.3515	40.4454	5.88047	61.8396	101.42	7.73293	-3.6687	14.014	-4.19775	73.4335	43.2343	4.84098
-0.648	15.5602	2.07523	16.5536	19.4008	8.73147	32.9655	11.3321	78.3151	7.46633	62.0383	35.3973	35.4044	58.2485	8.1026	17.5137	122.387	105.055	1.10922	30.8604	16.1587	3.30092	-1.29593	7.79499	15.4082	-1.26698	86.8018	-12.5897	34.877	53.5384	2.49292	-5.7553	8.28526	-3.79031	6.13178	17.0424	16.6122	14.9271	13.3568	40.4619	5.81881	61.8216	101.442	7.72469	-3.66613	14.0224	-4.18673	73.4634	43.276	4.81969
-0.647333	15.6096	2.07651	16.5602	19.3735	8.73226	33.0876	11.301	78.2214	7.46512	61.9632	35.4069	35.3572	58.3262	8.08346	17.5205	122.422	105.089	1.05061	30.8253	16.1019	3.31308	-1.30948	7.71625	15.3912	-1.25051	86.7062	-12.5919	34.8711	53.5318	2.48728	-5.71602	8.30901	-3.7616	6.04414	17.0822	16.5487	14.878	13.3621	40.4785	5.75715	61.8036	101.464	7.71645	-3.66357	14.0308	-4.17571	73.4934	43.3177	4.79839
-0.646666	15.659	2.0778	16.5667	19.3462	8.73305	33.2097	11.27	78.1276	7.46391	61.8882	35.4165	35.3101	58.4039	8.06433	17.5274	122.458	105.122	0.992005	30.7903	16.0451	3.32524	-1.32302	7.63752	15.3741	-1.23405	86.6105	-12.5941	34.8652	53.5252	2.48165	-5.67674	8.33275	-3.73288	5.9565	17.1221	16.4852	14.8289	13.3674	40.495	5.69549	61.7856	101.486	7.70821	-3.661	14.036	-4.16469	73.5233	43.3594	4.7771
-0.646	15.7085	2.07909	16.5732	19.3189	8.73384	33.3318	11.2389	78.0339	7.4627	61.8131	35.4261	35.2629	58.4815	8.04519	17.5342	122.493	105.155	0.933397	30.7552	15.9883	3.3374	-1.33656	7.55878	15.357	-1.21759	86.5148	-12.5963	34.8592	53.5187	2.47601	-5.63746	8.3565	-3.70417	5.86887	17.162	16.4217	14.7798	13.3727	40.5115	5.63383	61.7675	101.507	7.69997	-3.65843	13.9668	-4.15366	73.5533	43.4011	4.75581
-0.645333	15.7579	2.08037	16.5797	19.2915	8.73463	33.4539	11.2079	77.9402	7.46149	61.738	35.4358	35.2158	58.5592	8.02606	17.541	122.529	105.189	0.87479	30.7201	15.9316	3.34956	-1.35011	7.48004	15.34	-1.20112	86.4192	-12.5985	34.8533	53.5121	2.47038	-5.59818	8.38024	-3.67545	5.78123	17.2018	16.3582	14.7307	13.378	40.5281	5.57217	61.7495	101.529	7.69173	-3.65587	13.8975	-4.14264	73.5833	43.4428	4.73452
-0.644666	15.8073	2.08166	16.5863	19.2642	8.73543	33.576	11.1769	77.8465	7.46028	61.6629	35.4454	35.1686	58.6369	8.00692	17.5478	122.564	105.222	0.816183	30.685	15.8748	3.36172	-1.36365	7.4013	15.3229	-1.18466	86.3235	-12.6007	34.8474	53.5055	2.46474	-5.5589	8.40399	-3.64674	5.69359	17.2417	16.2947	14.6816	13.3833	40.5446	5.51052	61.7315	101.551	7.68349	-3.6533	13.8282	-4.13162	73.6132	43.4845	4.71323
-0.644	15.8567	2.08295	16.5928	19.2369	8.73622	33.6981	11.1458	77.7528	7.45907	61.5879	35.455	35.1215	58.7146	7.98778	17.5546	122.599	105.256	0.757576	30.6499	15.818	3.37388	-1.37719	7.32256	15.3059	-1.16819	86.2278	-12.6029	34.8415	53.4989	2.45911	-5.51962	8.42773	-3.61802	5.60596	17.2816	16.2312	14.6325	13.3886	40.5611	5.44886	61.7135	101.573	7.67525	-3.65073	13.759	-4.1206	73.6432	43.5261	4.69194
-0.643333	15.9061	2.08423	16.5993	19.2096	8.73701	33.8202	11.1148	77.659	7.45787	61.5128	35.4647	35.0743	58.7923	7.96865	17.5614	122.635	105.289	0.698969	30.6149	15.7612	3.38604	-1.39073	7.24383	15.2888	-1.15173	86.1322	-12.6051	34.8356	53.4923	2.45347	-5.48035	8.45148	-3.58931	5.51832	17.3214	16.1677	14.5834	13.3939	40.5777	5.3872	61.6954	101.594	7.66701	-3.64817	13.6897	-4.10958	73.6731	43.5678	4.67064
-0.642666	15.9555	2.08552	16.6059	19.1822	8.7378	33.9423	11.0837	77.5653	7.45666	61.4377	35.4743	35.0272	58.87	7.94951	17.5683	122.67	105.323	0.640362	30.5798	15.7044	3.3982	-1.40428	7.16509	15.2717	-1.13527	86.0365	-12.6073	34.8296	53.4857	2.44784	-5.44107	8.47522	-3.56059	5.43068	17.3613	16.1043	14.5343	13.3992	40.5942	5.32554	61.6774	101.616	7.65877	-3.6456	13.6204	-4.09855	73.7248	43.6095	4.64935
-0.642	16.0049	2.08681	16.6124	19.1549	8.73859	34.0644	11.0527	77.4716	7.45545	61.3626	35.4839	34.98	58.9477	7.93037	17.5751	122.706	105.356	0.581755	30.5447	15.6477	3.41036	-1.41782	7.08635	15.2547	-1.1188	85.9408	-12.6095	34.8237	53.4791	2.4422	-5.40179	8.49897	-3.53188	5.34305	17.4012	16.0408	14.4853	13.4045	40.6107	5.26388	61.6594	101.638	7.65053	-3.64303	13.5512	-4.08753	73.7864	43.6512	4.62806
-0.641333	16.0543	2.08809	16.6189	19.1276	8.73938	34.1865	11.0217	77.3779	7.45424	61.2876	35.4935	34.9328	59.0253	7.91124	17.5819	122.741	105.39	0.523148	30.5096	15.5909	3.42251	-1.43136	7.00761	15.2376	-1.10234	85.8452	-12.6117	34.8178	53.4725	2.43657	-5.36251	8.52271	-3.50316	5.25541	17.441	15.9773	14.4362	13.4098	40.6273	5.20222	61.6414	101.66	7.64229	-3.64047	13.4819	-4.07651	73.848	43.6929	4.60677
-0.640666	16.1037	2.08938	16.6254	19.1003	8.74018	34.3086	10.9906	77.2842	7.45303	61.2125	35.5032	34.8857	59.103	7.8921	17.5887	122.776	105.423	0.464541	30.4745	15.5341	3.43467	-1.44491	6.92887	15.2206	-1.08587	85.7495	-12.6139	34.8119	53.4659	2.43094	-5.32323	8.54646	-3.47445	5.16777	17.4809	15.9138	14.3871	13.4151	40.6438	5.14056	61.6234	101.682	7.63405	-3.6379	13.4126	-4.06549	73.9095	43.7346	4.58548
-0.64	16.1532	2.09067	16.632	19.0729	8.74097	34.4307	10.9596	77.1905	7.45182	61.1374	35.5128	34.8385	59.1807	7.87296	17.5955	122.812	105.457	0.405933	30.4395	15.4773	3.44683	-1.45845	6.85014	15.2035	-1.06941	85.6538	-12.616	34.8059	53.4593	2.4253	-5.28395	8.5702	-3.44573	5.08014	17.5208	15.8503	14.338	13.4204	40.6603	5.0789	61.6053	101.703	7.62581	-3.63533	13.3433	-4.05446	73.9711	43.7763	4.56419
-0.639333	16.2026	2.09195	16.6385	19.0456	8.74176	34.5527	10.9285	77.0967	7.45061	61.0623	35.5224	34.7914	59.2584	7.85383	17.6023	122.847	105.49	0.347326	30.4044	15.4205	3.45899	-1.47199	6.7714	15.1864	-1.05295	85.5582	-12.6182	34.8	53.4527	2.41967	-5.24467	8.59395	-3.41702	4.9925	17.5607	15.7868	14.2889	13.4257	40.6769	5.01724	61.5873	101.725	7.61757	-3.63276	13.2741	-4.04344	74.0327	43.818	4.54289
-0.638666	16.252	2.09324	16.645	19.0183	8.74255	34.6748	10.8975	77.003	7.44941	60.9873	35.532	34.7442	59.3361	7.83469	17.6092	122.883	105.524	0.288719	30.3693	15.3638	3.47115	-1.48553	6.69266	15.1694	-1.03648	85.4625	-12.6204	34.7941	53.4461	2.41403	-5.20539	8.61769	-3.3883	4.90486	17.6005	15.7233	14.2398	13.431	40.6934	4.95558	61.5693	101.747	7.60933	-3.6302	13.2048	-4.03242	74.0943	43.8596	4.5216
-0.638	16.3014	2.09453	16.6515	18.9909	8.74334	34.7969	10.8665	76.9093	7.4482	60.9122	35.5417	34.6971	59.4138	7.81556	17.616	122.918	105.557	0.230112	30.3342	15.307	3.48331	-1.49908	6.61392	15.1523	-1.02002	85.3668	-12.6226	34.7882	53.4396	2.4084	-5.16611	8.64144	-3.35958	4.81722	17.6404	15.6598	14.1907	13.4363	40.71	4.89392	61.5513	101.728	7.60109	-3.62763	13.1355	-4.0214	74.1559	43.9013	4.50031
-0.637333	16.3508	2.09581	16.6581	18.9636	8.74413	34.919	10.8354	76.8156	7.44699	60.8371	35.5513	34.6499	59.4914	7.79642	17.6228	122.953	105.591	0.171505	30.2991	15.2502	3.49547	-1.51262	6.53518	15.1353	-1.00355	85.2712	-12.6248	34.7823	53.433	2.40276	-5.12683	8.66518	-3.33087	4.72959	17.6803	15.5963	14.1416	13.4416	40.7265	4.83226	61.5332	101.519	7.59285	-3.62506	13.0663	-4.01037	74.2175	43.943	4.47902
-0.636666	16.4002	2.0971	16.6646	18.9363	8.74493	35.0411	10.8044	76.7219	7.44578	60.7621	35.5609	34.6028	59.5691	7.77728	17.6296	122.989	105.624	0.112898	30.2641	15.1934	3.50763	-1.52616	6.45645	15.1182	-0.987089	85.3698	-12.627	34.7763	53.4264	2.39713	-5.08755	8.68893	-3.30215	4.64195	17.7201	15.5329	14.0925	13.4469	40.743	4.7706	61.5152	101.311	7.58461	-3.6225	12.997	-3.99935	74.2791	43.9847	4.45773
-0.636	16.4496	2.09839	16.6711	18.909	8.74572	35.1632	10.7733	76.6281	7.44457	60.687	35.5705	34.5556	59.6468	7.75815	17.6364	123.024	105.658	0.0542909	30.229	15.1366	3.51979	-1.53971	6.37771	15.1011	-0.970625	85.471	-12.6292	34.7704	53.4198	2.39149	-5.04827	8.71267	-3.27344	4.55431	17.76	15.4694	14.0435	13.4522	40.7596	4.70894	61.4972	101.102	7.57637	-3.61993	12.9277	-3.98833	74.3406	44.0264	4.43644
-0.635333	16.499	2.09967	16.6776	18.8816	8.74651	35.2853	10.7423	76.5344	7.44336	60.6119	35.5802	34.5085	59.7245	7.73901	17.6432	123.06	105.691	-0.00431625	30.1939	15.0799	3.53195	-1.55325	6.29897	15.0841	-0.954162	85.5722	-12.6314	34.7645	53.4132	2.38586	-5.00899	8.73642	-3.24472	4.46668	17.7999	15.4059	13.9944	13.4575	40.7761	4.64728	61.4792	100.894	7.56813	-3.61736	12.8585	-3.97731	74.4022	44.0681	4.41514
-0.634666	16.5484	2.10096	16.6842	18.8543	8.7473	35.4074	10.7113	76.4407	7.44215	60.5368	35.5898	34.4613	59.8022	7.71987	17.6501	123.095	105.725	-0.0629234	30.1588	15.0231	3.54411	-1.56679	6.22023	15.067	-0.937698	85.6734	-12.6336	34.7586	53.4066	2.38022	-4.96971	8.76016	-3.21601	4.37904	17.8397	15.3424	13.9453	13.4627	40.7926	4.58562	61.4612	100.685	7.55989	-3.6148	12.7892	-3.96629	74.4638	44.1098	4.39385
-0.634	16.5979	2.10225	16.6907	18.827	8.74809	35.5295	10.6802	76.347	7.44095	60.4618	35.5994	34.4142	59.8799	7.70074	17.6569	123.131	105.758	-0.12153	30.1238	14.9663	3.55627	-1.58033	6.14149	15.05	-0.921234	85.7746	-12.6358	34.7527	53.4	2.37459	-4.93044	8.78391	-3.18729	4.2914	17.8796	15.2789	13.8962	13.468	40.8092	4.52396	61.4431	100.477	7.55165	-3.61223	12.7199	-3.95526	74.5254	44.1515	4.37256
-0.633333	16.6473	2.10353	16.6972	18.7997	8.74888	35.6516	10.6492	76.2533	7.43974	60.3867	35.609	34.367	59.9575	7.6816	17.6637	123.166	105.792	-0.180138	30.0887	14.9095	3.56843	-1.59388	6.06275	15.0329	-0.90477	85.8758	-12.638	34.7467	53.3934	2.36895	-4.89116	8.80765	-3.15858	4.20377	17.9195	15.2154	13.8471	13.4733	40.8257	4.46231	61.4251	100.269	7.54341	-3.60966	12.6507	-3.94424	74.587	44.1931	4.35127
-0.632666	16.6967	2.10482	16.7038	18.7723	8.74968	35.7737	10.6181	76.1595	7.43853	60.3116	35.6187	34.3199	60.0352	7.66246	17.6705	123.201	105.825	-0.238745	30.0536	14.8528	3.58059	-1.60742	5.98402	15.0158	-0.888306	85.977	-12.6402	34.7408	53.3868	2.36332	-4.85188	8.8314	-3.12986	4.11613	17.9593	15.1519	13.798	13.4786	40.8422	4.40065	61.4071	100.06	7.53517	-3.6071	12.5814	-3.93322	74.6486	44.2348	4.32998
-0.632	16.7461	2.10611	16.7103	18.745	8.75047	35.8958	10.5871	76.0658	7.43732	60.2365	35.6283	34.2727	60.1129	7.64333	17.6773	123.237	105.859	-0.297352	30.0185	14.796	3.59275	-1.62096	5.90528	14.9988	-0.871842	86.0782	-12.6423	34.7349	53.3802	2.35768	-4.8126	8.85514	-3.10115	4.02849	17.9992	15.0884	13.7489	13.4839	40.8588	4.33899	61.3891	99.8517	7.52693	-3.60453	12.5121	-3.9222	74.7102	44.2765	4.30869
-0.631333	16.7955	2.10739	16.7168	18.7177	8.75126	36.0179	10.556	75.9721	7.43611	60.1615	35.6379	34.2256	60.1906	7.62419	17.6842	123.272	105.892	-0.355959	29.9834	14.7392	3.60491	-1.63451	5.82654	14.9817	-0.855378	86.1794	-12.6445	34.729	53.3736	2.35205	-4.77332	8.87889	-3.07243	3.94086	18.0391	15.0249	13.6998	13.4892	40.8753	4.27733	61.371	99.6433	7.51869	-3.60196	12.4428	-3.91117	74.7717	44.3182	4.28739
-0.630666	16.8449	2.10868	16.7233	18.6904	8.75205	36.14	10.525	75.8784	7.4349	60.0864	35.6476	34.1784	60.2683	7.60506	17.691	123.308	105.925	-0.414566	29.9484	14.6824	3.61707	-1.64805	5.7478	14.9647	-0.838914	86.2806	-12.6467	34.7231	53.367	2.34642	-4.73404	8.90263	-3.04372	3.85322	18.0789	14.9615	13.6507	13.4945	40.8918	4.21567	61.353	99.4348	7.51044	-3.5994	12.3736	-3.90015	74.8333	44.3599	4.2661
-0.63	16.8943	2.10997	16.7299	18.663	8.75284	36.2621	10.494	75.7847	7.4337	60.0113	35.6572	34.1313	60.346	7.58592	17.6978	123.343	105.959	-0.473173	29.9133	14.6256	3.62923	-1.66159	5.66906	14.9476	-0.82245	86.3818	-12.6489	34.7171	53.3605	2.34078	-4.69476	8.92638	-3.015	3.76558	18.1188	14.898	13.6016	13.4998	40.9084	4.15401	61.335	99.2264	7.5022	-3.59683	12.3043	-3.88913	74.8949	44.4016	4.24481
-0.629333	16.9437	2.11125	16.7364	18.6357	8.75363	36.3842	10.4629	75.691	7.43249	59.9362	35.6668	34.0841	60.4237	7.56678	17.7046	123.378	105.992	-0.53178	29.8782	14.5689	3.64139	-1.67513	5.59033	14.9306	-0.805986	86.483	-12.6511	34.7112	53.3539	2.33515	-4.65548	8.95012	-2.98629	3.67795	18.1587	14.8345	13.5526	13.5051	40.9249	4.09235	61.317	99.018	7.49396	-3.59426	12.235	-3.87811	74.9565	44.4433	4.22352
-0.628666	16.9931	2.11254	16.7429	18.6084	8.75443	36.5062	10.4319	75.5972	7.43128	59.8612	35.6764	34.037	60.5013	7.54765	17.7114	123.414	106.026	-0.590387	29.8431	14.5121	3.65355	-1.68868	5.51159	14.9135	-0.789522	86.5842	-12.6533	34.7053	53.3473	2.32951	-4.6162	8.97387	-2.95757	3.59031	18.1985	14.771	13.5035	13.5104	40.9414	4.03069	61.299	98.8095	7.48572	-3.5917	12.1658	-3.86709	75.0181	44.485	4.20223
-0.628	17.0426	2.11383	16.7494	18.5811	8.75522	36.6283	10.4008	75.5035	7.43007	59.7861	35.6861	33.9898	60.579	7.52851	17.7182	123.449	106.059	-0.648994	29.808	14.4553	3.66571	-1.70222	5.43285	14.8964	-0.773058	86.6854	-12.6555	34.6994	53.3407	2.32388	-4.57692	8.99761	-2.92885	3.50267	18.218	14.7075	13.4544	13.5157	40.958	3.96903	61.2809	98.6011	7.47748	-3.58913	12.0965	-3.85606	75.0797	44.5266	4.18094
-0.627333	17.092	2.11511	16.756	18.5537	8.75601	36.7504	10.3698	75.4098	7.42886	59.711	35.6957	33.9427	60.6567	7.50937	17.7251	123.485	106.093	-0.707601	29.773	14.3985	3.67787	-1.71576	5.35411	14.8794	-0.756594	86.7866	-12.6577	34.6934	53.3341	2.31824	-4.53764	9.02136	-2.90014	3.41504	18.1988	14.644	13.4053	13.521	40.9745	3.90737	61.2629	98.3927	7.46924	-3.58656	12.0272	-3.84504	75.1413	44.5683	4.15964
-0.626666	17.1414	2.1164	16.7625	18.5264	8.7568	36.8725	10.3388	75.3161	7.42765	59.6359	35.7053	33.8955	60.7344	7.49024	17.7319	123.52	106.126	-0.766209	29.7379	14.3417	3.69003	-1.72931	5.27537	14.8623	-0.74013	86.8878	-12.6599	34.6875	53.3275	2.31261	-4.49836	9.04511	-2.87142	3.3274	18.1796	14.5805	13.3562	13.5263	40.991	3.84571	61.2449	98.1842	7.461	-3.58399	11.958	-3.83402	75.2028	44.61	4.13835
-0.626	17.1908	2.11769	16.769	18.4991	8.75759	36.9946	10.3077	75.2224	7.42644	59.5609	35.7149	33.8484	60.8121	7.4711	17.7387	123.555	106.16	-0.824816	29.7028	14.285	3.70218	-1.74285	5.19664	14.8453	-0.723666	86.989	-12.6621	34.6816	53.3209	2.30697	-4.45908	9.06885	-2.84271	3.23976	18.1603	14.517	13.3071	13.5316	41.0076	3.78405	61.2269	97.9758	7.45276	-3.58143	11.8887	-3.823	75.2644	44.6517	4.11706
-0.625333	17.2402	2.11897	16.7756	18.4718	8.75838	37.1167	10.2767	75.1286	7.42524	59.4858	35.7246	33.8012	60.8898	7.45197	17.7455	123.591	106.193	-0.883423	29.6677	14.2282	3.71434	-1.75639	5.1179	14.8282	-0.707202	87.0902	-12.6643	34.6757	53.3143	2.30134	-4.41981	9.0926	-2.81399	3.15212	18.1411	14.4535	13.258	13.5369	41.0241	3.72239	61.2088	97.7673	7.44452	-3.57886	11.8194	-3.81197	75.326	44.6934	4.09577
-0.624666	17.2896	2.12026	16.7821	18.4444	8.75918	37.2388	10.2456	75.0349	7.42403	59.4107	35.7342	33.7541	60.9674	7.43283	17.7523	123.626	106.227	-0.94203	29.6326	14.1714	3.7265	-1.76993	5.03916	14.8111	-0.690738	87.1914	-12.6665	34.6698	53.3077	2.2957	-4.38053	9.11634	-2.78528	3.06449	18.1219	14.3901	13.2089	13.5422	41.0406	3.66073	61.1908	97.5589	7.43628	-3.57629	11.7502	-3.80095	75.3876	44.7351	4.07448
-0.624	17.339	2.12155	16.7886	18.4171	8.75997	37.3609	10.2146	74.9412	7.42282	59.3356	35.7438	33.7069	61.0451	7.41369	17.7591	123.662	106.26	-1.00064	29.5976	14.1146	3.73866	-1.78348	4.96042	14.7941	-0.674274	87.2926	-12.6687	34.6638	53.3011	2.29007	-4.34125	9.14009	-2.75656	2.97685	18.1026	14.3266	13.1598	13.5124	41.0572	3.59907	61.1728	97.3505	7.42804	-3.57373	11.6809	-3.78993	75.4492	44.7768	4.05319
-0.623333	17.3884	2.12284	16.7951	18.3898	8.76076	37.483	10.1836	74.8475	7.42161	59.2606	35.7534	33.6598	61.1228	7.39456	17.766	123.697	106.294	-1.05924	29.5625	14.0578	3.75082	-1.79702	4.88168	14.777	-0.65781	87.3938	-12.6708	34.6579	53.2945	2.28443	-4.30197	9.16383	-2.72785	2.88921	18.0834	14.2631	13.1108	13.4819	41.0737	3.53741	61.1548	97.142	7.4198	-3.57116	11.6116	-3.77891	75.5108	44.8185	4.03189
-0.622666	17.3502	2.12412	16.8017	18.3625	8.76155	37.6051	10.1525	74.7538	7.4204	59.1855	35.7631	33.6126	61.2005	7.37542	17.7728	123.733	106.327	-1.11785	29.5274	14.0011	3.76298	-1.81056	4.80295	14.76	-0.641346	87.495	-12.673	34.652	53.2879	2.2788	-4.26269	9.18758	-2.69913	2.80158	18.0642	14.1996	13.0617	13.4514	41.0902	3.47575	61.1368	96.9336	7.41156	-3.56859	11.5423	-3.76788	75.5724	44.8601	4.0106
-0.622	17.2977	2.12541	16.8082	18.3351	8.76234	37.7272	10.1215	74.66	7.41919	59.1104	35.7727	33.5655	61.2782	7.35628	17.7796	123.768	106.361	-1.17646	29.4923	13.9443	3.77514	-1.82411	4.72421	14.7429	-0.624882	87.5962	-12.6752	34.6461	53.2814	2.27317	-4.22341	9.21132	-2.67042	2.71394	18.045	14.1361	13.0126	13.4209	41.1068	3.41409	61.1187	96.7252	7.40332	-3.56603	11.4731	-3.75686	75.6339	44.9018	3.98931
-0.621333	17.2452	2.1267	16.8147	18.3078	8.76313	37.8493	10.0904	74.5663	7.41798	59.0353	35.7823	33.5183	61.3559	7.33715	17.7864	123.803	106.394	-1.23507	29.4572	13.8875	3.7873	-1.83765	4.64547	14.7258	-0.608418	87.6974	-12.6774	34.6402	53.2748	2.26753	-4.18413	9.23507	-2.6417	2.6263	18.0257	14.0726	12.9635	13.3904	41.1233	3.35244	61.1007	96.5167	7.39508	-3.56346	11.4038	-3.74584	75.6955	44.9435	3.96802
-0.620666	17.1927	2.12798	16.8212	18.2805	8.76393	37.9714	10.0594	74.4726	7.41678	58.9603	35.792	33.4712	61.4335	7.31801	17.7932	123.839	106.428	-1.29367	29.4222	13.8307	3.79946	-1.85119	4.56673	14.7088	-0.591954	87.7986	-12.6796	34.6342	53.2682	2.2619	-4.14485	9.25881	-2.61299	2.53867	18.0065	14.0091	12.9144	13.3598	41.1398	3.29078	61.0827	96.3083	7.38684	-3.56089	11.3345	-3.73482	75.7571	44.9852	3.94673
-0.62	17.1402	2.12927	16.8278	18.2532	8.76472	38.0935	10.0284	74.3789	7.41557	58.8852	35.8016	33.424	61.5112	7.29887	17.8	123.874	106.461	-1.35228	29.3871	13.7739	3.81162	-1.86473	4.48799	14.6917	-0.57549	87.8998	-12.6818	34.6283	53.2616	2.25626	-4.10557	9.28256	-2.58427	2.45103	17.9873	13.9456	12.8653	13.3293	41.1564	3.22912	61.0647	96.0999	7.3786	-3.55833	11.2653	-3.7238	75.8187	45.0269	3.92544
-0.619333	17.0876	2.13056	16.8343	18.2258	8.76551	38.2156	9.99732	74.2852	7.41436	58.8101	35.8112	33.3769	61.5889	7.27974	17.8069	123.91	106.495	-1.41089	29.352	13.7172	3.82378	-1.87828	4.40925	14.6747	-0.559026	88.001	-12.684	34.6224	53.255	2.25063	-4.06629	9.3063	-2.55556	2.36339	17.968	13.8821	12.8162	13.2988	41.1729	3.16746	61.0467	95.8914	7.37036	-3.55576	11.196	-3.71277	75.8803	45.0686	3.90414
-0.618666	17.0351	2.13184	16.8408	18.1985	8.7663	38.3377	9.96628	74.1915	7.41315	58.735	35.8208	33.3297	61.6666	7.2606	17.8137	123.945	106.528	-1.46949	29.3169	13.6604	3.83594	-1.89182	4.33052	14.6576	-0.542562	88.1022	-12.6862	34.6165	53.2484	2.24499	-4.02701	9.33005	-2.52684	2.27576	17.9488	13.8187	12.7671	13.2683	41.1894	3.1058	61.0286	95.683	7.36212	-3.55319	11.1267	-3.70175	75.9419	45.1103	3.88285
-0.618	16.9826	2.13313	16.8473	18.1712	8.76709	38.4597	9.93524	74.0977	7.41194	58.66	35.8305	33.2826	61.7443	7.24147	17.8205	123.98	106.562	-1.5281	29.2819	13.6036	3.8481	-1.90536	4.25178	14.6405	-0.526098	88.2034	-12.6884	34.6106	53.2418	2.23936	-3.98773	9.33861	-2.49812	2.18812	17.9296	13.7552	12.718	13.2378	41.206	3.04414	61.0106	95.4746	7.35388	-3.55063	11.0575	-3.69073	76.0035	45.152	3.86156
-0.617333	16.9301	2.13442	16.8539	18.1439	8.76788	38.5818	9.9042	74.004	7.41073	58.5849	35.8401	33.2354	61.822	7.22233	17.8273	124.016	106.595	-1.58671	29.2468	13.5468	3.86026	-1.91891	4.17304	14.6235	-0.509634	88.3046	-12.6906	34.6046	53.2352	2.23372	-3.94845	9.33764	-2.46941	2.10048	17.9104	13.6917	12.6689	13.2073	41.2225	2.98248	60.9926	95.2661	7.34564	-3.54806	10.9882	-3.67971	76.0651	45.1936	3.84027
-0.616666	16.8776	2.1357	16.8604	18.1165	8.76868	38.7039	9.87316	73.9103	7.40952	58.5098	35.8497	33.1883	61.8997	7.20319	17.8341	124.051	106.629	-1.64532	29.2117	13.49	3.87242	-1.93245	4.0943	14.6064	-0.49317	88.4058	-12.6928	34.5987	53.2286	2.22809	-3.90917	9.33666	-2.44069	2.01285	17.8911	13.6282	12.6199	13.1768	41.239	2.92082	60.9746	95.0577	7.3374	-3.54549	10.9189	-3.66868	76.1266	45.2353	3.81898
-0.616	16.8251	2.13699	16.8669	18.0892	8.76947	38.826	9.84212	73.8166	7.40832	58.4347	35.8593	33.1411	61.9773	7.18406	17.8409	124.087	106.662	-1.70392	29.1766	13.4333	3.88458	-1.94599	4.01556	14.5894	-0.476706	88.507	-12.695	34.5928	53.2296	2.22245	-3.8699	9.33569	-2.41198	1.92521	17.8719	13.5647	12.5739	13.1463	41.2556	2.85916	60.9565	94.8493	7.32916	-3.54293	10.8497	-3.65766	76.1882	45.277	3.79769
-0.615333	16.7726	2.13828	16.8735	18.0619	8.77026	38.9481	9.81108	73.7229	7.40711	58.3597	35.869	33.094	62.055	7.16492	17.8478	124.122	106.695	-1.76253	29.1415	13.3765	3.89674	-1.95953	3.93683	14.5723	-0.460242	88.6082	-12.6971	34.5869	53.234	2.21682	-3.83062	9.33472	-2.38326	1.83757	17.8527	13.5012	12.5304	13.1158	41.2721	2.7975	60.9385	94.6408	7.32092	-3.54036	10.7804	-3.64664	76.2498	45.3187	3.7764
-0.614666	16.72	2.13956	16.88	18.0346	8.77105	39.0702	9.78004	73.6291	7.4059	58.2846	35.8786	33.0468	62.1327	7.14578	17.8546	124.158	106.729	-1.82114	29.1065	13.3197	3.9089	-1.97308	3.85809	14.5552	-0.443778	88.7094	-12.6993	34.5809	53.2383	2.21118	-3.79134	9.33374	-2.34102	1.74994	17.8334	13.4377	12.4869	13.0853	41.2886	2.73584	60.9205	94.4324	7.31268	-3.53779	10.7111	-3.63562	76.3114	45.3604	3.7551
-0.614	16.6675	2.14085	16.8865	18.0072	8.77184	39.1923	9.749	73.5354	7.40469	58.2095	35.8882	32.9996	62.2104	7.12665	17.8614	124.193	106.762	-1.87974	29.0714	13.2629	3.92106	-1.98662	3.77935	14.5382	-0.427314	88.8106	-12.7015	34.575	53.2426	2.20555	-3.75206	9.33277	-2.2795	1.6623	17.8142	13.3742	12.4434	13.0548	41.3052	2.67418	60.9025	94.2239	7.30444	-3.53522	10.6418	-3.6246	76.373	45.4021	3.73381
-0.613333	16.615	2.14214	16.893	17.9799	8.77263	39.3144	9.71795	73.4417	7.40348	58.1345	35.8978	32.9525	62.2881	7.10751	17.8682	124.228	106.796	-1.93835	29.0363	13.2061	3.93322	-2.00016	3.70061	14.5211	-0.410851	88.9118	-12.7037	34.5691	53.247	2.19991	-3.71278	9.3318	-2.21798	1.57466	17.795	13.3107	12.3999	13.0243	41.3217	2.61252	60.8845	94.0155	7.2962	-3.53266	10.5726	-3.61357	76.4346	45.4438	3.71252
-0.612666	16.5625	2.14342	16.8996	17.9526	8.77343	39.4365	9.68691	73.348	7.40227	58.0594	35.9075	32.9053	62.3658	7.08837	17.875	124.264	106.829	-1.99696	29.0012	13.1494	3.94538	-2.01371	3.62187	14.5041	-0.394387	89.013	-12.7059	34.5632	53.2513	2.19428	-3.6735	9.33082	-2.15646	1.48702	17.7758	13.2473	12.3564	12.9938	41.3382	2.55086	60.8664	93.8071	7.28796	-3.53009	10.5033	-3.60255	76.4962	45.4855	3.69123
-0.612	16.51	2.14471	16.9061	17.9253	8.77422	39.5586	9.65587	73.2543	7.40107	57.9843	35.9171	32.8582	62.4434	7.06924	17.8819	124.299	106.863	-2.05556	28.9661	13.0926	3.95754	-2.02725	3.54314	14.487	-0.377923	89.1142	-12.7081	34.5573	53.2556	2.18865	-3.63422	9.32985	-2.09493	1.39939	17.7565	13.1838	12.3128	12.9633	41.3548	2.4892	60.8484	93.5986	7.27972	-3.52752	10.434	-3.59153	76.5577	45.5271	3.66994
-0.611333	16.4575	2.146	16.9126	17.8979	8.77501	39.6807	9.62483	73.1605	7.39986	57.9092	35.9267	32.811	62.5211	7.0501	17.8887	124.335	106.896	-2.11417	28.9311	13.0358	3.9697	-2.04079	3.4644	14.47	-0.361459	89.2154	-12.7103	34.5513	53.2599	2.18301	-3.59494	9.32888	-2.03341	1.31175	17.7373	13.1203	12.2693	12.9328	41.3713	2.42754	60.8304	93.3902	7.27148	-3.52496	10.3648	-3.58051	76.6193	45.5688	3.64865
-0.610666	16.405	2.14728	16.9191	17.8706	8.7758	39.8028	9.59379	73.0668	7.39865	57.8342	35.9364	32.7639	62.5988	7.03097	17.8955	124.37	106.93	-2.17278	28.896	12.979	3.98185	-2.05433	3.453	14.4529	-0.344995	89.3166	-12.7125	34.5454	53.2643	2.17738	-3.55566	9.3279	-1.97189	1.22411	17.7181	13.0568	12.2258	12.9023	41.3878	2.36588	60.8124	93.1818	7.26324	-3.52239	10.2955	-3.56948	76.6809	45.6105	3.62735
-0.61	16.3524	2.14857	16.9257	17.8433	8.77659	39.9249	9.56275	72.9731	7.39744	57.7591	35.946	32.7167	62.6765	7.01183	17.9023	124.405	106.963	-2.23139	28.8609	12.9222	3.99401	-2.06788	3.49626	14.4358	-0.328531	89.4178	-12.7147	34.5395	53.2686	2.17174	-3.51638	9.32693	-1.91037	1.13648	17.6989	12.9933	12.1823	12.8718	41.4044	2.30423	60.7943	92.9733	7.255	-3.51982	10.2262	-3.55846	76.7425	45.6522	3.60606
-0.609333	16.2999	2.14986	16.9322	17.816	8.77738	40.047	9.53171	72.8794	7.39623	57.684	35.9556	32.6696	62.7542	6.99269	17.9091	124.441	106.997	-2.28999	28.8258	12.8655	4.00617	-2.08142	3.53952	14.4188	-0.312067	89.519	-12.7169	34.5336	53.2729	2.16611	-3.4771	9.32596	-1.84885	1.04884	17.6796	12.9298	12.1388	12.8413	41.4209	2.24257	60.7763	92.7649	7.24676	-3.51726	10.157	-3.54744	76.8041	45.6939	3.58477
-0.608666	16.2474	2.15114	16.9387	17.7886	8.77818	40.1691	9.50067	72.7857	7.39502	57.6089	35.9652	32.6224	62.8319	6.97356	17.9159	124.476	107.03	-2.3486	28.7907	12.8087	4.01833	-2.09496	3.58279	14.4017	-0.295603	89.6202	-12.7191	34.5277	53.2773	2.16047	-3.43782	9.32498	-1.78733	1.07947	17.6604	12.8663	12.0953	12.8108	41.4375	2.18091	60.7583	92.5565	7.23852	-3.51469	10.0877	-3.53642	76.8657	45.7356	3.56348
-0.608	16.1949	2.15243	16.9453	17.7613	8.77897	40.2912	9.46963	72.692	7.41808	57.5339	35.9749	32.5753	62.9095	6.95442	17.9228	124.512	107.064	-2.40721	28.7557	12.7519	4.03049	-2.10851	3.62605	14.3847	-0.279139	89.7214	-12.7213	34.5217	53.2816	2.15484	-3.39854	9.32401	-1.72581	1.12202	17.6412	12.8028	12.0518	12.7803	41.454	2.11925	60.7403	92.348	7.23028	-3.51212	10.0184	-3.52539	76.9273	45.7773	3.54219
-0.607333	16.1424	2.15372	16.9518	17.734	8.77976	40.4133	9.43859	72.5982	7.46476	57.4588	35.9845	32.5281	62.9872	6.93528	17.9296	124.547	107.097	-2.46581	28.7206	12.6951	4.04265	-2.12205	3.66931	14.3676	-0.262675	89.8226	-12.7235	34.5158	53.2859	2.1492	-3.35926	9.32304	-1.66429	1.16457	17.6219	12.7394	12.0082	12.7498	41.4705	2.05759	60.7223	92.1396	7.22204	-3.50956	9.94915	-3.51437	76.9888	45.819	3.5209
-0.606666	16.0899	2.155	16.9583	17.7067	8.78055	40.5353	9.40755	72.5045	7.51143	57.3837	35.9941	32.481	63.0649	6.91615	17.9364	124.582	107.131	-2.52442	28.6855	12.6384	4.05481	-2.13559	3.71257	14.3505	-0.246211	89.9238	-12.7256	34.5099	53.2902	2.14357	-3.31999	9.32206	-1.60276	1.20712	17.6027	12.6759	11.9647	12.7193	41.4871	1.99593	60.7042	91.9312	7.2138	-3.50699	9.87988	-3.50335	77.0504	45.8606	3.4996
-0.606	16.0373	2.15629	16.9648	17.6793	8.78134	40.6574	9.37651	72.4108	7.55811	57.3086	36.0037	32.4338	63.1426	6.89701	17.9432	124.618	107.164	-2.58303	28.6504	12.5816	4.06697	-2.14913	3.75583	14.3335	-0.229747	90.025	-12.7278	34.504	53.2946	2.13793	-3.28071	9.32109	-1.54124	1.24967	17.5835	12.6124	11.9212	12.6888	41.5036	1.93427	60.6862	91.7227	7.20556	-3.50442	9.81062	-3.49233	77.112	45.9023	3.47831
-0.605333	15.9848	2.15758	16.9714	17.652	8.78213	40.7795	9.34547	72.3171	7.60478	57.2336	36.0134	32.3867	63.2203	6.87787	17.95	124.653	107.198	-2.64164	28.6154	12.5248	4.07913	-2.16268	3.79909	14.3164	-0.213283	90.1262	-12.73	34.4981	53.2989	2.1323	-3.24143	9.32012	-1.47972	1.29222	17.5643	12.5489	11.8777	12.6582	41.5201	1.87261	60.6682	91.5143	7.19732	-3.50186	9.74135	-3.48131	77.1736	45.944	3.45702
-0.604666	15.9323	2.15886	16.9779	17.6247	8.78293	40.9016	9.31443	72.2234	7.65146	57.1585	36.023	32.3395	63.298	6.85874	17.9568	124.689	107.231	-2.70024	28.5803	12.468	4.09129	-2.17622	3.84236	14.2994	-0.196819	90.2274	-12.7322	34.4921	53.3032	2.12666	-3.20215	9.31914	-1.4182	1.33478	17.545	12.4854	11.8342	12.6277	41.5367	1.81095	60.6502	91.3059	7.18908	-3.49929	9.67208	-3.47028	77.2352	45.9857	3.43573
-0.604	15.8798	2.16015	16.9844	17.5974	8.78372	41.0237	9.28339	72.1296	7.69814	57.0834	36.0326	32.2924	63.3757	6.8396	17.9637	124.724	107.265	-2.75885	28.5452	12.4112	4.10345	-2.18976	3.88562	14.2823	-0.180355	90.3286	-12.7344	34.4862	53.3075	2.12103	-3.16287	9.31817	-1.35668	1.37733	17.5258	12.4219	11.7907	12.5972	41.5532	1.74929	60.6321	91.0974	7.18084	-3.49672	9.60281	-3.45926	77.2968	46.0274	3.41444
-0.603333	15.8273	2.16144	16.9909	17.57	8.78451	41.1458	9.25235	72.0359	7.74481	57.0083	36.0422	32.2452	63.4533	6.82047	17.9705	124.76	107.298	-2.81746	28.5101	12.3545	4.11561	-2.20331	3.92888	14.2652	-0.163891	90.4298	-12.7366	34.4803	53.3119	2.1154	-3.12359	9.3172	-1.29516	1.41988	17.5066	12.3584	11.7471	12.5667	41.5697	1.68763	60.6141	90.889	7.1726	-3.49415	9.53354	-3.44824	77.3584	46.0691	3.39315
-0.602666	15.7748	2.16272	16.9975	17.5427	8.7853	41.2679	9.22131	71.9422	7.79149	56.9333	36.0519	32.1981	63.531	6.80133	17.9773	124.795	107.332	-2.87606	28.475	12.2977	4.12777	-2.21685	3.97214	14.2482	-0.147427	90.531	-12.7388	34.4744	53.3162	2.10976	-3.08431	9.31622	-1.23364	1.46243	17.4873	12.2949	11.7036	12.5362	41.5863	1.62597	60.5961	90.6805	7.16436	-3.49159	9.46427	-3.43722	77.4199	46.1108	3.37185
-0.602	15.7223	2.16401	17.004	17.5154	8.78609	41.39	9.19027	71.8485	7.83816	56.8582	36.0615	32.1509	63.6087	6.78219	17.9841	124.83	107.365	-2.93467	28.44	12.2409	4.13993	-2.23039	4.0154	14.2311	-0.130963	90.6322	-12.741	34.4684	53.3205	2.10413	-3.04503	9.31525	-1.17212	1.50498	17.4681	12.2314	11.6601	12.5057	41.6028	1.56431	60.5781	90.4721	7.15612	-3.48902	9.395	-3.42619	77.4815	46.1525	3.35056
-0.601333	15.6697	2.1653	17.0105	17.4881	8.78688	41.5121	9.15923	71.7548	7.88484	56.7831	36.0711	32.1038	63.6864	6.76306	17.9909	124.866	107.399	-2.99328	28.4049	12.1841	4.15209	-2.24393	4.05866	14.2141	-0.114499	90.7334	-12.7432	34.4625	53.3249	2.09849	-3.00575	9.31428	-1.11059	1.54753	17.4489	12.168	11.6166	12.4752	41.6193	1.50265	60.5601	90.2637	7.14788	-3.48645	9.32573	-3.41517	77.5431	46.1941	3.32927
-0.600666	15.6172	2.16658	17.017	17.4607	8.78768	41.6342	9.12819	71.661	7.93151	56.708	36.0808	32.0566	63.7641	6.74392	17.9977	124.901	107.432	-3.05189	28.3698	12.1273	4.16425	-2.25748	4.10193	14.197	-0.0980351	90.8346	-12.7454	34.4566	53.3292	2.09286	-2.96647	9.3133	-1.04907	1.59008	17.4297	12.1045	11.5731	12.4447	41.6359	1.44099	60.542	90.0552	7.13964	-3.48389	9.25646	-3.40415	77.6047	46.2358	3.30798
-0.6	15.5647	2.16787	17.0236	17.4334	8.78847	41.7563	9.09714	71.5673	7.97819	56.633	36.0904	32.0095	63.8418	6.72478	18.0046	124.937	107.465	-3.11049	28.3347	12.0706	4.17641	-2.27102	4.14519	14.1799	-0.0815711	90.9358	-12.7476	34.4507	53.3335	2.08722	-2.92719	9.31233	-0.987552	1.63263	17.4104	12.041	11.5296	12.4142	41.6524	1.37933	60.524	89.8468	7.1314	-3.48132	9.18719	-3.39313	77.6663	46.2775	3.28669
-0.599333	15.5122	2.16916	17.0301	17.4061	8.78926	41.8784	9.0661	71.4736	8.02486	56.5579	36.1	31.9623	63.9194	6.70565	18.0114	124.972	107.499	-3.1691	28.2996	12.0138	4.18857	-2.28456	4.18845	14.1629	-0.0651071	91.037	-12.7498	34.4448	53.3378	2.08159	-2.88791	9.31136	-0.926031	1.67518	17.3912	11.9775	11.4861	12.3837	41.6689	1.31767	60.506	89.6384	7.12316	-3.47875	9.11792	-3.38211	77.7279	46.3192	3.2654
-0.598666	15.4597	2.17044	17.0366	17.3788	8.79005	42.0005	9.03506	71.3799	8.07154	56.4828	36.1096	31.9152	63.9971	6.68651	18.0182	125.007	107.532	-3.22771	28.2646	11.957	4.20073	-2.29811	4.23171	14.1458	-0.0486432	91.1382	-12.7519	34.4388	53.3422	2.07595	-2.84863	9.31038	-0.86451	1.71773	17.372	11.914	11.4425	12.3532	41.6855	1.25601	60.488	89.4299	7.11492	-3.47619	9.04865	-3.37108	77.7895	46.3609	3.2441
-0.598	15.4072	2.17173	17.0432	17.3514	8.79084	42.1226	9.00402	71.2862	8.11821	56.4077	36.1193	31.868	64.0748	6.66738	18.025	125.043	107.566	-3.28631	28.2295	11.9002	4.21289	-2.31165	4.27497	14.1288	-0.0321792	91.2394	-12.7541	34.4329	53.3465	2.07032	-2.80936	9.30941	-0.802989	1.76028	17.3527	11.8505	11.399	12.3227	41.702	1.19436	60.4699	89.2215	7.10668	-3.47362	8.97938	-3.36006	77.851	46.4026	3.22281
-0.597333	15.3547	2.17302	17.0497	17.3241	8.79163	42.2447	8.97298	71.1924	8.16489	56.3327	36.1289	31.8209	64.1525	6.64824	18.0318	125.078	107.599	-3.34492	28.1944	11.8434	4.22505	-2.32519	4.31824	14.1117	-0.0157152	91.3406	-12.7563	34.427	53.3508	2.06468	-2.77008	9.30844	-0.741467	1.80283	17.3335	11.787	11.3555	12.2922	41.7185	1.1327	60.4519	89.0131	7.09844	-3.47105	8.91012	-3.34904	77.9126	46.4443	3.20152
-0.596666	15.3021	2.1743	17.0562	17.2968	8.79243	42.3668	8.94194	71.0987	8.21156	56.2576	36.1385	31.7737	64.2302	6.6291	18.0387	125.114	107.633	-3.40353	28.1593	11.7867	4.23721	-2.33873	4.3615	14.0946	0.000748748	91.4418	-12.7585	34.4211	53.3552	2.05905	-2.7308	9.30746	-0.679946	1.84538	17.3143	11.7235	11.312	12.2617	41.6726	1.07104	60.4339	88.8046	7.0902	-3.46849	8.84085	-3.33802	77.9742	46.486	3.18023
-0.596	15.2496	2.17559	17.0627	17.2694	8.79322	42.4888	8.9109	71.005	8.25824	56.1825	36.1481	31.7266	64.3079	6.60997	18.0455	125.149	107.666	-3.46214	28.1242	11.7299	4.24937	-2.35228	4.40476	14.0776	0.0172127	91.543	-12.7607	34.4152	53.3595	2.05341	-2.69152	9.30649	-0.618425	1.88793	17.2951	11.66	11.2685	12.2312	41.6019	1.00938	60.4159	88.5962	7.08196	-3.46592	8.77158	-3.32699	78.0358	46.5276	3.15894
-0.595333	15.1971	2.17688	17.0693	17.2421	8.79401	42.6109	8.87986	70.9113	8.30491	56.1074	36.1578	31.6794	64.3855	6.59083	18.0523	125.184	107.7	-3.46154	28.0892	11.6731	4.26152	-2.36582	4.44802	14.0605	0.0336767	91.6442	-12.7629	34.4092	53.3638	2.04778	-2.65224	9.30552	-0.556904	1.93048	17.2758	11.5966	11.225	12.2007	41.5312	0.947718	60.3979	88.3878	7.07372	-3.46335	8.70231	-3.31597	78.0974	46.5693	3.13765
-0.594666	15.1446	2.17816	17.0758	17.2148	8.7948	42.733	8.84882	70.8176	8.35159	56.0324	36.1674	31.6323	64.4632	6.57169	18.0591	125.22	107.733	-3.44351	28.0541	11.6163	4.27368	-2.37936	4.49128	14.0435	0.0501407	91.7454	-12.7651	34.4033	53.3681	2.04214	-2.61296	9.30454	-0.495383	1.97303	17.2566	11.5331	11.1815	12.1702	41.4605	0.886058	60.3798	88.1793	7.06548	-3.46079	8.63304	-3.30495	78.159	46.611	3.11635
-0.594	15.0921	2.17945	17.0823	17.1875	8.79559	42.8551	8.81778	70.7239	8.39826	55.9573	36.177	31.5851	64.5409	6.55256	18.0659	125.255	107.767	-3.42549	28.019	11.5595	4.28584	-2.39291	4.53454	14.0264	0.0666046	91.8466	-12.7673	34.3974	53.3725	2.03651	-2.57368	9.30357	-0.433861	2.01559	17.2374	11.4696	11.1379	12.1397	41.3898	0.857563	60.3618	87.9709	7.05724	-3.45822	8.56377	-3.29393	78.2206	46.6527	3.09506
-0.593333	15.0396	2.18074	17.0888	17.1601	8.79638	42.9772	8.78674	70.6301	8.44494	55.8822	36.1866	31.538	64.6186	6.53342	18.0727	125.291	107.8	-3.40747	27.9839	11.5028	4.298	-2.40645	4.57781	14.0094	0.0830686	91.9478	-12.7695	34.3915	53.3768	2.03088	-2.5344	9.3026	-0.37234	2.05814	17.2181	11.4061	11.0944	12.1092	41.3191	0.886865	60.3438	87.7624	7.049	-3.45565	8.4945	-3.28291	78.2821	46.6944	3.07377
-0.592666	14.9871	2.18202	17.0954	17.1328	8.79718	43.0993	8.7557	70.5364	8.49161	55.8071	36.1963	31.4908	64.6963	6.51428	18.0796	125.326	107.834	-3.38945	27.9488	11.446	4.31016	-2.41999	4.62107	13.9923	0.0995326	92.049	-12.7717	34.3856	53.3811	2.02524	-2.49512	9.30162	-0.310819	2.10069	17.1989	11.3426	11.0509	12.0787	41.2484	0.916168	60.3258	87.554	7.04076	-3.45309	8.42523	-3.27188	78.3437	46.7361	3.05248
-0.592	14.9345	2.18331	17.1019	17.1055	8.79797	43.2214	8.72466	70.4427	8.53829	55.7321	36.2059	31.4437	64.774	6.49515	18.0864	125.362	107.867	-3.37143	27.9138	11.3892	4.32232	-2.43353	4.66433	13.9752	0.115997	92.1502	-12.7739	34.3796	53.3855	2.01961	-2.45584	9.30065	-0.249298	2.14324	17.1797	11.2791	11.0074	12.0482	41.1777	0.94547	60.3077	87.3456	7.03252	-3.45052	8.35596	-3.26086	78.4053	46.7778	3.03119
-0.591333	14.882	2.1846	17.1084	17.0782	8.79876	43.3435	8.69362	70.349	8.58496	55.657	36.2155	31.3965	64.8517	6.47601	18.0932	125.397	107.901	-3.35341	27.8787	11.3324	4.33448	-2.44708	4.70759	13.9582	0.132461	92.2514	-12.7761	34.3737	53.3898	2.01397	-2.41656	9.29968	-0.187776	2.18579	17.1605	11.2156	10.9639	12.0177	41.107	0.974773	60.2897	87.1371	7.02428	-3.44795	8.28669	-3.24984	78.4669	46.8195	3.0099
-0.590666	14.8295	2.18589	17.115	17.0508	8.79955	43.4656	8.66258	70.2553	8.63164	55.5819	36.2251	31.3494	64.9293	6.45688	18.1	125.432	107.934	-3.33539	27.8436	11.2756	4.34664	-2.46062	4.75085	13.9411	0.148924	92.3526	-12.7783	34.3678	53.3941	2.00834	-2.37728	9.2987	-0.126255	2.22834	17.1412	11.1521	10.9204	11.9872	41.0363	1.00408	60.2717	86.9287	7.01604	-3.44538	8.21742	-3.23882	78.5285	46.8611	2.9886
-0.59	14.777	2.18717	17.1215	17.0235	8.80034	43.5877	8.63154	70.1615	8.67832	55.5068	36.2348	31.3022	65.007	6.43774	18.1068	125.468	107.968	-3.31737	27.8085	11.2189	4.3588	-2.47416	4.79411	13.9241	0.165388	92.4538	-12.7804	34.3619	53.3984	2.0027	-2.338	9.29773	-0.0647339	2.27089	17.122	11.0886	10.8768	11.9567	40.9656	1.03338	60.2537	86.7203	7.0078	-3.44282	8.14815	-3.22779	78.5901	46.9028	2.96731
-0.589333	14.7245	2.18846	17.128	16.9962	8.80113	43.7098	8.6005	70.0678	8.72499	55.4318	36.2444	31.2551	65.0847	6.4186	18.1136	125.503	108.001	-3.29935	27.7735	11.1621	4.37096	-2.48771	4.83738	13.907	0.181852	92.555	-12.7826	34.3559	53.4028	1.99707	-2.29872	9.29676	-0.00321271	2.31344	17.1028	11.0252	10.8333	11.9261	40.8949	1.06268	60.2357	86.5118	6.99956	-3.44025	8.07889	-3.21677	78.6517	46.9445	2.94602
-0.588666	14.672	2.18975	17.1345	16.9689	8.80193	43.8319	8.56946	69.9741	8.77167	55.3567	36.254	31.2079	65.1624	6.39947	18.1205	125.539	108.035	-3.28133	27.7384	11.1053	4.38312	-2.50125	4.88064	13.8899	0.198316	92.6562	-12.7848	34.35	53.4071	1.99143	-2.25945	9.29578	0.0583085	2.35599	17.0835	10.9617	10.7898	11.8956	40.8242	1.09198	60.2176	86.3034	6.99132	-3.43768	8.00962	-3.20575	78.7133	46.9862	2.92473
-0.588	14.6195	2.19103	17.1411	16.9415	8.80272	43.954	8.53842	69.8804	8.81834	55.2816	36.2637	31.1608	65.2401	6.38033	18.1273	125.574	108.068	-3.26331	27.7033	11.0485	4.39528	-2.51479	4.9239	13.8729	0.21478	92.7574	-12.787	34.3441	53.4114	1.9858	-2.22017	9.29481	0.11983	2.39854	17.0643	10.8982	10.7463	11.8651	40.7536	1.12129	60.1996	86.095	6.98307	-3.43512	7.94035	-3.19473	78.7748	47.0279	2.90344
-0.587333	14.5669	2.19232	17.1476	16.9142	8.80351	44.0761	8.50738	69.7867	8.86502	55.2066	36.2733	31.1136	65.3178	6.36119	18.1341	125.609	108.102	-3.24529	27.6682	10.9917	4.40744	-2.52833	4.96716	13.8558	0.231244	92.8586	-12.7892	34.3382	53.4157	1.98016	-2.18089	9.29384	0.181351	2.44109	17.0451	10.8347	10.7028	11.8346	40.6829	1.15059	60.1816	85.8865	6.97483	-3.43255	7.87108	-3.1837	78.8364	47.0696	2.88215
-0.586666	14.5144	2.19361	17.1541	16.8869	8.8043	44.1982	8.47633	69.6929	8.91169	55.1315	36.2829	31.0665	65.3954	6.34206	18.1409	125.645	108.135	-3.22727	27.6331	10.935	4.4196	-2.54188	5.01042	13.8388	0.247708	92.9598	-12.7914	34.3323	53.4201	1.97453	-2.14161	9.29286	0.242872	2.48364	17.0259	10.7712	10.6593	11.8041	40.6122	1.17989	60.1636	85.6781	6.96659	-3.42998	7.80181	-3.17268	78.898	47.1113	2.86085
-0.586	14.4619	2.19489	17.1606	16.8596	8.80509	44.3203	8.44529	69.5992	8.95837	55.0564	36.2925	31.0193	65.4731	6.32292	18.1477	125.68	108.169	-3.20925	27.5981	10.8782	4.43176	-2.55542	5.05369	13.8217	0.264172	93.061	-12.7936	34.3263	53.4244	1.96889	-2.10233	9.29189	0.304393	2.52619	17.0066	10.7077	10.6158	11.7736	40.5415	1.20919	60.1455	85.4697	6.95835	-3.42742	7.73254	-3.16166	78.9596	47.153	2.83956
-0.585333	14.4094	2.19618	17.1672	16.8322	8.80588	44.4423	8.41425	69.5055	9.00504	54.9813	36.3022	30.9721	65.5508	6.30378	18.1545	125.716	108.202	-3.19123	27.563	10.8214	4.44392	-2.56896	5.09695	13.8046	0.280636	93.1622	-12.7958	34.3204	53.4287	1.96326	-2.06305	9.29092	0.365915	2.56874	16.9874	10.6442	10.5722	11.7431	40.4708	1.2385	60.1275	85.2612	6.95011	-3.42485	7.66327	-3.15064	79.0212	47.1946	2.81827
-0.584666	14.3569	2.19747	17.1737	16.8049	8.80668	44.5644	8.38321	69.4118	9.05172	54.9063	36.3118	30.925	65.6285	6.28465	18.0978	125.751	108.235	-3.1732	27.5279	10.7646	4.45608	-2.58251	5.14021	13.7876	0.2971	93.2634	-12.798	34.3145	53.4331	1.95763	-2.02377	9.28994	0.427436	2.61129	16.9682	10.5807	10.5287	11.7126	40.4001	1.2678	60.1095	85.0528	6.94187	-3.42228	7.594	-3.13962	79.0828	47.2363	2.79698
-0.584	14.3044	2.19875	17.1802	16.7776	8.80747	44.6865	8.35217	69.3181	9.09839	54.8312	36.3214	30.8778	65.7062	6.26551	18.0379	125.787	108.269	-3.15518	27.4928	10.7079	4.46824	-2.59605	5.18347	13.7705	0.313564	93.3646	-12.8002	34.3086	53.4374	1.95199	-1.98449	9.28897	0.488957	2.65384	16.9489	10.5172	10.4852	11.6821	40.3294	1.2971	60.0915	84.8444	6.93363	-3.41972	7.52473	-3.12859	79.1444	47.278	2.77569
-0.583333	14.2519	2.20004	17.1867	16.7503	8.80826	44.8086	8.32113	69.2244	9.14507	54.7561	36.331	30.8307	65.7839	6.24638	17.9781	125.822	108.302	-3.13716	27.4577	10.6511	4.4804	-2.60959	5.22673	13.7535	0.330028	93.4658	-12.8024	34.3027	53.4417	1.94636	-1.94521	9.288	0.550478	2.6964	16.9297	10.4538	10.4417	11.6516	40.2587	1.3264	60.0735	84.6359	6.92539	-3.41715	7.45546	-3.11757	79.2059	47.3197	2.7544
-0.582666	14.1993	2.20133	17.1933	16.7229	8.80905	44.9307	8.29009	69.1306	9.19174	54.681	36.3407	30.7835	65.8616	6.22724	17.9183	125.857	108.336	-3.11914	27.4227	10.5943	4.49256	-2.62313	5.26999	13.7364	0.346492	93.567	-12.8046	34.2967	53.446	1.94072	-1.90593	9.28702	0.612	2.73895	16.9105	10.3903	10.3982	11.6211	40.188	1.35571	60.0554	84.4275	6.91715	-3.41458	7.38619	-3.10655	79.2675	47.3614	2.7331
-0.582	14.1468	2.20261	17.1998	16.6956	8.80984	45.0528	8.25905	69.0369	9.23842	54.606	36.3503	30.7364	65.9392	6.2081	17.8585	125.893	108.369	-3.10112	27.3876	10.5375	4.50472	-2.63668	5.31326	13.7193	0.362956	93.6682	-12.8067	34.2908	53.4504	1.93509	-1.86665	9.28605	0.673521	2.7815	16.8913	10.3268	10.3547	11.5906	40.1173	1.38501	60.0374	84.219	6.90891	-3.41202	7.31692	-3.09553	79.3291	47.4031	2.71181
-0.581333	14.0943	2.2039	17.2063	16.6683	8.81063	45.1749	8.22801	68.9432	9.28509	54.5309	36.3599	30.6892	66.0169	6.18897	17.7987	125.928	108.403	-3.0831	27.3525	10.4807	4.51688	-2.65022	5.35652	13.7023	0.37942	93.7694	-12.8089	34.2849	53.4547	1.92945	-1.82737	9.28508	0.735042	2.82405	16.872	10.2633	10.3111	11.5601	40.0466	1.41431	60.0194	84.0106	6.90067	-3.40945	7.24765	-3.0845	79.3907	47.4448	2.69052
-0.580666	14.0418	2.20519	17.2129	16.641	8.81143	45.297	8.19697	68.8495	9.33177	54.4558	36.3695	30.6421	66.0946	6.16983	17.7389	125.964	108.436	-3.06508	27.3174	10.424	4.52903	-2.66376	5.39978	13.6852	0.395884	93.8706	-12.8111	34.279	53.459	1.92382	-1.78809	9.2841	0.796563	2.8666	16.8528	10.1998	10.2676	11.5296	39.9759	1.44361	60.0014	83.8022	6.89243	-3.40688	7.17839	-3.07348	79.4523	47.4865	2.66923
-0.58	13.9893	2.20647	17.2194	16.6136	8.81222	45.4191	8.16593	68.7558	9.37844	54.3807	36.3792	30.5949	66.1723	6.15069	17.6791	125.999	108.47	-3.04706	27.2823	10.3672	4.54119	-2.67731	5.44304	13.6682	0.412348	93.9718	-12.8133	34.2731	53.4634	1.91818	-1.74881	9.28313	0.858084	2.90915	16.8336	10.1363	10.2241	11.4991	39.9053	1.47292	59.9833	83.5937	6.88419	-3.40432	7.10912	-3.06246	79.5139	47.5281	2.64794
-0.579333	13.9368	2.20776	17.2259	16.5863	8.81301	45.5412	8.13489	68.662	9.42512	54.3057	36.3888	30.5478	66.25	6.13156	17.6193	126.034	108.503	-3.02904	27.2473	10.3104	4.55335	-2.69085	5.4863	13.6511	0.428812	94.073	-12.8155	34.2671	53.4677	1.91255	-1.70954	9.28216	0.919606	2.9517	16.8143	10.0728	10.1806	11.4686	39.8346	1.50222	59.9653	83.3853	6.87595	-3.40175	7.03985	-3.05144	79.5755	47.5698	2.62665
-0.578666	13.8843	2.20905	17.2324	16.559	8.8138	45.6633	8.10385	68.5683	9.47179	54.2306	36.3984	30.5006	66.3277	6.11242	17.5595	126.07	108.537	-3.01102	27.2122	10.2536	4.56551	-2.70439	5.52957	13.6341	0.445276	94.1742	-12.8177	34.2612	53.472	1.90691	-1.67026	9.28119	0.981127	2.99425	16.7951	10.0093	10.1371	11.4381	39.7639	1.53152	59.9473	83.1769	6.86771	-3.39918	6.97058	-3.04042	79.637	47.6115	2.60535
-0.578	13.8317	2.21033	17.239	16.5317	8.81459	45.7854	8.07281	68.4746	9.51847	54.1555	36.4081	30.4535	66.4053	6.09329	17.4997	126.105	108.57	-2.993	27.1771	10.1968	4.57767	-2.71793	5.57283	13.617	0.46174	94.2754	-12.8199	34.2553	53.4763	1.90128	-1.63098	9.28021	1.04265	3.0368	16.7759	9.94584	10.0936	11.4076	39.6932	1.56082	59.9293	82.9684	6.85947	-3.39661	6.90131	-3.02939	79.6986	47.6532	2.58406
-0.577333	13.7792	2.21162	17.2455	16.5043	8.81538	45.9075	8.04177	68.3809	9.56514	54.0804	36.4177	30.4063	66.483	6.07415	17.4399	126.141	108.604	-2.97498	27.142	10.1401	4.58983	-2.73148	5.61609	13.5999	0.478204	94.3766	-12.8221	34.2494	53.4807	1.89564	-1.5917	9.27924	1.10417	3.07935	16.7567	9.88235	10.0501	11.3771	39.6225	1.59013	59.9113	82.76	6.85123	-3.39405	6.83204	-3.01837	79.7602	47.6949	2.56277
-0.576666	13.7267	2.21291	17.252	16.477	8.81618	46.0296	8.01073	68.2872	9.61182	54.0054	36.4273	30.3592	66.5607	6.05501	17.3801	126.176	108.637	-2.95696	27.107	10.0833	4.60199	-2.74502	5.65935	13.5829	0.494668	94.4778	-12.8243	34.2434	53.485	1.89001	-1.55242	9.27827	1.16569	3.1219	16.7374	9.81887	10.0065	11.3466	39.5518	1.61943	59.8932	82.5516	6.84299	-3.39148	6.76277	-3.00735	79.8218	47.7366	2.54148
-0.576	13.6742	2.21419	17.2585	16.4497	8.81697	46.1517	7.97969	68.1934	9.65849	53.9303	36.4369	30.312	66.6384	6.03588	17.3203	126.211	108.671	-2.93894	27.0719	10.0265	4.61415	-2.75856	5.70261	13.5658	0.511132	94.579	-12.8265	34.2375	53.4893	1.88437	-1.51314	9.27729	1.22721	3.16445	16.7182	9.75538	9.96302	11.3161	39.4811	1.64873	59.8752	82.3431	6.83475	-3.38891	6.6935	-2.99633	79.8834	47.7783	2.52019
-0.575333	13.6217	2.21548	17.2651	16.4224	8.81776	46.2738	7.94865	68.0997	9.70517	53.8552	36.4466	30.2649	66.7161	6.01674	17.2605	126.247	108.704	-2.92092	27.0368	9.96972	4.62631	-2.77211	5.74587	13.5488	0.527596	94.6802	-12.8287	34.2316	53.4937	1.87874	-1.47386	9.27632	1.28873	3.207	16.699	9.69189	9.91951	11.2856	39.4104	1.67803	59.8572	82.1347	6.82651	-3.38635	6.62423	-2.9853	79.945	47.82	2.4989
-0.574666	13.5692	2.21677	17.2716	16.395	8.81855	46.3959	7.91761	68.006	9.75185	53.7801	36.4562	30.2177	66.7938	5.9976	17.2007	126.282	108.738	-2.90289	27.0017	9.91294	4.63847	-2.78565	5.78914	13.5317	0.54406	94.7814	-12.8309	34.2257	53.498	1.87311	-1.43458	9.27535	1.35025	3.24955	16.6797	9.6284	9.87599	11.2551	39.3397	1.70734	59.8392	81.9263	6.81827	-3.38378	6.55496	-2.97428	80.0066	47.8616	2.4776
-0.574	13.5167	2.21805	17.2781	16.3677	8.81934	46.5179	7.88657	67.9123	9.79852	53.7051	36.4658	30.1706	66.8714	5.97847	17.1409	126.318	108.771	-2.88487	26.9666	9.85616	4.65063	-2.79919	5.8324	13.5146	0.560524	94.8826	-12.833	34.2198	53.5023	1.86747	-1.3953	9.27437	1.41178	3.2921	16.6605	9.56491	9.83248	11.2245	39.269	1.73664	59.8212	81.7178	6.81003	-3.38121	6.48569	-2.96326	80.0681	47.9033	2.45631
-0.573333	13.4641	2.21934	17.2847	16.3404	8.82013	46.64	7.85552	67.8186	9.8452	53.63	36.4754	30.1234	66.9491	5.95933	17.0811	126.353	108.805	-2.86685	26.9316	9.79938	4.66279	-2.81273	5.87566	13.4976	0.576988	94.9838	-12.8352	34.2138	53.5066	1.86184	-1.35602	9.2734	1.4733	3.33465	16.6413	9.50142	9.78896	11.194	39.1983	1.76594	59.8031	81.5094	6.80179	-3.37865	6.41642	-2.95224	80.1297	47.945	2.43502
-0.572666	13.4116	2.22063	17.2912	16.3131	8.82093	46.7621	7.82448	67.7249	9.89187	53.5549	36.4851	30.0763	67.0268	5.94019	17.0213	126.389	108.838	-2.84883	26.8965	9.7426	4.67495	-2.82628	5.91892	13.4805	0.593452	95.085	-12.8374	34.2079	53.511	1.8562	-1.31674	9.27243	1.53482	3.3772	16.6221	9.43793	9.74545	11.1635	39.1276	1.79524	59.7851	81.3009	6.79355	-3.37608	6.34716	-2.94121	80.1913	47.9867	2.41373
-0.572	13.3591	2.22191	17.2977	16.2857	8.82172	46.8842	7.79344	67.6311	9.93855	53.4798	36.4947	30.0291	67.1045	5.92106	16.9615	126.424	108.872	-2.83081	26.8614	9.68582	4.68711	-2.83982	5.96218	13.4635	0.609916	95.1862	-12.8396	34.202	53.5153	1.85057	-1.27746	9.27145	1.59634	3.41976	16.6028	9.37444	9.70193	11.133	39.0569	1.82455	59.7671	81.0925	6.78531	-3.37351	6.27789	-2.93019	80.2529	48.0284	2.39244
-0.571333	13.3066	2.2232	17.3042	16.2584	8.82251	47.0063	7.7624	67.5374	9.98522	53.4048	36.5043	29.982	67.1822	5.90192	16.9017	126.459	108.905	-2.81279	26.8263	9.62904	4.69927	-2.85336	6.00544	13.4464	0.62638	95.2874	-12.8418	34.1961	53.5196	1.84493	-1.23818	9.27048	1.65786	3.46231	16.5836	9.31096	9.65842	11.1025	38.9863	1.85385	59.7491	80.8841	6.77707	-3.37095	6.20862	-2.91917	80.3145	48.0701	2.37115
-0.570666	13.2541	2.22449	17.3108	16.2311	8.8233	47.1284	7.73136	67.4437	10.0319	53.3297	36.5139	29.9348	67.2599	5.88279	16.8419	126.495	108.939	-2.79477	26.7912	9.57226	4.71143	-2.86691	6.04871	13.4293	0.642844	95.3886	-12.844	34.1902	53.5239	1.8393	-1.19891	9.26951	1.71938	3.50486	16.5644	9.24747	9.6149	11.072	38.9156	1.88315	59.731	80.6756	6.76883	-3.36838	6.13935	-2.90815	80.3761	48.1118	2.34986
-0.57	13.2016	2.22577	17.3173	16.2038	8.82409	47.2505	7.70032	67.35	10.0786	53.2546	36.5236	29.8877	67.3376	5.86365	16.7821	126.53	108.972	-2.77675	26.7562	9.51548	4.72359	-2.88045	6.09197	13.4123	0.659308	95.4898	-12.8462	34.1842	53.5283	1.83366	-1.15963	9.26853	1.7809	3.54741	16.5451	9.18398	9.57139	11.0415	38.8449	1.91245	59.713	80.4672	6.76059	-3.36581	6.07008	-2.89713	80.4377	48.1535	2.32856
-0.569333	13.1491	2.22706	17.3238	16.1764	8.82488	47.3726	7.66928	67.2563	10.1252	53.1795	36.5332	29.8405	67.4152	5.84451	16.7223	126.566	109.005	-2.75873	26.7211	9.4587	4.73575	-2.89399	6.13523	13.3952	0.675772	95.591	-12.8484	34.255	53.5326	1.82803	-1.12035	9.26756	1.84242	3.58996	16.5259	9.12049	9.52787	11.011	38.7742	1.94176	59.695	80.2588	6.75235	-3.36325	6.00081	-2.8861	80.4992	48.1951	2.30727
-0.568666	13.0965	2.22835	17.3303	16.1491	8.82568	47.4947	7.63824	67.1625	10.1719	53.1045	36.5428	29.7934	67.4929	5.82538	16.6625	126.601	109.039	-2.74071	26.686	9.40193	4.74791	-2.90753	6.17849	13.3782	0.692235	95.6922	-12.8506	34.4018	53.5369	1.82239	-1.08107	9.26659	1.90395	3.63251	16.5067	9.057	9.48436	10.9805	38.7035	1.97106	59.677	80.0503	6.74411	-3.36068	5.93154	-2.87508	80.5608	48.2368	2.28598
-0.568	13.044	2.22963	17.3369	16.1218	8.82647	47.6168	7.6072	67.0688	10.2186	53.0294	36.5525	29.7462	67.5706	5.80624	16.6027	126.636	109.072	-2.72269	26.6509	9.34515	4.76007	-2.92108	6.22175	13.3611	0.708699	95.7934	-12.8528	34.5486	53.5413	1.81676	-1.04179	9.26561	1.96547	3.67506	16.4875	8.99351	9.44084	10.95	38.6328	2.00036	59.659	79.8419	6.73587	-3.35811	5.86227	-2.86406	80.6224	48.2785	2.26469
-0.567333	12.9915	2.23092	17.3434	16.0945	8.82726	47.7389	7.57616	66.9751	10.2653	52.9543	36.5621	29.6991	67.6483	5.7871	16.5429	126.672	109.106	-2.70467	26.6158	9.28837	4.77223	-2.93462	6.26502	13.344	0.725163	95.8946	-12.855	34.6954	53.5456	1.81112	-1.00251	9.26464	2.02699	3.71761	16.4682	8.93002	9.39732	10.9195	38.5621	2.02966	59.6409	79.6335	6.72763	-3.35554	5.793	-2.85304	80.684	48.3202	2.2434
-0.566666	12.939	2.23221	17.3499	16.0671	8.82805	47.861	7.54512	66.8814	10.3119	52.8792	36.5717	29.6519	67.726	5.76797	16.4831	126.707	109.139	-2.68665	26.5808	9.23159	4.78439	-2.94816	6.30828	13.327	0.741627	95.9958	-12.8572	34.8422	53.5499	1.80549	-0.963229	9.26367	2.08851	3.76016	16.449	8.86653	9.35381	10.889	38.4914	2.05897	59.6229	79.425	6.71939	-3.35298	5.72373	-2.84201	80.7456	48.3619	2.22211
-0.566	12.8865	2.23349	17.3564	16.0398	8.82884	47.9831	7.51408	66.7877	10.3586	52.8042	36.5813	29.6048	67.8037	5.74883	16.4233	126.743	109.173	-2.66863	26.5457	9.17481	4.79655	-2.96171	6.35154	13.3099	0.758091	96.097	-12.8594	34.989	53.5542	1.79986	-0.92395	9.26269	2.15003	3.80271	16.4298	8.80305	9.31029	10.8585	38.4207	2.08827	59.6049	79.2166	6.71115	-3.35041	5.65446	-2.83099	80.8072	48.4036	2.20081
-0.565333	12.834	2.23478	17.363	16.0125	8.82963	48.1052	7.48304	66.6939	10.4053	52.7291	36.591	29.5576	67.8813	5.72969	16.3635	126.778	109.206	-2.6506	26.5106	9.11803	4.8087	-2.97525	6.3948	13.2929	0.774555	96.1982	-12.8615	35.1358	53.5586	1.79422	-0.884671	9.26172	2.21155	3.84526	16.4106	8.73956	9.26678	10.828	38.35	2.11757	59.5869	79.0082	6.70291	-3.34784	5.58519	-2.81997	80.8688	48.4453	2.17952
-0.564666	12.7815	2.23607	17.3695	15.9852	8.83043	48.2273	7.452	66.6002	10.452	52.654	36.6006	29.5105	67.959	5.71056	16.3037	126.813	109.24	-2.63258	26.4755	9.06125	4.82086	-2.98879	6.43806	13.2758	0.791019	96.2994	-12.8637	35.2826	53.5629	1.78859	-0.845392	9.26075	2.27307	3.88781	16.3913	8.67607	9.22326	10.7975	38.2793	2.14687	59.5688	78.7997	6.69467	-3.34528	5.51592	-2.80895	80.9304	48.487	2.15823
-0.564	12.7289	2.23735	17.376	15.9578	8.83122	48.3494	7.42096	66.5065	10.4986	52.579	36.6102	29.4633	68.0367	5.69142	16.2439	126.849	109.273	-2.61456	26.4404	9.00447	4.83302	-3.00233	6.48132	13.2587	0.807483	96.4006	-12.8659	35.4294	53.5672	1.78295	-0.806112	9.25977	2.33459	3.93036	16.3721	8.61258	9.17975	10.767	38.2086	2.17618	59.5508	78.5913	6.68643	-3.34271	5.44666	-2.79793	80.9919	48.5286	2.13694
-0.563333	12.6764	2.23864	17.3826	15.9305	8.83201	48.4714	7.38992	66.4128	10.5453	52.5039	36.6198	29.4162	68.1144	5.67229	16.1841	126.884	109.307	-2.59654	26.4054	8.94769	4.84518	-3.01588	6.52459	13.2417	0.823947	96.5018	-12.8681	35.5762	53.5716	1.77732	-0.766833	9.2588	2.39612	3.97291	16.3529	8.54909	9.13623	10.7365	38.138	2.20548	59.5328	78.3829	6.67819	-3.34014	5.37739	-2.7869	81.0535	48.5703	2.11565
-0.562666	12.6239	2.23993	17.3891	15.9032	8.8328	48.5935	7.35888	66.3191	10.592	52.4288	36.6295	29.369	68.1921	5.65315	16.1243	126.92	109.34	-2.57852	26.3703	8.89091	4.85734	-3.02942	6.56785	13.2246	0.840411	96.603	-12.8703	35.723	53.5759	1.77168	-0.727554	9.25783	2.45764	4.01546	16.3336	8.4856	9.09272	10.706	38.0673	2.23478	59.5148	78.1744	6.66995	-3.33758	5.30812	-2.77588	81.1151	48.612	2.09436
-0.562	12.5714	2.24121	17.3956	15.8759	8.83359	48.7156	7.32784	66.2254	10.6387	52.3537	36.6391	29.3219	68.2698	5.63401	16.0645	126.955	109.374	-2.5605	26.3352	8.83413	4.8695	-3.04296	6.61111	13.2076	0.856875	96.7042	-12.8725	35.8698	53.5802	1.76605	-0.688274	9.25685	2.51916	4.05801	16.3144	8.42211	9.0492	10.6755	37.9966	2.26408	59.4968	77.966	6.66171	-3.33501	5.23885	-2.76486	81.1767	48.6537	2.07306
-0.561333	12.5189	2.2425	17.4021	15.8485	8.83439	48.8377	7.2968	66.1316	10.6853	52.2787	36.6487	29.2747	68.3474	5.61488	16.0047	126.991	109.407	-2.54248	26.3001	8.77735	4.88166	-3.05651	6.65437	13.1905	0.873339	96.8054	-12.8747	36.0166	53.5845	1.76041	-0.648995	9.25588	2.58068	4.10057	16.2952	8.35862	9.00569	10.645	37.9259	2.29339	59.4787	77.7575	6.65347	-3.33244	5.16958	-2.75384	81.2383	48.6954	2.05177
-0.560666	12.4664	2.24379	17.4087	15.8212	8.83518	48.9598	7.26576	66.0379	10.732	52.2036	36.6583	29.2276	68.4251	5.59574	15.9449	127.026	109.441	-2.52446	26.2651	8.72057	4.89382	-3.07005	6.69763	13.1735	0.889803	96.9066	-12.8769	36.1634	53.5889	1.75478	-0.609716	9.25491	2.6422	4.14312	16.276	8.29513	8.96217	10.6145	37.8552	2.32269	59.4607	77.5491	6.64523	-3.32988	5.10031	-2.74281	81.2999	48.7371	2.03048
-0.56	12.4139	2.24507	17.4152	15.7939	8.83597	49.0819	7.23471	65.9442	10.7787	52.1285	36.668	29.1804	68.5028	5.5766	15.8851	127.061	109.474	-2.50644	26.23	8.66379	4.90598	-3.08359	6.7409	13.1564	0.906267	97.0078	-12.8791	36.3102	53.5932	1.74914	-0.570437	9.25393	2.70372	4.18567	16.2567	8.23165	8.91866	10.584	37.7845	2.35199	59.4427	77.3407	6.63699	-3.32731	5.03104	-2.73179	81.3615	48.7788	2.00919
-0.559333	12.3613	2.24636	17.4217	15.7666	8.83676	49.204	7.20367	65.8505	10.8254	52.0534	36.6776	29.1333	68.5805	5.55747	15.8253	127.097	109.508	-2.48842	26.1949	8.60701	4.91814	-3.09713	6.78416	13.1393	0.922731	97.109	-12.8813	36.457	53.5975	1.74351	-0.531157	9.25296	2.76524	4.22822	16.2375	8.16816	8.87514	10.5535	37.7138	2.38129	59.4247	77.1322	6.62875	-3.32474	4.96177	-2.72077	81.423	48.8205	1.9879
-0.558666	12.3088	2.24765	17.4282	15.7392	8.83755	49.3261	7.17263	65.7568	10.8721	51.9784	36.6872	29.0861	68.6582	5.53833	15.7655	127.132	109.541	-2.4704	26.1598	8.55023	4.9303	-3.11068	6.82742	13.1223	0.939195	97.2102	-12.8835	36.6038	53.6019	1.73787	-0.491878	9.25199	2.82676	4.27077	16.2183	8.10467	8.83163	10.523	37.6431	2.4106	59.4066	76.9238	6.62051	-3.32218	4.8925	-2.70975	81.4846	48.8621	1.96661
-0.558	12.2563	2.24894	17.4348	15.7119	8.83834	49.4482	7.14159	65.663	10.9187	51.9033	36.6968	29.039	68.7359	5.51919	15.7057	127.168	109.575	-2.45238	26.1247	8.49345	4.94246	-3.12422	6.87068	13.1052	0.955659	97.3114	-12.8857	36.7505	53.6062	1.73224	-0.452599	9.25101	2.88828	4.31332	16.199	8.04118	8.78811	10.4924	37.5724	2.4399	59.3886	76.7154	6.61227	-3.31961	4.82323	-2.69872	81.5462	48.9038	1.94531
-0.557333	12.2038	2.25022	17.4413	15.6846	8.83914	49.5703	7.11055	65.5693	10.9654	51.8282	36.7065	28.9918	68.8136	5.50006	15.6459	127.203	109.608	-2.43436	26.0897	8.43667	4.95462	-3.13776	6.91394	13.0882	0.972123	97.4126	-12.8878	36.8973	53.6105	1.7266	-0.41332	9.25004	2.94981	4.35587	16.1798	7.97769	8.7446	10.4619	37.5017	2.4692	59.3706	76.5069	6.60403	-3.31704	4.75396	-2.6877	81.6078	48.9455	1.92402
-0.556666	12.1513	2.25151	17.4478	15.6573	8.83993	49.6924	7.07951	65.4756	11.0121	51.7531	36.7161	28.9446	68.8912	5.48092	15.5861	127.238	109.642	-2.41634	26.0546	8.3799	4.96678	-3.15131	6.9572	13.0711	0.988587	97.5138	-12.89	37.0441	53.6148	1.72097	-0.37404	9.24907	3.01133	4.39842	16.1606	7.9142	8.70108	10.4314	37.431	2.4985	59.3526	76.2985	6.59579	-3.31448	4.68469	-2.67668	81.6694	48.9872	1.90273
-0.556	12.0988	2.2528	17.4544	15.6299	8.84072	49.8145	7.04847	65.3819	11.0588	51.6781	36.7257	28.8975	68.9689	5.46179	15.5263	127.274	109.675	-2.39832	26.0195	8.32312	4.97894	-3.16485	7.00047	13.054	1.00505	97.615	-12.8922	37.1909	53.6192	1.71534	-0.334761	9.24809	3.07285	4.44097	16.1414	7.85071	8.65756	10.4009	37.3603	2.52781	59.3346	76.0901	6.58755	-3.31191	4.61542	-2.66566	81.731	49.0289	1.88144
-0.555333	12.0463	2.25408	17.4513	15.6026	8.84151	49.9366	7.01743	65.2882	11.1054	51.603	36.7354	28.8503	69.0466	5.44265	15.4665	127.309	109.709	-2.38029	25.9844	8.26634	4.9911	-3.17839	7.04373	13.037	1.02151	97.7162	-12.8944	37.3377	53.6235	1.7097	-0.295482	9.24712	3.13437	4.48352	16.1221	7.78722	8.61405	10.3704	37.2896	2.55711	59.3165	75.8816	6.57931	-3.30934	4.54616	-2.65464	81.7926	49.0706	1.86015
-0.554666	11.9937	2.25537	17.4294	15.5753	8.8423	50.0587	6.98639	65.1944	11.1521	51.5279	36.745	28.8032	69.1243	5.42351	15.4067	127.345	109.742	-2.36227	25.9493	8.20956	5.00326	-3.19193	7.08699	13.0199	1.03798	97.8174	-12.8966	37.4845	53.6278	1.70407	-0.256203	9.24615	3.19589	4.52607	16.1029	7.72374	8.57053	10.3399	37.219	2.58641	59.2985	75.6732	6.57107	-3.30677	4.47689	-2.64361	81.8541	49.1123	1.83886
-0.554	11.9412	2.25666	17.4074	15.548	8.84309	50.1808	6.95535	65.1007	11.1988	51.4528	36.7546	28.756	69.202	5.40438	15.3469	127.38	109.775	-2.34425	25.9143	8.15278	5.01542	-3.20548	7.13025	13.0029	1.05444	97.9186	-12.8988	37.6313	53.6321	1.69843	-0.216923	9.24517	3.25741	4.56862	16.0837	7.66025	8.52702	10.3094	37.1483	2.61572	59.2805	75.4648	6.56283	-3.30421	4.40762	-2.63259	81.9157	49.154	1.81756
-0.553333	11.8887	2.25794	17.3855	15.5206	8.84389	50.3029	6.92431	65.007	11.2455	51.3778	36.7642	28.7089	69.2797	5.38524	15.2871	127.416	109.809	-2.32623	25.8792	8.096	5.02758	-3.21902	7.17351	12.9858	1.07091	98.0198	-12.901	37.7781	53.6365	1.6928	-0.177644	9.2442	3.31893	4.61117	16.0644	7.59676	8.4835	10.2789	37.0776	2.64502	59.2625	75.2563	6.55459	-3.30164	4.33835	-2.62157	81.9773	49.1956	1.79627
-0.552666	11.8362	2.25923	17.3635	15.4933	8.84468	50.4249	6.89327	64.9133	11.2921	51.3027	36.7739	28.6617	69.3573	5.3661	15.2273	127.451	109.842	-2.30821	25.8441	8.03922	5.03974	-3.23256	7.21677	12.9687	1.08737	98.121	-12.9032	37.9249	53.6408	1.68716	-0.138365	9.24323	3.38045	4.65372	16.0452	7.53327	8.43999	10.2484	37.0069	2.67432	59.2444	75.0479	6.54635	-3.29907	4.26908	-2.61055	82.0389	49.2373	1.77498
-0.552	11.7837	2.26052	17.3416	15.466	8.84547	50.547	6.86223	64.8196	11.3388	51.2276	36.7835	28.6146	69.435	5.34697	15.1675	127.486	109.876	-2.29019	25.809	7.98244	5.0519	-3.24611	7.26004	12.9517	1.10383	98.2222	-12.9054	38.0717	53.6451	1.68153	-0.0990854	9.24225	3.44198	4.69627	16.026	7.46978	8.39647	10.2179	36.9362	2.70362	59.2264	74.8395	6.53811	-3.29651	4.19981	-2.59952	82.1005	49.279	1.75369
-0.551333	11.7312	2.2618	17.3197	15.4386	8.84626	50.6691	6.83119	64.7259	11.3855	51.1525	36.7931	28.5674	69.5127	5.32783	15.1077	127.522	109.909	-2.27217	25.7739	7.92566	5.06406	-3.25965	7.3033	12.9346	1.1203	98.3234	-12.9076	38.2185	53.6495	1.67589	-0.0598062	9.24128	3.5035	4.73882	16.0068	7.40629	8.35296	10.1874	36.8655	2.73293	59.2084	74.631	6.52987	-3.29394	4.13054	-2.5885	82.1621	49.3207	1.7324
-0.550666	11.6787	2.26309	17.2977	15.4113	8.84705	50.7912	6.80015	64.6321	11.4322	51.0775	36.8027	28.5203	69.5904	5.3087	15.0479	127.557	109.943	-2.25415	25.7389	7.86888	5.07622	-3.27319	7.34656	12.9176	1.13676	98.4246	-12.9098	38.3653	53.6538	1.67026	-0.0205269	9.24031	3.56502	4.78138	15.9875	7.3428	8.30944	10.1569	36.7948	2.76223	59.1904	74.4226	6.52163	-3.29137	4.06127	-2.57748	82.2237	49.3624	1.71111
-0.55	11.6261	2.26438	17.2758	15.384	8.84784	50.9133	6.76911	64.5384	11.4788	51.0024	36.8124	28.4731	69.6681	5.28956	14.9881	127.593	109.976	-2.23613	25.7038	7.8121	5.08837	-3.28673	7.38982	12.9005	1.15323	98.5258	-12.912	38.5121	53.6581	1.66462	0.0187524	9.23933	3.62654	4.82393	15.9683	7.27931	8.26593	10.1264	36.7241	2.79153	59.1724	74.2141	6.51339	-3.28881	3.992	-2.56646	82.2852	49.4041	1.68981
-0.549333	11.5736	2.26566	17.2538	15.3567	8.84864	51.0354	6.73807	64.4447	11.5255	50.9273	36.822	28.426	69.7458	5.27042	14.9283	127.628	110.01	-2.21811	25.6687	7.75532	5.10053	-3.30028	7.43308	12.8834	1.16969	98.627	-12.9142	38.6589	53.6624	1.65899	0.0580316	9.23836	3.68806	4.86648	15.9491	7.21583	8.22241	10.0959	36.6534	2.82083	59.1543	74.0057	6.50515	-3.28624	3.92273	-2.55544	82.3468	49.4458	1.66852
-0.548666	11.5211	2.26695	17.2319	15.3293	8.84943	51.1575	6.70703	64.351	11.5722	50.8522	36.8316	28.3788	69.8234	5.25129	14.8685	127.663	110.043	-2.20009	25.6336	7.69854	5.11269	-3.31382	7.47635	12.8664	1.18615	98.7282	-12.9163	38.8057	53.6668	1.65335	0.0973109	9.23739	3.74958	4.90903	15.9298	7.15234	8.1789	10.0654	36.5827	2.85014	59.1363	73.7973	6.49691	-3.28367	3.85346	-2.54441	82.4084	49.4875	1.64723
-0.548	11.4686	2.26824	17.21	15.302	8.85022	51.2796	6.67599	64.2573	11.6189	50.7772	36.8412	28.3317	69.9011	5.23215	14.8087	127.699	110.077	-2.18207	25.5986	7.64176	5.12485	-3.32736	7.51961	12.8493	1.20262	98.8294	-12.9185	38.9525	53.6711	1.64772	0.13659	9.23641	3.8111	4.95158	15.9106	7.08885	8.13538	10.0349	36.512	2.87944	59.1183	73.5888	6.48867	-3.28111	3.78419	-2.53339	82.47	49.4869	1.62594
-0.547333	11.4161	2.26952	17.188	15.2747	8.85101	51.4017	6.64495	64.1635	11.6655	50.7021	36.8509	28.2845	69.9788	5.21301	14.7489	127.734	110.11	-2.16405	25.5635	7.58498	5.13701	-3.34091	7.56287	12.8323	1.21908	98.9306	-12.9207	39.0993	53.6754	1.64209	0.175869	9.23544	3.87262	4.99413	15.8914	7.02536	8.09187	10.0044	36.4413	2.90874	59.1003	73.3804	6.48043	-3.27854	3.71493	-2.52237	82.5316	49.4305	1.60465
-0.546666	11.3636	2.27081	17.1661	15.2474	8.8518	51.5238	6.6139	64.0698	11.7122	50.627	36.8605	28.2374	70.0565	5.19388	14.6891	127.77	110.144	-2.14603	25.5284	7.5282	5.14917	-3.35445	7.60613	12.8152	1.23555	99.0318	-12.9229	39.246	53.6798	1.63645	0.215149	9.23447	3.93415	5.03668	15.8722	6.96187	8.04835	9.97387	36.3707	2.93804	59.0822	73.172	6.47219	-3.27597	3.64566	-2.51135	82.5932	49.3742	1.58336
-0.546	11.3111	2.2721	17.1441	15.22	8.85259	51.6459	6.58286	63.9761	11.7589	50.5519	36.8701	28.1902	70.1342	5.17474	14.6293	127.805	110.177	-2.12801	25.4933	7.47142	5.16133	-3.36799	7.64939	12.7981	1.25201	99.133	-12.9251	39.3928	53.6841	1.63082	0.254428	9.23349	3.99567	5.07923	15.8529	6.89838	8.00484	9.94337	36.3	2.96735	59.0642	72.9635	6.46395	-3.27341	3.57639	-2.50032	82.6548	49.3179	1.57209
-0.545333	11.2585	2.27338	17.1222	15.1927	8.85339	51.768	6.55182	63.8824	11.8056	50.4769	36.8798	28.1431	70.2119	5.1556	14.5695	127.84	110.211	-2.10998	25.4582	7.41465	5.17349	-3.38153	7.69265	12.7811	1.26847	99.2342	-12.9273	39.5396	53.6884	1.62518	0.293707	9.23252	4.05719	5.12178	15.8337	6.83489	7.96132	9.91287	36.2293	2.99665	59.0462	72.7551	6.4557	-3.27084	3.50712	-2.4893	82.7163	49.2615	1.56263
-0.544666	11.206	2.27467	17.1003	15.1654	8.85418	51.8901	6.52078	63.7887	11.8522	50.4018	36.8894	28.0959	70.2896	5.13647	14.5097	127.876	110.244	-2.09196	25.4232	7.35787	5.18565	-3.39508	7.73592	12.764	1.28494	99.3354	-12.9295	39.6864	53.6927	1.61955	0.332987	9.23155	4.11871	5.16433	15.8145	6.7714	7.9178	9.88236	36.1586	3.02595	59.0282	72.5467	6.44746	-3.26827	3.43785	-2.47828	82.7779	49.2052	1.55317
-0.544	11.1535	2.27596	17.0783	15.1381	8.85497	52.0122	6.48974	63.6949	11.8989	50.3267	36.899	28.0488	70.3672	5.11733	14.4499	127.911	110.278	-2.07394	25.3881	7.30109	5.19781	-3.40862	7.77918	12.747	1.3014	99.4366	-12.9317	39.8332	53.6971	1.61391	0.372266	9.23057	4.18023	5.20688	15.7952	6.70791	7.87429	9.85186	36.0879	3.05525	59.0102	72.3382	6.43922	-3.2657	3.36858	-2.46726	82.8395	49.1489	1.54371
-0.543333	11.101	2.27724	17.0564	15.1107	8.85576	52.1343	6.4587	63.6012	11.9456	50.2516	36.9086	28.0016	70.4449	5.0982	14.3901	127.947	110.311	-2.05592	25.353	7.24431	5.20997	-3.42216	7.82244	12.7299	1.31787	99.5378	-12.9339	39.98	53.7014	1.60828	0.411545	9.2296	4.24175	5.24943	15.776	6.64443	7.83077	9.82135	36.0172	3.08456	58.9921	72.1298	6.43098	-3.26314	3.29931	-2.45623	82.9011	49.0925	1.53425
-0.542666	11.0485	2.27853	17.0344	15.0834	8.85655	52.2564	6.42766	63.5075	11.9923	50.1766	36.9183	27.9545	70.5226	5.07906	14.3303	127.982	110.345	-2.0379	25.3179	7.18753	5.22213	-3.43571	7.8657	12.7129	1.33433	99.639	-12.9361	40.1268	53.7057	1.60264	0.450824	9.22863	4.30327	5.29198	15.7568	6.58094	7.78726	9.79085	35.9465	3.11386	58.9741	71.9214	6.42274	-3.26057	3.23004	-2.44521	82.9627	49.0362	1.52479
-0.542	10.996	2.27982	17.0125	15.0561	8.85734	52.3785	6.39662	63.4138	12.0389	50.1015	36.9279	27.9073	70.6003	5.05992	14.2705	128.018	110.378	-2.01988	25.2828	7.13075	5.23429	-3.44925	7.90896	12.6958	1.35079	99.7402	-12.9383	40.2736	53.7101	1.59701	0.490104	9.22765	4.36479	5.33453	15.7376	6.51745	7.74374	9.76034	35.8758	3.14316	58.9561	71.7129	6.4145	-3.258	3.16077	-2.43419	83.0243	48.9798	1.51533
-0.541333	10.9435	2.2811	16.9906	15.0288	8.85814	52.5005	6.36558	63.3201	12.0856	50.0264	36.9375	27.8602	70.678	5.04079	14.2107	128.053	110.412	-2.00186	25.2478	7.07397	5.24645	-3.46279	7.95222	12.6787	1.36726	99.8414	-12.9405	40.4204	53.7144	1.59137	0.529383	9.22668	4.42632	5.37708	15.7183	6.45396	7.70023	9.72984	35.8051	3.17246	58.9381	71.5045	6.40626	-3.25544	3.0915	-2.42317	83.0859	48.9235	1.50587
-0.540666	10.8909	2.28239	16.9686	15.0014	8.85893	52.6226	6.33454	63.2264	12.1323	49.9514	36.9471	27.813	70.7557	5.02165	14.1509	128.088	110.445	-1.98384	25.2127	7.01719	5.25861	-3.47633	7.99549	12.6617	1.38372	99.9426	-12.9426	40.5672	53.7187	1.58574	0.568662	9.22571	4.48784	5.41963	15.6991	6.39047	7.65671	9.69934	35.7344	3.20177	58.92	71.296	6.39802	-3.25287	3.02223	-2.41215	83.1474	48.8672	1.49641
-0.54	10.8384	2.28368	16.9467	14.9741	8.85972	52.7447	6.3035	63.1326	12.179	49.8878	36.9568	27.7659	70.8333	5.00251	14.0911	128.124	110.479	-1.96582	25.1776	6.96041	5.27077	-3.48988	8.03875	12.6446	1.40019	100.044	-12.9448	40.714	53.723	1.5801	0.607941	9.22474	4.54936	5.46219	15.6799	6.32698	7.6132	9.66883	35.6637	3.23107	58.902	71.0876	6.38978	-3.2503	2.95296	-2.40112	83.209	48.8108	1.48695
-0.539333	10.7859	2.28496	16.9247	14.9468	8.86051	52.8668	6.27246	63.0389	12.2256	49.855	36.9664	27.7422	70.911	4.98338	14.0313	128.159	110.512	-1.9478	25.1425	6.90363	5.28293	-3.50342	8.08201	12.6276	1.41665	100.145	-12.947	40.8608	53.7274	1.57447	0.647221	9.22376	4.61088	5.50474	15.6606	6.26349	7.56968	9.63833	35.593	3.26037	58.884	70.8792	6.38154	-3.24774	2.88369	-2.3901	83.2706	48.7545	1.47749
-0.538666	10.7334	2.28625	16.9028	14.9195	8.8613	52.9889	6.24142	62.9452	12.2723	49.8222	36.9761	27.7448	70.9887	4.96424	13.9715	128.195	110.545	-1.92978	25.1074	6.84685	5.29509	-3.51696	8.12527	12.6105	1.43311	100.246	-12.9492	41.0076	53.7317	1.56883	0.6865	9.22279	4.6724	5.54729	15.6414	6.2	7.52617	9.60782	35.5223	3.28967	58.866	70.6707	6.3733	-3.24517	2.81443	-2.37908	83.3322	48.6982	1.46803
-0.538	10.6809	2.28754	16.8809	14.8921	8.86209	53.111	6.21038	62.8515	12.319	49.7895	36.9857	27.7474	70.9882	4.9451	13.9117	128.23	110.579	-1.91176	25.0724	6.79007	5.30725	-3.53051	8.16853	12.5934	1.44958	100.347	-12.9514	41.1544	53.736	1.5632	0.725779	9.22182	4.73392	5.58984	15.6222	6.13652	7.48265	9.57732	35.4517	3.31898	58.848	70.4623	6.36506	-3.2426	2.74516	-2.36806	83.3938	48.6418	1.45857
-0.537333	10.6284	2.28882	16.8589	14.8648	8.86289	53.2331	6.17934	62.7578	12.3657	49.7567	36.9953	27.75	70.9707	4.92597	13.8519	128.265	110.612	-1.89374	25.0373	6.73329	5.31941	-3.54405	8.2118	12.5764	1.46604	100.449	-12.9536	41.3012	53.7403	1.55757	0.765059	9.22084	4.79544	5.63239	15.603	6.07303	7.43914	9.54681	35.381	3.34828	58.8299	70.2539	6.35682	-3.24004	2.67589	-2.35703	83.4554	48.5855	1.44911
-0.536666	10.5759	2.29011	16.837	14.8375	8.86368	53.3552	6.1483	62.664	12.4123	49.724	37.005	27.7526	70.9532	4.90683	13.7921	128.301	110.646	-1.87572	25.0022	6.67651	5.33157	-3.55759	8.25506	12.5593	1.48251	100.55	-12.9558	41.448	53.7447	1.55193	0.804338	9.21987	4.85696	5.67494	15.5837	6.00954	7.39562	9.51631	35.3103	3.37758	58.8119	70.0454	6.34858	-3.23747	2.60662	-2.34601	83.517	48.5291	1.43965
-0.536	10.5233	2.2914	16.815	14.8102	8.86447	53.4773	6.11726	62.5703	12.459	49.6912	37.0146	27.7552	70.9356	4.8877	13.7323	128.336	110.679	-1.85769	24.9671	6.61973	5.34373	-3.57113	8.29832	12.5423	1.49897	100.651	-12.958	41.5948	53.749	1.5463	0.843617	9.2189	4.91849	5.71749	15.5645	5.94605	7.35211	9.48581	35.2396	3.40688	58.7939	69.837	6.34034	-3.2349	2.53735	-2.33499	83.5786	48.4728	1.43019
-0.535333	10.4708	2.29268	16.7931	14.7828	8.86526	53.5994	6.08622	62.4766	12.5057	49.6585	37.0242	27.7579	70.9181	4.86856	13.6725	128.372	110.713	-1.83967	24.932	6.56295	5.35589	-3.58468	8.34158	12.5252	1.51543	100.752	-12.9602	41.7415	53.7533	1.54066	0.882896	9.21792	4.98001	5.76004	15.5453	5.88256	7.30859	9.4553	35.1689	3.43619	58.7759	69.6286	6.3321	-3.23234	2.46808	-2.32397	83.6401	48.4165	1.42073
-0.534666	10.4183	2.29397	16.7712	14.7555	8.86605	53.7215	6.05518	62.3829	12.5524	49.6257	37.0339	27.7605	70.9006	4.84942	13.6127	128.407	110.746	-1.82165	24.897	6.50617	5.36804	-3.59822	8.38484	12.5081	1.5319	100.853	-12.9624	41.8883	53.7577	1.53503	0.922176	9.21695	5.04153	5.80259	15.526	5.81907	7.26508	9.4248	35.0982	3.46549	58.7579	69.4201	6.32386	-3.22977	2.39881	-2.31295	83.7017	48.3601	1.41127
-0.534	10.3658	2.29526	16.7492	14.7282	8.86684	53.8436	6.02414	62.2892	12.599	49.5929	37.0435	27.7631	70.883	4.83029	13.5529	128.442	110.78	-1.80363	24.8619	6.44939	5.3802	-3.61176	8.4281	12.4911	1.54836	100.955	-12.9646	42.0351	53.762	1.52939	0.961455	9.21598	5.10305	5.84514	15.5068	5.75558	7.22156	9.39429	35.0275	3.49479	58.7398	69.2117	6.31562	-3.2272	2.32954	-2.30192	83.7633	48.3038	1.40181
-0.533333	10.3133	2.29654	16.7273	14.7009	8.86764	53.9657	5.99309	62.1954	12.6457	49.5602	37.0532	27.7657	70.8655	4.81115	13.4931	128.478	110.813	-1.78561	24.8268	6.39262	5.39236	-3.62531	8.47137	12.474	1.56483	101.056	-12.9668	42.1819	53.7663	1.52376	1.00073	9.215	5.16457	5.88769	15.4876	5.69209	7.17805	9.36379	34.9568	3.52409	58.7218	69.0033	6.30738	-3.22464	2.26027	-2.2909	83.8249	48.2475	1.39236
-0.532666	10.2608	2.29783	16.7054	14.6735	8.86843	54.0878	5.96205	62.1017	12.6924	49.5274	37.0628	27.7683	70.8479	4.79201	13.4333	128.513	110.847	-1.76759	24.7917	6.33584	5.40452	-3.63885	8.51463	12.457	1.58129	101.157	-12.969	42.3287	53.7706	1.51812	1.04001	9.21403	5.22609	5.93024	15.4684	5.62861	7.13453	9.33328	34.8861	3.5534	58.7038	68.7948	6.29914	-3.22207	2.191	-2.27988	83.8865	48.1911	1.3829
-0.532	10.2083	2.29912	16.6834	14.6462	8.86922	54.2099	5.93101	62.008	12.7391	49.4947	37.0724	27.771	70.8304	4.77288	13.3735	128.549	110.88	-1.74957	24.7567	6.27906	5.41668	-3.65239	8.55789	12.4399	1.59775	101.258	-12.9711	42.4755	53.775	1.51249	1.07929	9.21306	5.28761	5.97279	15.4491	5.56512	7.09101	9.30278	34.8154	3.5827	58.6858	68.5864	6.2909	-3.2195	2.12173	-2.26886	83.9481	48.1348	1.37344
-0.531333	10.1557	2.3004	16.6615	14.6189	8.87001	54.332	5.89997	61.9143	12.7857	49.4619	37.0821	27.7736	70.8129	4.75374	13.3137	128.584	110.914	-1.73155	24.7216	6.22228	5.42884	-3.66593	8.60115	12.4228	1.61422	101.359	-12.9733	42.6223	53.7793	1.50685	1.11857	9.21208	5.34913	6.01534	15.4299	5.50163	7.0475	9.27228	34.7447	3.612	58.6677	68.378	6.28266	-3.21693	2.05246	-2.25783	84.0097	48.0784	1.36398
-0.530666	10.1032	2.30169	16.6395	14.5916	8.8708	54.454	5.86893	61.8206	12.8324	49.4292	37.0917	27.7762	70.7953	4.73461	13.2539	128.62	110.947	-1.71353	24.6865	6.1655	5.441	-3.67948	8.64441	12.4058	1.63068	101.461	-12.9755	42.7691	53.7836	1.50122	1.15785	9.21111	5.41066	6.05789	15.4107	5.43814	7.00398	9.24177	34.674	3.6413	58.6497	68.1695	6.27442	-3.21437	1.98319	-2.24681	84.0712	48.0221	1.35452
-0.53	10.0507	2.30298	16.6176	14.5642	8.87159	54.5761	5.83789	61.7269	12.8791	49.3964	37.1013	27.7788	70.7778	4.71547	13.1941	128.655	110.981	-1.69551	24.6514	6.10872	5.45316	-3.69302	8.68768	12.3887	1.64715	101.562	-12.9777	42.9159	53.788	1.49558	1.19713	9.21014	5.47218	6.10044	15.3914	5.37465	6.96047	9.21127	34.6033	3.67061	58.6317	67.9611	6.26618	-3.2118	1.91393	-2.23579	84.1328	47.9658	1.34506
-0.529333	9.9982	2.30426	16.5957	14.5369	8.87239	54.6982	5.80685	61.6331	12.9258	49.3636	37.111	27.7814	70.7603	4.69633	13.1343	128.69	111.014	-1.67749	24.6163	6.05194	5.46532	-3.70656	8.73094	12.3717	1.66361	101.663	-12.9799	43.0627	53.7923	1.48995	1.23641	9.20916	5.5337	6.143	15.3722	5.31116	6.91695	9.18076	34.5327	3.69991	58.6137	67.7526	6.25794	-3.20923	1.84466	-2.22477	84.1944	47.9094	1.3356
-0.528666	9.94568	2.30555	16.5737	14.5096	8.87318	54.8203	5.77581	61.5394	12.9724	49.3309	37.1206	27.784	70.7427	4.6772	13.0745	128.726	111.048	-1.65947	24.5813	5.99516	5.47748	-3.72011	8.7742	12.3546	1.68007	101.764	-12.9821	43.2095	53.7966	1.48431	1.27569	9.20819	5.59522	6.18555	15.353	5.24767	6.87344	9.15026	34.462	3.72921	58.5957	67.5442	6.2497	-3.20667	1.77539	-2.21374	84.256	47.8531	1.32614
-0.528	9.89317	2.30684	16.5518	14.4823	8.87397	54.8027	5.74477	61.4457	13.0191	49.2981	37.1303	27.7867	70.7252	4.65806	13.0147	128.761	111.081	-1.64145	24.5462	5.93838	5.48964	-3.73365	8.81746	12.3375	1.69654	101.865	-12.9843	43.3563	53.8009	1.47868	1.31497	9.20722	5.65674	6.2281	15.3338	5.18418	6.82992	9.11975	34.3913	3.75851	58.5776	67.3358	6.24146	-3.2041	1.70612	-2.20272	84.3176	47.7968	1.31668
-0.527333	9.84066	2.30812	16.5298	14.4549	8.87476	54.7736	5.71373	61.352	13.0658	49.2654	37.1399	27.7893	70.7077	4.63892	12.9549	128.797	111.115	-1.62343	24.5111	5.8816	5.5018	-3.74719	8.86072	12.3205	1.713	101.967	-12.9865	43.5031	53.8053	1.47305	1.35425	9.20624	5.71826	6.27065	15.3145	5.12069	6.78641	9.08925	34.3206	3.78782	58.5596	67.1273	6.23322	-3.20153	1.63685	-2.1917	84.3792	47.7404	1.30722
-0.526666	9.78814	2.30941	16.5079	14.4276	8.87555	54.7445	5.68269	61.2583	13.1125	49.2326	37.1495	27.7919	70.6901	4.61979	12.8951	128.832	111.148	-1.60541	24.476	5.82482	5.51396	-3.76073	8.90398	12.3034	1.72947	102.068	-12.9887	43.6499	53.8096	1.46741	1.39353	9.20527	5.77978	6.3132	15.2953	5.05721	6.74289	9.05875	34.2499	3.81712	58.5416	66.9189	6.22498	-3.19897	1.56758	-2.18068	84.4408	47.6841	1.29776
-0.526	9.73563	2.3107	16.486	14.4003	8.87634	54.7153	5.65165	61.1645	13.1591	49.1999	37.1592	27.7945	70.6726	4.62595	12.8353	128.867	111.182	-1.58738	24.4409	5.76804	5.52612	-3.77428	8.94725	12.2864	1.74593	102.169	-12.9909	43.7967	53.8139	1.46178	1.43281	9.2043	5.8413	6.35575	15.2761	4.99372	6.69938	9.02824	34.1792	3.84642	58.5236	66.7105	6.21674	-3.1964	1.49831	-2.16966	84.5023	47.6277	1.2883
-0.525333	9.68311	2.31199	16.464	14.373	8.87714	54.6862	5.62061	61.0708	13.2058	49.1671	37.1688	27.7971	70.655	4.63931	12.7755	128.903	111.215	-1.56936	24.4059	5.71126	5.53828	-3.78782	8.99051	12.2693	1.76239	102.27	-12.9931	43.9435	53.8183	1.45614	1.47209	9.20332	5.90282	6.3983	15.2569	4.93023	6.65586	8.99774	34.1085	3.87572	58.5055	66.502	6.23223	-3.19383	1.42904	-2.15863	84.5639	47.5714	1.27884
-0.524666	9.6306	2.31327	16.4421	14.3456	8.87793	54.6571	5.58957	60.9771	13.2525	49.1343	37.1784	27.7998	70.6375	4.65266	12.7157	128.938	111.249	-1.55134	24.3708	5.65448	5.55044	-3.80136	9.03377	12.2523	1.77886	102.371	-12.9953	44.0903	53.8226	1.45051	1.51136	9.20235	5.96435	6.44085	15.2376	4.86674	6.61235	8.96723	34.0378	3.90503	58.4875	66.2936	6.25354	-3.19127	1.35977	-2.14761	84.6255	47.5151	1.26938
-0.524	9.57808	2.31456	16.4201	14.3183	8.87872	54.628	5.55853	60.8834	13.2992	49.1016	37.1881	27.8024	70.62	4.66602	12.6559	128.974	111.282	-1.53332	24.3357	5.5977	5.5626	-3.8149	9.07703	12.2352	1.79532	102.473	-12.9974	44.237	53.8269	1.44487	1.55064	9.20138	6.02587	6.4834	15.2184	4.80325	6.56883	8.93673	33.9671	3.93433	58.4695	66.0852	6.27485	-3.1887	1.2905	-2.13659	84.6871	47.4587	1.25992
-0.523333	9.52557	2.31585	16.3982	14.291	8.87951	54.5988	5.52749	60.7897	13.3458	49.0688	37.1977	27.805	70.6024	4.67938	12.5961	129.009	111.315	-1.5153	24.3006	5.54092	5.57476	-3.82845	9.12029	12.2181	1.81179	102.574	-12.9996	44.3838	53.8312	1.43924	1.58992	9.2004	6.08739	6.52595	15.1992	4.73976	6.52532	8.90622	33.8964	3.96363	58.4515	65.8767	6.29617	-3.18613	1.22123	-2.12557	84.7487	47.4024	1.25046
-0.522666	9.47306	2.31713	16.3763	14.2637	8.8803	54.5697	5.49645	60.6959	13.3925	49.0361	37.2074	27.8076	70.5849	4.69273	12.5362	129.045	111.349	-1.49728	24.2655	5.48414	5.58692	-3.84199	9.16355	12.2011	1.82825	102.675	-13.0018	44.5306	53.8356	1.4336	1.6292	9.19943	6.14891	6.5685	15.1799	4.67627	6.4818	8.87572	33.8257	3.99293	58.4335	65.6683	6.31748	-3.18357	1.15196	-2.11454	84.8103	47.3461	1.241
-0.522	9.42054	2.31842	16.3543	14.2363	8.88109	54.5406	5.46541	60.6022	13.4392	49.0033	37.217	27.8102	70.5674	4.70609	12.4764	129.08	111.382	-1.47926	24.2305	5.42737	5.59908	-3.85553	9.20682	12.184	1.84471	102.776	-13.004	44.6774	53.8399	1.42797	1.66848	9.19846	6.21043	6.61105	15.1607	4.61278	6.43829	8.84522	33.755	4.02224	58.4154	65.4599	6.33879	-3.181	1.0827	-2.10352	84.8719	47.2897	1.23154
-0.521333	9.36803	2.31971	16.3324	14.209	8.88189	54.5115	5.43437	60.5085	13.4859	48.9706	37.2266	27.8128	70.5498	4.71944	12.4166	128.923	111.378	-1.46124	24.1954	5.37059	5.61124	-3.86908	9.25008	12.167	1.86118	102.877	-13.0062	44.8242	53.8442	1.42233	1.70776	9.19748	6.27195	6.6536	15.1415	4.5493	6.39477	8.81471	33.6844	4.05154	58.3974	65.2514	6.3601	-3.17843	1.01343	-2.0925	84.9334	47.2334	1.22209
-0.520666	9.31551	2.32099	16.3104	14.1817	8.88268	54.4824	5.40333	60.4148	13.5325	48.9378	37.2363	27.8155	70.5323	4.7328	12.3568	128.761	111.368	-1.44322	24.1603	5.31381	5.6234	-3.88262	9.29334	12.1499	1.87764	102.979	-13.0084	44.971	53.8485	1.4167	1.74704	9.19651	6.33347	6.69615	15.1223	4.48581	6.35125	8.78421	33.6137	4.08084	58.3794	65.043	6.38141	-3.17587	0.944157	-2.08148	84.995	47.177	1.21263
-0.52	9.263	2.32228	16.2885	14.1544	8.88347	54.4532	5.37228	60.3211	13.5792	48.905	37.2459	27.8181	70.5148	4.74615	12.297	128.598	111.358	-1.4252	24.1252	5.25703	5.63556	-3.89616	9.3366	12.1328	1.89411	103.08	-13.0106	45.1178	53.8529	1.41106	1.78632	9.19554	6.39499	6.7387	15.103	4.42232	6.30774	8.7537	33.543	4.11014	58.3614	64.8345	6.40273	-3.1733	0.874888	-2.07046	85.0566	47.1207	1.20317
-0.519333	9.21048	2.32357	16.2666	14.127	8.88426	54.4241	5.34124	60.2274	13.6259	48.8723	37.2556	27.8207	70.4972	4.75951	12.2372	128.436	111.348	-1.40718	24.0902	5.20025	5.64771	-3.9097	9.37986	12.1158	1.91057	103.181	-13.0128	45.2646	53.8572	1.40543	1.8256	9.19456	6.45652	6.78125	15.0838	4.35883	6.26422	8.7232	33.4723	4.13945	58.3433	64.6261	6.42404	-3.17073	0.805618	-2.05943	85.1182	47.0644	1.19371
-0.518666	9.15797	2.32485	16.2446	14.0997	8.88505	54.395	5.3102	60.1336	13.6726	48.8395	37.2652	27.8233	70.4797	4.77286	12.1774	128.274	111.338	-1.38916	24.0551	5.14347	5.65987	-3.92325	9.42313	12.0987	1.92703	103.282	-13.015	45.4114	53.8615	1.3998	1.86488	9.19359	6.51804	6.82381	15.0646	4.29534	6.22071	8.69269	33.4016	4.16875	58.3253	64.4177	6.44535	-3.16816	0.736349	-2.04841	85.1798	47.008	1.18425
-0.518	9.10545	2.32614	16.2227	14.0724	8.88584	54.3659	5.27916	60.0399	13.7192	48.8068	37.2748	27.8259	70.4622	4.78622	12.1176	128.111	111.328	-1.37114	24.02	5.08669	5.67203	-3.93679	9.46639	12.0817	1.9435	103.383	-13.0172	45.5582	53.8659	1.39416	1.90416	9.19262	6.57956	6.86636	15.0453	4.23185	6.17719	8.66219	33.3309	4.19805	58.3073	64.2092	6.46666	-3.1656	0.66708	-2.03898	85.2414	46.9517	1.17479
-0.517333	9.05294	2.32743	16.2007	14.0451	8.88664	54.3367	5.24812	59.9462	13.7659	48.774	37.2845	27.8285	70.4446	4.79958	12.0578	127.949	111.318	-1.35312	23.9849	5.02991	5.68419	-3.95033	9.50965	12.0646	1.95996	103.485	-13.0194	45.705	53.8702	1.38853	1.94344	9.19164	6.64108	6.90891	15.0261	4.16836	6.13368	8.63169	33.2602	4.22735	58.2893	64.0008	6.48797	-3.16303	0.597811	-2.03339	85.303	46.8953	1.16533
-0.516666	9.00043	2.32871	16.1788	14.0177	8.88743	54.3076	5.21708	59.8525	13.8126	48.7413	37.2941	27.8312	70.4271	4.81293	11.998	127.786	111.308	-1.33509	23.9498	4.97313	5.69635	-3.96388	9.55291	12.0475	1.97643	103.586	-13.0216	45.8518	53.8745	1.38289	1.98272	9.19067	6.7026	6.95146	15.0069	4.10487	6.09016	8.60118	33.1895	4.25666	58.2713	63.7924	6.50929	-3.16046	0.528542	-2.02779	85.3645	46.839	1.15587
-0.516	8.94791	2.33	16.1569	13.9904	8.88822	54.2785	5.18604	59.7588	13.8593	48.7085	37.3037	27.8338	70.4095	4.82629	11.9382	127.624	111.298	-1.31707	23.9148	4.91635	5.70851	-3.97742	9.59617	12.0305	1.99289	103.687	-13.0238	45.9986	53.8788	1.37726	2.022	9.1897	6.76412	6.99401	14.9877	4.04139	6.04665	8.57068	33.1188	4.28596	58.2532	63.5839	6.5306	-3.1579	0.459272	-2.0222	85.4261	46.7827	1.14641
-0.515333	8.8954	2.33129	16.1349	13.9631	8.88901	54.2494	5.155	59.665	13.9059	48.6757	37.3134	27.8364	70.392	4.83964	11.8784	127.461	111.288	-1.29905	23.8797	4.85957	5.72067	-3.99096	9.63943	12.0134	2.00935	103.788	-13.0259	46.1454	53.8832	1.37162	2.06127	9.18872	6.82564	7.03656	14.9684	3.9779	6.00313	8.54017	33.0481	4.31526	58.2352	63.3755	6.55191	-3.15533	0.390003	-2.01661	85.4877	46.7263	1.13695
-0.514666	8.84288	2.33257	16.113	13.9358	8.8898	54.2202	5.12396	59.5713	13.9526	48.643	37.323	27.839	70.3745	4.853	11.8186	127.299	111.278	-1.28103	23.8446	4.80279	5.73283	-4.0045	9.6827	11.9964	2.02582	103.889	-13.0281	46.2922	53.8875	1.36599	2.10055	9.18775	6.88716	7.07911	14.9492	3.91441	5.95962	8.50967	32.9774	4.34456	58.2172	63.1671	6.57322	-3.15276	0.320734	-2.01102	85.5493	46.67	1.12749
-0.514	8.79037	2.33386	16.091	13.9084	8.89059	54.1911	5.09292	59.4776	13.9993	48.6102	37.3327	27.8416	70.3569	4.86635	11.7588	127.137	111.268	-1.26301	23.8095	4.74601	5.74499	-4.01805	9.72596	11.9793	2.04228	103.991	-13.0303	46.439	53.8918	1.36035	2.13983	9.18678	6.94869	7.12166	14.93	3.85092	5.9161	8.47916	32.9067	4.37387	58.1992	62.9586	6.59453	-3.1502	0.251465	-2.00543	85.6109	46.6137	1.11803
-0.513333	8.73785	2.33515	16.0691	13.8811	8.89139	54.162	5.06188	59.3839	14.046	48.5775	37.3423	27.8443	70.3394	4.87971	11.699	126.974	111.258	-1.24499	23.7744	4.68923	5.75715	-4.03159	9.76922	11.9622	2.05875	104.092	-13.0325	46.5858	53.8962	1.35472	2.17911	9.1858	7.01021	7.16421	14.9107	3.78743	5.87259	8.44866	32.836	4.40317	58.1811	62.7502	6.61585	-3.14763	0.182196	-1.99983	85.6725	46.5573	1.10857
-0.512666	8.68534	2.33643	16.0472	13.8538	8.89218	54.1329	5.03084	59.2902	14.0926	48.5447	37.3519	27.8469	70.3219	4.89306	11.6392	126.812	111.248	-1.22697	23.7394	4.63245	5.76931	-4.04513	9.81248	11.9452	2.07521	104.193	-13.0347	46.7325	53.9005	1.34908	2.21839	9.18483	7.07173	7.20676	14.8915	3.72394	5.82907	8.41816	32.7654	4.43247	58.1631	62.5418	6.63716	-3.14506	0.112926	-1.99424	85.7341	46.501	1.09911
-0.512	8.63283	2.33772	16.0252	13.8265	8.89297	54.1038	4.9998	59.1964	14.1393	48.512	37.3616	27.8495	70.3043	4.90642	11.5794	126.649	111.238	-1.20895	23.7043	4.57567	5.78147	-4.05868	9.85574	11.9281	2.09167	104.294	-13.0369	46.8793	53.9048	1.34345	2.25767	9.18386	7.13325	7.24931	14.8723	3.66045	5.78556	8.38765	32.6947	4.46178	58.1451	62.3333	6.65847	-3.1425	0.0436572	-1.98865	85.7957	46.4446	1.08965
-0.511333	8.58031	2.33901	16.0033	13.7991	8.89376	54.0746	4.96876	59.1027	14.186	48.4792	37.3712	27.8521	70.2868	4.91978	11.5196	126.487	111.228	-1.19093	23.6692	4.51889	5.79363	-4.07222	9.89901	11.9111	2.10814	104.395	-13.0391	47.0261	53.9091	1.33781	2.29695	9.18288	7.19477	7.29186	14.8531	3.59696	5.74204	8.35715	32.624	4.49108	58.1271	62.1249	6.67978	-3.13993	-0.025612	-1.98306	85.8572	46.3883	1.08019
-0.510666	8.5278	2.34029	15.9813	13.7718	8.89455	54.0455	4.93772	59.009	14.2327	48.4464	37.3808	27.8547	70.2693	4.93313	11.4598	126.325	111.218	-1.17291	23.6341	4.46211	5.80579	-4.08576	9.94227	11.894	2.1246	104.497	-13.0413	47.1729	53.9135	1.33218	2.33623	9.18191	7.25629	7.33441	14.8338	3.53347	5.69853	8.32664	32.5533	4.52038	58.1091	61.9165	6.70109	-3.13736	-0.0948812	-1.97746	85.9188	46.332	1.07073
-0.51	8.47528	2.34158	15.9594	13.7445	8.89534	54.0164	4.90668	58.9153	14.2793	48.4137	37.3905	27.8573	70.2517	4.94649	11.4	126.162	111.209	-1.15489	23.599	4.40534	5.81795	-4.0993	9.98553	11.8769	2.14106	104.598	-13.0435	47.3197	53.9178	1.32654	2.37551	9.18094	7.31781	7.37696	14.8146	3.46999	5.65501	8.29614	32.4826	4.54968	58.091	61.708	6.72241	-3.1348	-0.16415	-1.97187	85.9804	46.2756	1.06127
-0.509333	8.42277	2.34287	15.9375	13.7171	8.89614	53.9873	4.87564	58.8216	14.326	48.3809	37.4001	27.86	70.2342	4.95984	11.3402	126	111.199	-1.13687	23.564	4.34856	5.83011	-4.11285	10.0288	11.8599	2.15753	104.699	-13.0457	47.4665	53.9221	1.32091	2.41479	9.17996	7.37933	7.41951	14.7954	3.4065	5.61149	8.26564	32.4119	4.57899	58.073	61.4996	6.74372	-3.13223	-0.23342	-1.96628	86.042	46.2193	1.05182
-0.508666	8.37025	2.34415	15.9155	13.6898	8.89693	53.9581	4.8446	58.7278	14.3727	48.3482	37.4098	27.8626	70.2167	4.9732	11.2804	125.837	111.189	-1.11885	23.5289	4.29178	5.84227	-4.12639	10.0721	11.8428	2.17399	104.8	-13.0479	47.6133	53.9265	1.31528	2.45407	9.17899	7.44086	7.46206	14.7761	3.34301	5.56798	8.23513	32.3412	4.60829	58.055	61.2911	6.76503	-3.12966	-0.302689	-1.96069	86.1036	46.163	1.04236
-0.508	8.31774	2.34544	15.8936	13.6625	8.89772	53.929	4.81356	58.6341	14.4194	48.3154	37.4194	27.8652	70.1991	4.98655	11.2206	125.675	111.179	-1.10083	23.4938	4.235	5.85443	-4.13993	10.1153	11.8258	2.19046	104.901	-13.0501	47.7601	53.9308	1.30964	2.49335	9.17802	7.50238	7.50462	14.7569	3.27952	5.52446	8.20463	32.2705	4.63759	58.037	61.0827	6.78634	-3.12709	-0.371958	-1.9551	86.1652	46.1066	1.0329
-0.507333	8.26522	2.34673	15.8716	13.6352	8.89851	53.8999	4.78992	58.5404	14.466	48.2827	37.429	27.8678	70.1816	4.99991	11.1608	125.512	111.169	-1.08281	23.4587	4.17822	5.86659	-4.15348	10.1586	11.8087	2.20692	105.003	-13.0522	47.9069	53.9351	1.30401	2.53263	9.17704	7.5639	7.54717	14.7377	3.21603	5.48095	8.17412	32.1998	4.66689	58.0189	60.8743	6.80765	-3.12453	-0.441227	-1.9495	86.2268	46.0503	1.02344
-0.506666	8.21271	2.34801	15.8497	13.6078	8.8993	53.8708	4.78945	58.4467	14.5127	48.2499	37.4387	27.8704	70.164	5.01326	11.101	125.35	111.159	-1.06478	23.4236	4.12144	5.87875	-4.16702	10.2018	11.7917	2.22338	105.104	-13.0544	48.0537	53.9394	1.29837	2.5719	9.17607	7.62542	7.58972	14.7185	3.15254	5.43743	8.14362	32.1291	4.6962	58.0009	60.6658	6.82897	-3.12196	-0.510496	-1.94391	86.2883	45.9939	1.01398
-0.506	8.1602	2.3493	15.8278	13.5805	8.90009	53.8416	4.78898	58.353	14.5594	48.2171	37.4483	27.8731	70.1465	5.02662	11.0412	125.188	111.149	-1.04676	23.3886	4.06466	5.89091	-4.18056	10.2451	11.7746	2.23985	105.205	-13.0566	48.2005	53.9438	1.29274	2.61118	9.1751	7.68694	7.63227	14.6992	3.08905	5.39392	8.11311	32.0584	4.7255	57.9829	60.4574	6.85028	-3.11939	-0.579766	-1.93832	86.3499	45.9376	1.00452
-0.505333	8.10768	2.35059	15.8058	13.5532	8.90089	53.8125	4.78851	58.2593	14.6061	48.1844	37.4579	27.8757	70.129	5.03998	10.9814	125.025	111.139	-1.02874	23.3535	4.00788	5.90307	-4.1941	10.2884	11.7575	2.25631	105.306	-13.0588	48.3473	53.9481	1.2871	2.65046	9.17412	7.74846	7.67482	14.68	3.02556	5.3504	8.08261	31.9877	4.7548	57.9649	60.249	6.87159	-3.11683	-0.649035	-1.93273	86.4115	45.8813	0.995058
-0.504666	8.05517	2.35187	15.7839	13.5259	8.90168	53.7834	4.78804	58.1655	14.6527	48.1516	37.4676	27.8783	70.1114	5.05333	10.9216	124.863	111.129	-1.01072	23.3184	3.9511	5.91522	-4.20765	10.3316	11.7405	2.27278	105.407	-13.061	48.4941	53.9524	1.28147	2.68974	9.17315	7.80998	7.71737	14.6608	2.96208	5.30689	8.05211	31.9171	4.7841	57.9469	60.0405	6.8929	-3.11426	-0.718304	-1.92713	86.4731	45.8249	0.985599
-0.504	8.00265	2.35316	15.7619	13.4985	8.90247	53.7543	4.78757	58.0718	14.6994	48.1189	37.4772	27.8809	70.0939	5.06669	10.8618	124.7	111.119	-0.992702	23.2833	3.89432	5.92738	-4.22119	10.3749	11.7234	2.28924	105.509	-13.0632	48.6409	53.9567	1.27583	2.72902	9.17218	7.8715	7.75992	14.6415	2.89859	5.26337	8.0216	31.8464	4.81341	57.9288	59.8321	6.91421	-3.11169	-0.787573	-1.92154	86.5347	45.7686	0.97614
-0.503333	7.95014	2.35445	15.74	13.4712	8.90326	53.7252	4.7871	57.9781	14.7461	48.0861	37.4869	27.8835	70.0764	5.08004	10.802	124.538	111.109	-0.974681	23.2483	3.83754	5.93954	-4.23473	10.4181	11.7064	2.3057	105.61	-13.0654	48.7877	53.9611	1.2702	2.7683	9.1712	7.93303	7.80247	14.6223	2.8351	5.21986	7.9911	31.7757	4.84271	57.9108	59.6237	6.93553	-3.10913	-0.856843	-1.91595	86.5963	45.7123	0.96668
-0.502666	7.89762	2.35573	15.7181	13.4439	8.90405	53.696	4.78663	57.8844	14.7928	48.0534	37.4965	27.8861	70.0588	5.0934	10.7422	124.375	111.099	-0.956661	23.2132	3.78076	5.9517	-4.24828	10.4614	11.6893	2.32217	105.711	-13.0676	48.9345	53.9654	1.26456	2.80758	9.17023	7.99455	7.84502	14.6031	2.77161	5.17634	7.96059	31.705	4.87201	57.8928	59.4152	6.95684	-3.10656	-0.926112	-1.91036	86.6579	45.6559	0.957221
-0.502	7.84511	2.35702	15.6961	13.4166	8.90484	53.6669	4.78616	57.7907	14.8394	48.0206	37.5061	27.8888	70.0413	5.10675	10.6824	124.213	111.089	-0.93864	23.1781	3.72398	5.96386	-4.26182	10.5047	11.6722	2.33863	105.812	-13.0698	49.0813	53.9697	1.25893	2.84686	9.16926	8.05607	7.88757	14.5839	2.70812	5.13283	7.93009	31.6343	4.90131	57.8748	59.2068	6.97815	-3.10399	-0.995381	-1.90477	86.7194	45.5996	0.947761
-0.501333	7.7926	2.35831	15.6742	13.3892	8.90564	53.6378	4.78569	57.6969	14.8861	47.9878	37.5158	27.8914	70.0238	5.12011	10.6226	124.051	111.079	-0.920619	23.143	3.6672	5.97602	-4.27536	10.5479	11.6552	2.3551	105.913	-13.072	49.228	53.9741	1.25329	2.88614	9.16829	8.11759	7.93012	14.5646	2.64463	5.08931	7.89958	31.5636	4.93062	57.8567	58.9984	6.99946	-3.10143	-1.06465	-1.89917	86.781	45.5432	0.938302
-0.500666	7.74008	2.35959	15.6522	13.3619	8.90144	53.6087	4.78522	57.6032	14.9328	47.9551	37.5254	27.894	70.0062	5.13346	10.5628	123.888	111.069	-0.902599	23.1079	3.61042	5.98818	-4.2889	10.5912	11.6381	2.36836	106.015	-13.0742	49.3748	53.9784	1.24766	2.92542	9.16731	8.17911	7.97267	14.5454	2.58114	5.0458	7.86908	31.4929	4.95992	57.8387	58.7899	7.02077	-3.09886	-1.13392	-1.89358	86.8426	45.4869	0.928842
-0.5	7.68757	2.36088	15.6303	13.3346	8.89694	53.5795	4.78475	57.5095	14.9795	47.9223	37.5351	27.8966	69.9887	5.14682	10.503	123.726	111.059	-0.884578	23.0729	3.55364	6.00034	-4.30245	10.6345	11.6211	2.37004	106.116	-13.0764	49.5216	53.9827	1.24203	2.9647	9.16634	8.24063	8.01522	14.5262	2.51765	5.00228	7.83858	31.4222	4.98922	57.8207	58.5815	7.04208	-3.09629	-1.20319	-1.88799	86.9042	45.4306	0.919383
-0.499333	7.63505	2.36217	15.6084	13.3073	8.89243	53.5504	4.78428	57.4158	15.0261	47.8896	37.5447	27.8992	69.9712	5.16018	10.4432	123.563	111.049	-0.866557	23.0378	3.49686	6.0125	-4.31599	10.6777	11.6005	2.37173	106.217	-13.0532	49.6684	53.987	1.23639	3.00398	9.16537	8.30215	8.05777	14.5069	2.45417	4.95877	7.80807	31.3515	5.01852	57.8027	58.3731	7.0634	-3.09373	-1.27246	-1.8824	86.9658	45.3742	0.909923
-0.498666	7.58254	2.36345	15.5864	13.2799	8.88792	53.5213	4.78381	57.3221	15.0728	47.8568	37.5543	27.9019	69.9536	5.17353	10.3834	123.401	111.039	-0.848536	23.0027	3.44009	6.02466	-4.32953	10.721	11.5791	2.37341	106.318	-13.0298	49.8152	53.9914	1.23076	3.04326	9.16439	8.36367	8.10032	14.4877	2.39068	4.91525	7.77757	31.2808	5.04783	57.7847	58.1646	7.08471	-3.09116	-1.34173	-1.8768	87.0274	45.3179	0.900464
-0.498	7.53002	2.36474	15.5645	13.2526	8.88342	53.4922	4.78334	57.2283	15.1195	47.8241	37.564	27.9045	69.9361	5.18689	10.3236	123.239	111.029	-0.830516	22.9676	3.38331	6.03682	-4.34308	10.7642	11.5578	2.3751	106.419	-13.0063	49.962	53.9957	1.22512	3.08254	9.16342	8.4252	8.14287	14.4685	2.32719	4.87174	7.74706	31.2101	5.07713	57.7666	57.9562	7.10602	-3.08859	-1.411	-1.87121	87.089	45.2616	0.891005
-0.497333	7.47751	2.36603	15.5425	13.2253	8.87891	53.463	4.78287	57.1346	15.1662	47.7913	37.5736	27.9071	69.9185	5.20024	10.2638	123.076	111.019	-0.812495	22.9325	3.32653	6.04898	-4.35662	10.8075	11.5364	2.37679	106.521	-12.9828	50.1088	54	1.21949	3.12181	9.16245	8.48672	8.18543	14.4493	2.2637	4.82822	7.71656	31.1394	5.10643	57.7486	57.7477	7.12733	-3.08603	-1.48027	-1.86562	87.1505	45.2052	0.881545
-0.496666	7.42499	2.36731	15.5206	13.198	8.8744	53.4339	4.7824	57.0409	15.2128	47.7585	37.5832	27.9097	69.901	5.2136	10.204	122.914	111.009	-0.794474	22.8975	3.26975	6.06114	-4.37016	10.8508	11.515	2.37847	106.622	-12.9594	50.2556	54.0044	1.21385	3.16109	9.16147	8.54824	8.22798	14.43	2.20021	4.7847	7.68605	31.0687	5.13573	57.7306	57.5393	7.14864	-3.08346	-1.54953	-1.86003	87.2121	45.1489	0.872086
-0.496	7.37248	2.3686	15.4987	13.1706	8.8699	53.4048	4.78193	56.9472	15.2595	47.7258	37.5929	27.9123	69.8835	5.22695	10.1442	122.751	110.999	-0.776454	22.8624	3.21297	6.0733	-4.3837	10.894	11.4937	2.38016	106.723	-12.9359	50.4024	54.0087	1.20822	3.20037	9.1605	8.60976	8.27053	14.4108	2.13672	4.74119	7.65555	30.9981	5.16504	57.7126	57.3309	7.16996	-3.08089	-1.6188	-1.85444	87.2737	45.0925	0.862626
-0.495333	7.31997	2.36989	15.4767	13.1433	8.86539	53.3757	4.78146	56.8535	15.3062	47.693	37.6025	27.9149	69.8659	5.24031	10.0844	122.589	110.989	-0.758433	22.8273	3.15619	6.08546	-4.39725	10.9373	11.4723	2.38184	106.824	-12.9124	50.5492	54.013	1.20258	3.23965	9.15953	8.67128	8.31308	14.3916	2.07323	4.69767	7.62505	30.9274	5.19434	57.6945	57.1224	7.19127	-3.07832	-1.68807	-1.84884	87.3353	45.0362	0.853167
-0.494666	7.26745	2.37118	15.4548	13.116	8.86089	53.3466	4.78099	56.7598	15.3529	47.6603	37.6122	27.9176	69.8484	5.25366	10.0246	122.426	110.979	-0.740412	22.7922	3.09941	6.09762	-4.41079	10.9805	11.4509	2.38353	106.925	-12.8889	50.696	54.0173	1.19695	3.27893	9.15855	8.7328	8.35563	14.3723	2.00974	4.65416	7.59454	30.8567	5.22364	57.6765	56.914	7.21258	-3.07576	-1.75734	-1.84325	87.3969	44.9799	0.843707
-0.494	7.21494	2.37246	15.4328	13.0887	8.85638	53.3174	4.78052	56.666	15.3995	47.6275	37.6218	27.9202	69.8309	5.26702	9.9648	122.264	110.969	-0.722392	22.7571	3.04263	6.10978	-4.42433	11.0238	11.4296	2.38521	107.027	-12.8655	50.8428	54.0217	1.19131	3.31821	9.15758	8.79432	8.39818	14.3531	1.94626	4.61064	7.56404	30.786	5.25294	57.6585	56.7056	7.23389	-3.07319	-1.82661	-1.83766	87.4585	44.9235	0.834248
-0.493333	7.16242	2.37375	15.4109	13.0613	8.85187	53.2883	4.78005	56.5723	15.4462	47.5948	37.6314	27.9228	69.8133	5.28038	9.905	122.102	110.959	-0.704371	22.7221	2.98585	6.12194	-4.43788	11.0671	11.4082	2.3869	107.128	-12.842	50.9896	54.026	1.18568	3.35749	9.15661	8.85584	8.44073	14.3339	1.88277	4.56713	7.53353	30.7153	5.28225	57.6405	56.4971	7.2552	-3.07062	-1.89588	-1.83207	87.5201	44.8672	0.824788
-0.492666	7.10991	2.37504	15.389	13.034	8.84737	53.2592	4.77958	56.4786	15.4929	47.562	37.6411	27.9254	69.7958	5.29373	9.8452	121.939	110.949	-0.68635	22.687	2.92907	6.1341	-4.45142	11.1103	11.3869	2.38859	107.229	-12.8185	51.1364	54.0303	1.18004	3.39677	9.15563	8.91736	8.48328	14.3147	1.81928	4.52361	7.50303	30.6446	5.31155	57.6927	56.2887	7.27652	-3.06806	-1.96515	-1.82647	87.5816	44.8109	0.815329
-0.492	7.05739	2.37632	15.367	13.0067	8.84286	53.2301	4.77911	56.3849	15.5396	47.5292	37.6507	27.928	69.7783	5.30709	9.7854	121.777	110.939	-0.66833	22.6519	2.87229	6.14626	-4.46496	11.1536	11.3655	2.39027	107.33	-12.7951	51.2832	54.0346	1.17441	3.43605	9.15466	8.97889	8.52583	14.2954	1.75579	4.4801	7.47252	30.5739	5.34085	57.7806	56.0803	7.29783	-3.06549	-2.03442	-1.82088	87.6432	44.7545	0.805869
-0.491333	7.00488	2.37761	15.3451	12.9794	8.83835	53.2009	4.77864	56.2912	15.5862	47.4965	37.6603	27.9307	69.7607	5.32044	9.7256	121.614	110.929	-0.650309	22.6168	2.81551	6.15842	-4.4785	11.1969	11.3441	2.39196	107.431	-12.7716	51.43	54.039	1.16877	3.47533	9.15369	9.04041	8.56838	14.2762	1.6923	4.43658	7.44202	30.5032	5.37015	57.8685	55.8718	7.31914	-3.06292	-2.10369	-1.81529	87.7048	44.6982	0.79641
-0.490666	6.95237	2.3789	15.3232	12.952	8.83385	53.1718	4.77817	56.1974	15.6329	47.4637	37.67	27.9333	69.7432	5.3338	9.6658	121.452	110.919	-0.632288	22.5818	2.75873	6.17058	-4.49205	11.2401	11.3228	2.39364	107.533	-12.7481	51.5768	54.0433	1.16314	3.51461	9.15271	9.10193	8.61093	14.257	1.62881	4.39307	7.41152	30.4325	5.39946	57.9564	55.6634	7.34045	-3.06036	-2.17296	-1.8097	87.7664	44.6418	0.786951
-0.49	6.89985	2.38018	15.3012	12.9247	8.82934	53.1427	4.7777	56.1037	15.6796	47.431	37.6796	27.9359	69.7257	5.34715	9.606	121.29	110.909	-0.614268	22.5467	2.70195	6.18274	-4.50559	11.2834	11.3014	2.39533	107.634	-12.7246	51.7236	54.0476	1.15751	3.55389	9.15174	9.16345	8.65348	14.2377	1.56532	4.34955	7.38101	30.3618	5.42876	58.0444	55.455	7.36176	-3.05779	-2.24223	-1.80411	87.828	44.5855	0.777491
-0.489333	6.84734	2.38147	15.2793	12.8974	8.82483	53.1136	4.77723	56.01	15.7263	47.3982	37.6893	27.9385	69.7081	5.36051	9.5462	121.127	110.899	-0.596247	22.5116	2.64517	6.19489	-4.51913	11.3266	11.2801	2.39701	107.735	-12.7012	51.8703	54.052	1.15187	3.59317	9.15077	9.22497	8.69603	14.2185	1.50183	4.30604	7.35051	30.2911	5.45806	58.1323	55.2465	7.38308	-3.05522	-2.3115	-1.79851	87.8896	44.5292	0.768032
-0.488666	6.79482	2.38276	15.2573	12.8701	8.82033	53.0844	4.77676	55.9163	15.7729	47.3655	37.6989	27.9411	69.6906	5.37386	9.48639	120.965	110.889	-0.578226	22.4765	2.58839	6.20705	-4.53268	11.3699	11.2587	2.3987	107.836	-12.6777	52.0171	54.0563	1.14624	3.63245	9.14979	9.28649	8.73858	14.1993	1.43834	4.26252	7.32	30.2204	5.48736	58.2202	55.0381	7.40439	-3.05266	-2.38077	-1.79292	87.9512	44.4728	0.758572
-0.488	6.74231	2.38404	15.2354	12.8427	8.81582	53.0553	4.77629	55.8226	15.8196	47.3327	37.7085	27.9437	69.673	5.38722	9.42659	120.802	110.879	-0.560206	22.4414	2.53161	6.21921	-4.54622	11.4132	11.2373	2.40039	107.937	-12.6542	52.1639	54.0606	1.1406	3.67172	9.14882	9.34801	8.78113	14.1801	1.37486	4.21901	7.2895	30.1498	5.51667	58.3081	54.8296	7.4257	-3.05009	-2.45003	-1.78733	88.0128	44.4165	0.749113
-0.487333	6.68979	2.38533	15.2135	12.8154	8.81132	53.0262	4.77582	55.7288	15.8663	47.2999	37.7182	27.9464	69.6555	5.40058	9.36679	120.64	110.869	-0.542185	22.4064	2.47483	6.23137	-4.55976	11.4564	11.216	2.40207	108.039	-12.6308	52.3107	54.0649	1.13497	3.711	9.14785	9.40953	8.82368	14.1608	1.31137	4.17549	7.25899	30.0791	5.54597	58.3961	54.6212	7.44701	-3.04752	-2.5193	-1.78174	88.0743	44.3601	0.739653
-0.486666	6.63728	2.38662	15.1915	12.7881	8.80681	52.9971	4.77535	55.6351	15.913	47.2672	37.7278	27.949	69.638	5.41393	9.30699	120.477	110.859	-0.524164	22.3713	2.41806	6.24353	-4.5733	11.4997	11.1946	2.40376	108.14	-12.6073	52.4575	54.0693	1.12933	3.75028	9.14687	9.47106	8.86624	14.1416	1.24788	4.13198	7.22849	30.0084	5.57527	58.484	54.4128	7.46832	-3.04496	-2.58857	-1.77614	88.1359	44.3038	0.730194
-0.486	6.58477	2.3879	15.1696	12.7608	8.8023	52.968	4.77488	55.5414	15.9597	47.2344	37.7374	27.9516	69.6204	5.42729	9.24719	120.315	110.849	-0.506143	22.3362	2.36128	6.25569	-4.58685	11.543	11.1732	2.40544	108.241	-12.5838	52.6043	54.0736	1.1237	3.78956	9.1459	9.53258	8.90879	14.1224	1.18439	4.08846	7.19799	29.9377	5.60457	58.5719	54.2043	7.48964	-3.04239	-2.65784	-1.77055	88.1975	44.2475	0.720734
-0.485333	6.53225	2.38919	15.1476	12.7334	8.7978	52.9388	4.77441	55.4477	16.0063	47.2017	37.7471	27.9542	69.6029	5.44064	9.18739	120.153	110.839	-0.488123	22.3011	2.3045	6.26785	-4.60039	11.5862	11.1519	2.40713	108.342	-12.5603	52.7511	54.0779	1.11806	3.82884	9.14493	9.5941	8.95134	14.1031	1.1209	4.04494	7.16748	29.867	5.63388	58.6598	53.9959	7.51095	-3.03982	-2.72711	-1.76496	88.2591	44.1911	0.711275
-0.484666	6.47974	2.39048	15.1257	12.7061	8.79329	52.9097	4.77394	55.354	16.053	47.1689	37.7567	27.9568	69.5854	5.454	9.12759	119.99	110.83	-0.470102	22.266	2.24772	6.28001	-4.61393	11.6295	11.1305	2.40881	108.443	-12.5369	52.8979	54.0823	1.11243	3.86812	9.14395	9.65562	8.99389	14.0839	1.05741	4.00143	7.13698	29.7963	5.66318	58.7477	53.7875	7.53226	-3.03725	-2.79638	-1.75937	88.3207	44.1348	0.701815
-0.484	6.42722	2.39176	15.1038	12.6788	8.78878	52.8806	4.77347	55.2603	16.0997	47.1362	37.7664	27.9594	69.5678	5.46735	9.06779	119.828	110.82	-0.452081	22.231	2.19094	6.29217	-4.62748	11.6727	11.1092	2.4105	108.545	-12.5134	53.0447	54.0866	1.10679	3.9074	9.14298	9.71714	9.03644	14.0647	0.993923	3.95791	7.10647	29.7256	5.69248	58.8357	53.579	7.55357	-3.03469	-2.86565	-1.75377	88.3823	44.0785	0.692356
-0.483333	6.37471	2.39305	15.0818	12.6515	8.78428	52.8515	4.773	55.1665	16.1464	47.1034	37.776	27.9621	69.5503	5.48071	9.00799	119.665	110.81	-0.434061	22.1959	2.13416	6.30433	-4.64102	11.716	11.0878	2.41218	108.646	-12.4899	53.1915	54.0909	1.10116	3.94668	9.14201	9.77866	9.07899	14.0455	1.0147	3.9144	7.07597	29.6549	5.72178	58.9236	53.3706	7.57488	-3.03212	-2.93492	-1.74818	88.4439	44.0221	0.682897
-0.482666	6.32219	2.39434	15.0599	12.6241	8.77977	52.8223	4.77253	55.0728	16.193	47.0706	37.7856	27.9647	69.5328	5.49406	8.94818	119.503	110.8	-0.41604	22.1608	2.07738	6.31649	-4.65456	11.7593	11.0664	2.41387	108.747	-12.4665	53.3383	54.0952	1.09552	3.98596	9.14103	9.84018	9.12154	14.0262	1.04671	3.87088	7.04546	29.5842	5.75109	59.0115	53.1622	7.5962	-3.02955	-3.00419	-1.74259	88.5054	43.9658	0.673437
-0.482	6.26968	2.39562	15.0379	12.5968	8.77527	52.7932	4.77206	54.9791	16.2397	47.0379	37.7953	27.9673	69.5152	5.50742	8.88838	119.341	110.79	-0.398019	22.1257	2.0206	6.32865	-4.6681	11.8025	11.0451	2.41556	108.848	-12.443	53.4851	54.0996	1.08989	4.02524	9.14006	9.9017	9.16409	14.007	1.07872	3.82737	7.01496	29.5135	5.78039	59.0994	52.9537	7.61751	-3.02699	-3.07346	-1.737	88.567	43.9094	0.663978
-0.481333	6.21716	2.39691	15.016	12.5695	8.77076	52.7641	4.77159	54.8854	16.2864	47.0051	37.8049	27.9699	69.4977	5.52078	8.82858	119.178	110.78	-0.379999	22.0906	1.96382	6.34081	-4.68165	11.8458	11.0237	2.41724	108.949	-12.4195	53.6319	54.1039	1.08426	4.06452	9.13909	9.96323	9.20664	13.9878	1.11073	3.78385	6.98446	29.4428	5.80969	59.1873	52.7453	7.63882	-3.02442	-3.14273	-1.73141	88.6286	43.8531	0.654518
-0.480666	6.16465	2.3982	14.9941	12.5422	8.76625	52.735	4.77112	54.8433	16.3331	46.9724	37.8146	27.9725	69.4802	5.53413	8.76878	119.016	110.77	-0.361978	22.0556	1.90704	6.35297	-4.69519	11.889	11.0024	2.41893	109.051	-12.396	53.7787	54.1082	1.07862	4.1038	9.13811	10.0247	9.24919	13.9686	1.14273	3.74034	6.95395	29.3721	5.83899	59.2753	52.5369	7.66013	-3.02185	-3.212	-1.72581	88.6902	43.7968	0.645059
-0.48	6.11214	2.39948	14.9721	12.5148	8.76175	52.7058	4.77065	54.8355	16.3797	46.9396	37.8242	27.9752	69.4626	5.54749	8.70898	118.853	110.76	-0.343957	22.0205	1.85026	6.36513	-4.70873	11.9323	10.981	2.42061	109.152	-12.3726	53.9255	54.1126	1.07299	4.14308	9.13714	10.0863	9.29174	13.9493	1.17474	3.69682	6.92345	29.3014	5.8683	59.3632	52.3284	7.68144	-3.01929	-3.28126	-1.72022	88.7518	43.7404	0.635599
-0.479333	6.05962	2.40077	14.9502	12.4875	8.75724	52.6767	4.77018	54.8277	16.4264	46.9069	37.8338	27.9778	69.4451	5.56084	8.64918	118.691	110.75	-0.325937	21.9854	1.79348	6.37729	-4.72228	11.9756	10.9596	2.4223	109.253	-12.3491	54.0723	54.1169	1.06735	4.18236	9.13617	10.1478	9.33429	13.9301	1.20675	3.65331	6.89294	29.2308	5.8976	59.4511	52.12	7.70276	-3.01672	-3.35053	-1.71463	88.8134	43.6841	0.62614
-0.478666	6.00711	2.40206	14.9282	12.4602	8.75273	52.6476	4.76971	54.8199	16.4731	46.8741	37.8435	27.9804	69.4275	5.5742	8.58938	118.528	110.74	-0.307916	21.9503	1.7367	6.38945	-4.73582	12.0188	10.9383	2.42398	109.354	-12.3256	54.2191	54.1212	1.06172	4.22163	9.13519	10.2093	9.37684	13.9109	1.23876	3.60979	6.86244	29.1601	5.9269	59.539	51.9116	7.72407	-3.01415	-3.4198	-1.70904	88.875	43.6278	0.61668
-0.478	5.95459	2.40334	14.9063	12.4329	8.74823	52.6185	4.76924	54.8121	16.5198	46.8413	37.8531	27.983	69.41	5.58755	8.52958	118.366	110.73	-0.289895	21.9152	1.69254	6.40161	-4.74936	12.0621	10.9169	2.42567	109.455	-12.3022	54.3658	54.1255	1.05608	4.26091	9.13422	10.2708	9.41939	13.8916	1.27076	3.56628	6.83193	29.0894	5.9562	59.627	51.7031	7.74538	-3.01159	-3.48907	-1.70344	88.9365	43.5714	0.607221
-0.477333	5.90208	2.40463	14.8844	12.4055	8.74372	52.5894	4.76877	54.8043	16.5664	46.8086	37.8627	27.9856	69.3925	5.60091	8.46978	118.204	110.72	-0.271875	21.8802	1.7034	6.41377	-4.7629	12.1054	10.8955	2.42736	109.557	-12.2787	54.5126	54.1299	1.05045	4.30019	9.13325	10.3324	9.46194	13.8724	1.30277	3.52276	6.80143	29.0187	5.98551	59.7149	51.4947	7.76669	-3.00902	-3.55834	-1.69785	88.9981	43.5151	0.597761
-0.476666	5.84956	2.40592	14.8624	12.3782	8.73922	52.5602	4.7683	54.7965	16.6131	46.7758	37.8724	27.9882	69.3749	5.61426	8.40997	118.041	110.71	-0.253854	21.8451	1.71425	6.42593	-4.77645	12.1486	10.8742	2.42904	109.658	-12.2552	54.6594	54.1342	1.04481	4.33947	9.13227	10.3939	9.50449	13.8532	1.33478	3.47925	6.77093	28.948	6.01481	59.8028	51.2862	7.788	-3.00645	-3.62761	-1.69226	89.0597	43.4587	0.588302
-0.476	5.79705	2.4072	14.8405	12.3509	8.73471	52.5311	4.76783	54.7887	16.6598	46.7431	37.882	27.9909	69.3574	5.62762	8.35017	117.879	110.7	-0.235833	21.81	1.72511	6.47752	-4.78999	12.1919	10.8528	2.43073	109.759	-12.2317	54.8062	54.1385	1.03918	4.37875	9.1313	10.4554	9.54705	13.834	1.36679	3.43573	6.74042	28.8773	6.04411	59.8907	51.0778	7.80932	-3.00389	-3.69688	-1.68667	89.1213	43.4024	0.578843
-0.475333	5.74454	2.40849	14.8185	12.3236	8.7302	52.502	4.76736	54.7809	16.7065	46.7103	37.8917	27.9935	69.3399	5.64097	8.29037	117.716	110.69	-0.217813	21.7749	1.73596	6.54969	-4.80353	12.2351	10.8315	2.43241	109.86	-12.2083	54.953	54.1428	1.03354	4.41803	9.13033	10.5169	9.5896	13.8147	1.3988	3.39222	6.70992	28.8066	6.07341	59.9786	50.8694	7.83063	-3.00132	-3.76615	-1.68108	89.1829	43.3461	0.569383
-0.474666	5.69202	2.40978	14.7966	12.2962	8.7257	52.4729	4.7669	54.7731	16.7531	46.6776	37.9013	27.9961	69.3223	5.65433	8.23057	117.554	110.68	-0.199792	21.7399	1.74682	6.62186	-4.81708	12.2784	10.8101	2.4341	109.961	-12.1848	55.0998	54.1472	1.02791	4.45731	9.12935	10.5784	9.63215	13.7955	1.4308	3.3487	6.67941	28.7359	6.10272	60.0666	50.6609	7.85194	-2.99875	-3.83542	-1.67548	89.2445	43.2897	0.559924
-0.474	5.63951	2.41106	14.7747	12.2689	8.72119	52.4437	4.76643	54.7653	16.7998	46.6448	37.9109	27.9987	69.3048	5.66769	8.17077	117.392	110.67	-0.181771	21.7048	1.75768	6.69403	-4.83062	12.3217	10.7887	2.43578	110.063	-12.1613	55.2466	54.1515	1.02227	4.49659	9.12838	10.64	9.6747	13.7763	1.46281	3.30518	6.64891	28.6652	6.13202	60.1545	50.4525	7.87325	-2.99619	-3.90469	-1.66989	89.3061	43.2334	0.550464
-0.473333	5.58699	2.41235	14.7527	12.2416	8.71668	52.4146	4.76596	54.7575	16.8465	46.612	37.9206	28.0013	69.2873	5.68104	8.11097	117.229	110.66	-0.16375	21.6697	1.76853	6.76621	-4.84416	12.3649	10.7674	2.43747	110.164	-12.1379	55.3934	54.1558	1.01664	4.53587	9.12741	10.7015	9.71725	13.757	1.49482	3.26167	6.61841	28.5945	6.16132	60.2424	50.2441	7.89456	-2.99362	-3.97396	-1.6643	89.3676	43.1771	0.541005
-0.472666	5.53448	2.41364	14.7308	12.2143	8.71218	52.3855	4.76549	54.7497	16.8932	46.5793	37.9302	28.004	69.2697	5.6944	8.05117	117.067	110.65	-0.14573	21.6346	1.77939	6.83838	-4.8577	12.4082	10.746	2.43916	110.265	-12.1144	55.5402	54.1602	1.011	4.57515	9.12643	10.763	9.7598	13.7378	1.52683	3.21815	6.5879	28.5238	6.19063	60.3303	50.0356	7.91588	-2.99105	-4.04323	-1.65871	89.4292	43.1207	0.531545
-0.472	5.48196	2.41492	14.7088	12.1869	8.70767	52.3564	4.76502	54.7419	16.9398	46.5465	37.9398	28.0066	69.2522	5.70775	7.99137	116.904	110.64	-0.127709	21.5995	1.79025	6.91055	-4.85548	12.4515	10.7247	2.44084	110.366	-12.0909	55.687	54.1645	1.00537	4.61443	9.12546	10.8245	9.80235	13.7186	1.55883	3.17464	6.5574	28.4531	6.21993	60.4183	49.8272	7.93719	-2.98848	-4.1125	-1.65311	89.4908	43.0644	0.522086
-0.471333	5.42945	2.41621	14.6869	12.1596	8.70317	52.3272	4.76455	54.7341	16.9865	46.5138	37.9495	28.0092	69.2347	5.72111	7.93157	116.742	110.63	-0.109688	21.5645	1.8011	6.98272	-4.84301	12.4947	10.7033	2.44253	110.467	-12.0674	55.8338	54.1688	0.999736	4.65371	9.12449	10.886	9.8449	13.6994	1.59084	3.13112	6.52689	28.3825	6.24923	60.5062	49.6188	7.9585	-2.98592	-4.18176	-1.64752	89.5524	43.008	0.512626
-0.470666	5.37693	2.4175	14.665	12.1323	8.69866	52.2981	4.76408	54.7263	17.0332	46.481	37.9591	28.0118	69.2171	5.73446	7.87177	116.579	110.62	-0.0916677	21.5294	1.81196	7.05489	-4.83054	12.538	10.6819	2.44421	110.569	-12.044	55.9806	54.1731	0.994101	4.69299	9.12351	10.9476	9.88745	13.6801	1.62285	3.08761	6.49639	28.3118	6.27853	60.5941	49.4103	7.97981	-2.98335	-4.25103	-1.64193	89.614	42.9517	0.503167
-0.47	5.32442	2.41878	14.643	12.105	8.69415	52.269	4.76361	54.7185	17.0799	46.4483	37.9688	28.0144	69.1996	5.74782	7.81196	116.417	110.61	-0.073647	21.4943	1.82281	7.12707	-4.81806	12.5812	10.6606	2.4459	110.67	-12.0205	56.1274	54.1775	0.988466	4.73226	9.12254	11.0091	9.93	13.6609	1.65486	3.04409	6.46588	28.2411	6.30784	60.682	49.2019	8.00112	-2.98078	-4.3203	-1.63634	89.6756	42.8954	0.493707
-0.469333	5.27191	2.42007	14.6211	12.0776	8.68965	52.2399	4.76314	54.7107	17.1265	46.4155	37.9784	28.017	69.182	5.76117	7.75216	116.255	110.6	-0.0556264	21.4592	1.83367	7.19924	-4.80559	12.6245	10.6392	2.44758	110.771	-11.997	56.2742	54.1818	0.982832	4.77154	9.12157	11.0706	9.97255	13.6417	1.68687	3.00058	6.43538	28.1704	6.33714	60.7699	48.9935	8.02243	-2.97822	-4.38957	-1.63075	89.7372	42.839	0.484248
-0.468666	5.21939	2.42136	14.5991	12.0503	8.68514	52.2108	4.76267	54.7029	17.1732	46.3827	37.988	28.0197	69.1645	5.77453	7.69236	116.092	110.59	-0.0376057	21.4241	1.84453	7.27141	-4.79312	12.6678	10.6178	2.44927	110.872	-11.9736	56.421	54.1861	0.977197	4.81082	9.12059	11.1321	10.0151	13.6224	1.71887	2.95706	6.40488	28.0997	6.36644	60.8579	48.785	8.04375	-2.97565	-4.45884	-1.62515	89.7987	42.7827	0.474789
-0.468	5.16688	2.42264	14.5772	12.023	8.68063	52.1816	4.7622	54.6951	17.2199	46.35	37.9977	28.0223	69.147	5.78789	7.63256	115.93	110.58	-0.019585	21.3891	1.85538	7.34358	-4.78064	12.711	10.5965	2.45096	110.973	-11.9501	56.5678	54.1905	0.971562	4.8501	9.11962	11.1937	10.0577	13.6032	1.75088	2.91355	6.37437	28.029	6.39574	60.9458	48.5766	8.06506	-2.97308	-4.52811	-1.61956	89.8603	42.7264	0.465329
-0.467333	5.11436	2.42393	14.5553	11.9956	8.67613	52.1525	4.76173	54.6873	17.2666	46.3172	38.0073	28.0249	69.1294	5.80124	7.57276	115.767	110.57	-0.0015643	21.354	1.86624	7.41575	-4.76817	12.7543	10.5751	2.45264	111.075	-11.9266	56.7146	54.1948	0.965928	4.88938	9.11865	11.2552	10.1002	13.584	1.78289	2.87003	6.34387	27.9583	6.42505	61.0337	48.3682	8.08637	-2.97052	-4.59738	-1.61397	89.9219	42.67	0.45587
-0.466666	5.06185	2.42522	14.5333	11.9683	8.67162	52.1234	4.76126	54.6795	17.3132	46.2845	38.017	28.0275	69.1119	5.8146	7.51296	115.605	110.56	0.0164564	21.3189	1.8771	7.48793	-4.7557	12.7975	10.5538	2.45433	111.176	-11.9031	56.8613	54.1991	0.960293	4.92866	9.11767	11.3167	10.1428	13.5648	1.8149	2.82652	6.31336	27.8876	6.45435	61.1216	48.1597	8.10768	-2.96795	-4.66665	-1.60838	89.9835	42.6137	0.44641
-0.466	5.00933	2.4265	14.5114	11.941	8.66712	52.0943	4.76079	54.6717	17.3599	46.2517	38.0266	28.0301	69.0944	5.82795	7.45316	115.442	110.55	0.0344771	21.2838	1.88795	7.5601	-4.74322	12.8408	10.5324	2.45601	111.277	-11.8797	57.0081	54.2034	0.954658	4.96794	9.1167	11.3782	10.1853	13.5455	1.84691	2.783	6.28286	27.8169	6.48365	61.2095	47.9513	8.12899	-2.96538	-4.73592	-1.60278	90.0451	42.5573	0.436951
-0.465333	4.95682	2.42779	14.4894	11.9137	8.66261	52.0651	4.76032	54.664	17.4066	46.219	38.0362	28.0328	69.0768	5.84131	7.39336	115.28	110.54	0.0524977	21.2487	1.89881	7.63227	-4.73075	12.8841	10.511	2.4577	111.378	-11.8562	57.1549	54.2078	0.949024	5.00722	9.11573	11.4397	10.2279	13.5263	1.87891	2.73949	6.25235	27.7462	6.51295	61.2975	47.7428	8.15031	-2.96282	-4.80519	-1.59719	90.1067	42.501	0.427491
-0.464666	4.90431	2.42908	14.4675	11.8863	8.6581	52.036	4.75985	54.6562	17.4533	46.1862	38.0459	28.0354	69.0593	5.85466	7.33356	115.118	110.53	0.0705184	21.2398	1.90966	7.70444	-4.71828	12.9273	10.4897	2.45938	111.479	-11.8327	57.3017	54.2121	0.943389	5.0465	9.11476	11.5013	10.2704	13.5071	1.91092	2.69597	6.22185	27.6755	6.54226	61.3854	47.5344	8.17162	-2.96025	-4.87446	-1.5916	90.1683	42.4447	0.418032
-0.464	4.85179	2.43036	14.4456	11.859	8.6536	52.0069	4.75938	54.6484	17.4999	46.1534	38.0555	28.038	69.0418	5.86802	7.27375	114.955	110.52	0.0885391	21.2312	1.92052	7.77662	-4.7058	12.9706	10.4683	2.46107	111.581	-11.8093	57.4485	54.2164	0.937754	5.08578	9.11378	11.5628	10.313	13.4878	1.94293	2.65246	6.19135	27.6048	6.57156	61.4733	47.326	8.19293	-2.95768	-4.94373	-1.58601	90.2298	42.3883	0.408572
-0.463333	4.79928	2.43165	14.4236	11.8317	8.64909	51.9778	4.75891	54.6406	17.5466	46.1207	38.0651	28.0406	69.0242	5.88137	7.21395	114.793	110.51	0.10656	21.2226	1.93138	7.84879	-4.69333	13.0139	10.447	2.46275	111.682	-11.7858	57.5953	54.2208	0.93212	5.12506	9.11281	11.6243	10.3555	13.4686	1.97494	2.60894	6.16084	27.5341	6.60086	61.5612	47.1175	8.21424	-2.95512	-5.01299	-1.58042	90.2914	42.332	0.399113
-0.462666	4.74676	2.43294	14.4017	11.8044	8.64458	51.9486	4.75844	54.6328	17.5933	46.0879	38.0748	28.0432	69.0067	5.89473	7.15415	114.63	110.5	0.12458	21.214	1.94223	7.92096	-4.68086	13.0571	10.4256	2.46444	111.783	-11.7623	57.7421	54.2251	0.926485	5.16434	9.11184	11.6858	10.3981	13.4494	2.00694	2.56543	6.13034	27.4635	6.63016	61.6492	46.9091	8.23555	-2.95255	-5.08226	-1.57482	90.353	42.2757	0.389654
-0.462	4.69425	2.43423	14.3797	11.777	8.64008	51.9195	4.75797	54.625	17.64	46.0552	38.0844	28.0458	68.9892	5.90809	7.09435	114.468	110.49	0.142601	21.2054	1.95309	7.99313	-4.66838	13.1004	10.4042	2.46613	111.884	-11.7388	57.8889	54.2294	0.920851	5.20362	9.11086	11.7473	10.4406	13.4302	2.03895	2.52191	6.09983	27.3928	6.65947	61.7371	46.7007	8.25687	-2.94998	-5.15153	-1.56923	90.4146	42.2193	0.380194
-0.461333	4.64173	2.43551	14.3578	11.7497	8.63557	51.8904	4.7575	54.6172	17.6866	46.0224	38.0941	28.0485	68.9716	5.92144	7.03455	114.306	110.48	0.160622	21.1968	1.96394	8.0653	-4.65591	13.1436	10.3829	2.46781	111.985	-11.7154	58.0357	54.2337	0.915216	5.2429	9.10989	11.8089	10.4832	13.4109	2.07096	2.47839	6.06933	27.3221	6.68877	61.825	46.4922	8.27818	-2.94742	-5.2208	-1.56364	90.4762	42.163	0.370735
-0.460666	4.58922	2.4368	14.3359	11.7224	8.63106	51.8613	4.75703	54.6094	17.7333	45.9897	38.1037	28.0511	68.9541	5.9348	6.97475	114.143	110.47	0.178643	21.1882	1.9748	8.13748	-4.64343	13.1869	10.3615	2.4695	112.087	-11.6919	58.1825	54.2381	0.909581	5.28217	9.10892	11.8704	10.5257	13.3917	2.10297	2.43488	6.03882	27.2514	6.71807	61.9129	46.2838	8.29949	-2.94485	-5.29007	-1.55805	90.5378	42.1066	0.361275
-0.46	4.53671	2.43809	14.3139	11.6951	8.62656	51.8322	4.75656	54.6016	17.78	45.9569	38.1133	28.0537	68.9365	5.94815	6.91495	113.981	110.46	0.196663	21.1796	1.98566	8.20965	-4.63096	13.2302	10.3402	2.47118	112.188	-11.6684	58.3293	54.2424	0.903947	5.32145	9.10794	11.9319	10.5683	13.3725	2.13498	2.39136	6.00832	27.1807	6.74737	62.0008	46.0754	8.3208	-2.94228	-5.35934	-1.55245	90.5994	42.0503	0.351816
-0.459333	4.48419	2.43937	14.292	11.6677	8.62205	51.803	4.75609	54.5938	17.8267	45.9241	38.123	28.0563	68.919	5.96151	6.85515	113.818	110.451	0.214684	21.171	1.99651	8.28182	-4.61849	13.2734	10.3188	2.47287	112.289	-11.645	58.4761	54.2467	0.898312	5.36073	9.10697	11.9934	10.6108	13.3532	2.16698	2.34785	5.97782	27.11	6.77668	62.0888	45.8669	8.34211	-2.93971	-5.42861	-1.54686	90.661	41.994	0.342356
-0.458666	4.43168	2.44066	14.27	11.6404	8.61755	51.7739	4.75562	54.586	17.8733	45.8914	38.1326	28.0589	68.9015	5.97486	6.79535	113.656	110.441	0.232705	21.1624	2.00737	8.35399	-4.60601	13.3167	10.2974	2.47455	112.39	-11.6215	58.6229	54.251	0.892677	5.40001	9.106	12.0549	10.6534	13.334	2.19899	2.30433	5.94731	27.0393	6.80598	62.1767	45.6585	8.36343	-2.93715	-5.49788	-1.54127	90.7225	41.9376	0.332897
-0.458	4.37916	2.44195	14.2481	11.6131	8.61304	51.7448	4.75515	54.5782	17.92	45.8586	38.1422	28.0616	68.8839	5.98822	6.73554	113.493	110.431	0.250725	21.1538	2.01823	8.42616	-4.59354	13.3599	10.2761	2.47624	112.491	-11.598	58.7697	54.2554	0.887043	5.43929	9.10502	12.1165	10.6959	13.3148	2.231	2.26082	5.91681	26.9686	6.83528	62.2646	45.4501	8.38474	-2.93458	-5.56715	-1.53568	90.7841	41.8813	0.323437
-0.457333	4.32665	2.44323	14.2262	11.5858	8.60853	51.7157	4.75468	54.5704	17.9667	45.8259	38.1519	28.0642	68.8664	6.00157	6.67574	113.331	110.421	0.268746	21.1452	2.02908	8.49834	-4.58107	13.4032	10.2547	2.47793	112.593	-11.5745	58.9165	54.2597	0.881408	5.47857	9.10405	12.178	10.7385	13.2956	2.26301	2.2173	5.8863	26.8979	6.86458	62.3525	45.2416	8.40605	-2.93201	-5.63642	-1.53009	90.8457	41.8249	0.313978
-0.456666	4.27413	2.44452	14.2042	11.5584	8.60403	51.6865	4.75421	54.5626	18.0134	45.7931	38.1615	28.0668	68.8489	6.01493	6.61594	113.169	110.411	0.286767	21.1367	2.03994	8.57051	-4.56859	13.4465	10.2333	2.47961	112.694	-11.5511	59.0633	54.264	0.875773	5.51785	9.10308	12.2395	10.781	13.2763	2.29501	2.17379	5.8558	26.8272	6.89389	62.4405	45.0332	8.42736	-2.92945	-5.70569	-1.52449	90.9073	41.7686	0.304518
-0.456	4.22162	2.44581	14.1823	11.5311	8.59952	51.6574	4.75374	54.5548	18.06	45.7604	38.1712	28.0694	68.8313	6.02829	6.55614	113.006	110.401	0.304787	21.1281	2.05079	8.64268	-4.55612	13.4897	10.212	2.4813	112.795	-11.5276	59.2101	54.2684	0.870139	5.55713	9.1021	12.301	10.8236	13.2571	2.32702	2.13027	5.82529	26.7565	6.92319	62.5284	44.8247	8.44867	-2.92688	-5.77496	-1.5189	90.9689	41.7123	0.295059
-0.455333	4.1691	2.44709	14.1603	11.5038	8.59501	51.6283	4.75327	54.547	18.1067	45.7276	38.1808	28.072	68.8138	6.04164	6.49634	112.844	110.391	0.322808	21.1195	2.06165	8.71485	-4.54365	13.533	10.1906	2.48298	112.896	-11.5041	59.3568	54.2727	0.864504	5.59641	9.10113	12.3626	10.8661	13.2379	2.35903	2.08676	5.79479	26.6858	6.95249	62.6163	44.6163	8.46999	-2.92431	-5.84423	-1.51331	91.0305	41.6559	0.2856
-0.454666	4.11659	2.44838	14.1384	11.4765	8.59051	51.5992	4.7528	54.5392	18.1534	45.6948	38.1904	28.0746	68.7963	6.055	6.43654	112.681	110.381	0.340829	21.1109	2.07251	8.78703	-4.53117	13.5763	10.1693	2.48467	112.997	-11.4807	59.5036	54.277	0.858869	5.63569	9.10016	12.4241	10.9087	13.2186	2.39104	2.04324	5.76429	26.6152	6.98179	62.7042	44.4079	8.4913	-2.92175	-5.91349	-1.50772	91.0921	41.5996	0.27614
-0.454	4.06408	2.44967	14.1165	11.4491	8.586	51.57	4.75233	54.5314	18.2001	45.6621	38.2001	28.0773	68.7787	6.06835	6.37674	112.519	110.371	0.358849	21.1023	2.08336	8.8592	-4.5187	13.6195	10.1479	2.48635	113.099	-11.4572	59.6504	54.2813	0.853235	5.67497	9.09918	12.4856	10.9512	13.1994	2.42305	1.99973	5.73378	26.5445	7.0111	62.7921	44.1994	8.51261	-2.91918	-5.98276	-1.50212	91.1536	41.5433	0.266681
-0.453333	4.01156	2.45095	14.0945	11.4218	8.5815	51.5409	4.75186	54.5236	18.2467	45.6293	38.2097	28.0799	68.7612	6.08171	6.31694	112.357	110.361	0.37687	21.0937	2.09422	8.93137	-4.50623	13.6628	10.1265	2.48804	113.2	-11.4337	59.7972	54.2857	0.8476	5.71425	9.09821	12.5471	10.9938	13.1802	2.45505	1.95621	5.70328	26.4738	7.0404	62.8801	43.991	8.53392	-2.91661	-6.05203	-1.49653	91.2152	41.4869	0.257221
-0.452666	3.95905	2.45224	14.0726	11.3945	8.57699	51.5118	4.75139	54.5158	18.2934	45.5966	38.2193	28.0825	68.7436	6.09506	6.25714	112.194	110.351	0.394891	21.0851	2.10508	9.00354	-4.49375	13.706	10.1052	2.48973	113.301	-11.4102	59.944	54.29	0.841965	5.75353	9.09724	12.6086	11.0363	13.161	2.48706	1.9127	5.67277	26.4031	7.0697	62.968	43.7826	8.55523	-2.91405	-6.1213	-1.49094	91.2768	41.4306	0.247762
-0.452	3.90653	2.45353	14.0507	11.3672	8.57248	51.4827	4.75092	54.508	18.3401	45.5638	38.229	28.0851	68.7261	6.10842	6.19733	112.032	110.341	0.412911	21.0765	2.11593	9.07571	-4.48128	13.7493	10.0838	2.49141	113.402	-11.3868	60.0908	54.2943	0.836331	5.79281	9.09626	12.6702	11.0789	13.1417	2.51907	1.86918	5.64227	26.3324	7.099	63.0559	43.5741	8.57655	-2.91148	-6.19057	-1.48535	91.3384	41.3742	0.238302
-0.451333	3.85402	2.45481	14.0287	11.3398	8.56798	51.4536	4.75045	54.5002	18.3868	45.531	38.2386	28.0877	68.7086	6.12177	6.13753	111.869	110.331	0.430932	21.0679	2.12679	9.14789	-4.46881	13.7926	10.0625	2.4931	113.503	-11.3633	60.2376	54.2987	0.830696	5.83208	9.09529	12.7317	11.1214	13.1225	2.55108	1.82567	5.61176	26.2617	7.12831	63.1438	43.3657	8.59786	-2.90891	-6.25984	-1.47976	91.4	41.3179	0.228843
-0.450666	3.8015	2.4561	14.0068	11.3125	8.56347	51.4244	4.74998	54.4924	18.4334	45.4983	38.2483	28.0903	68.691	6.13513	6.07773	111.707	110.321	0.448953	21.0593	2.13764	9.22006	-4.45633	13.8358	10.0411	2.49478	113.605	-11.3398	60.3844	54.303	0.825062	5.87136	9.09432	12.7932	11.164	13.1033	2.58309	1.78215	5.58126	26.191	7.15761	63.2317	43.1573	8.61917	-2.90635	-6.32911	-1.47416	91.4616	41.2616	0.219383
-0.45	3.74899	2.45739	13.9848	11.2852	8.55896	51.3953	4.74951	54.4846	18.4801	45.4655	38.2579	28.093	68.6735	6.14849	6.01793	111.544	110.311	0.466973	21.0507	2.1485	9.29223	-4.44386	13.8791	10.0197	2.49647	113.706	-11.3164	60.5312	54.3073	0.819427	5.91064	9.09334	12.8547	11.2065	13.084	2.61509	1.73863	5.55076	26.1203	7.18691	63.3197	42.9488	8.64048	-2.90378	-6.39838	-1.46857	91.5232	41.2052	0.209924
-0.449333	3.69648	2.45867	13.9629	11.2579	8.55446	51.3662	4.74904	54.4768	18.5268	45.4328	38.2675	28.0956	68.656	6.16184	5.95813	111.382	110.301	0.484994	21.0421	2.15936	9.3644	-4.43139	13.9224	9.99837	2.49815	113.807	-11.2929	60.678	54.3116	0.813792	5.94992	9.09237	12.9162	11.2491	13.0648	2.6471	1.69512	5.52025	26.0496	7.21621	63.4076	42.7404	8.66179	-2.90121	-6.46765	-1.46298	91.5847	41.1489	0.200464
-0.448666	3.64396	2.45996	13.941	11.2305	8.54995	51.3371	4.74857	54.469	18.5735	45.4	38.2772	28.0982	68.6384	6.1752	5.89833	111.22	110.291	0.503015	21.0335	2.17021	9.43658	-4.41891	13.9656	9.977	2.49984	113.908	-11.2694	60.8248	54.316	0.808158	5.9892	9.0914	12.9778	11.2916	13.0456	2.67911	1.6516	5.48975	25.9789	7.24552	63.4955	42.532	8.68311	-2.89864	-6.53692	-1.45739	91.6463	41.0926	0.191005
-0.448	3.59145	2.46125	13.919	11.2032	8.54545	51.3079	4.7481	54.4612	18.6201	45.3673	38.2868	28.1008	68.6209	6.18855	5.83853	111.057	110.281	0.521036	21.0249	2.18107	9.50875	-4.40644	14.0089	9.95564	2.50153	114.009	-11.2459	60.9716	54.3203	0.802523	6.02848	9.09042	13.0393	11.3342	13.0264	2.71112	1.60809	5.45924	25.9082	7.27482	63.5834	42.3235	8.70442	-2.89608	-6.60619	-1.45179	91.7079	41.0362	0.181546
-0.447333	3.53893	2.46253	13.8971	11.1759	8.54094	51.2788	4.74763	54.4534	18.6668	45.3345	38.2965	28.1034	68.6034	6.20191	5.77873	110.895	110.271	0.539056	21.0163	2.19193	9.58092	-4.39397	14.0521	9.93428	2.50321	114.111	-11.2225	61.1184	54.3246	0.796888	6.06776	9.08945	13.1008	11.3767	13.0071	2.74312	1.56457	5.42874	25.8375	7.30412	63.6714	42.1151	8.72573	-2.89351	-6.67546	-1.4462	91.7695	40.9799	0.172086
-0.446666	3.48642	2.46382	13.8751	11.1486	8.53643	51.2497	4.74716	54.4457	18.7135	45.3017	38.3061	28.1061	68.5858	6.21526	5.71893	110.732	110.261	0.557077	21.0077	2.20278	9.65309	-4.38149	14.0954	9.91292	2.5049	114.212	-11.199	61.2652	54.329	0.791254	6.10704	9.08848	13.1623	11.4193	12.9879	2.77513	1.52106	5.39823	25.7668	7.33342	63.7593	41.9067	8.74704	-2.89094	-6.74473	-1.44061	91.8311	40.9235	0.162627
-0.446	3.4339	2.46511	13.8532	11.1285	8.53193	51.2206	4.74669	54.4379	18.7602	45.269	38.3157	28.1087	68.5683	6.22862	5.65912	110.57	110.251	0.575098	20.9991	2.21364	9.72526	-4.36902	14.1387	9.89156	2.50658	114.313	-11.1755	61.412	54.3333	0.785619	6.14632	9.0875	13.2239	11.4618	12.9687	2.80714	1.47754	5.36773	25.6962	7.36273	63.8472	41.6982	8.76835	-2.88838	-6.81399	-1.43502	91.8927	40.8672	0.153167
-0.445333	3.38139	2.46639	13.8313	11.1248	8.52742	51.1914	4.74622	54.4301	18.8068	45.2362	38.3254	28.1113	68.5508	6.24197	5.59932	110.408	110.241	0.593118	20.9905	2.22449	9.79744	-4.35655	14.1819	9.8702	2.50827	114.414	-11.1521	61.5588	54.3376	0.779984	6.1856	9.08653	13.2854	11.5044	12.9494	2.83915	1.43403	5.33723	25.6255	7.39203	63.9351	41.4898	8.78967	-2.88581	-6.88326	-1.42942	91.9543	40.8109	0.143708
-0.444666	3.32887	2.46768	13.8093	11.1212	8.52291	51.1623	4.74575	54.4223	18.8535	45.2035	38.335	28.1139	68.5332	6.25533	5.53952	110.245	110.231	0.611139	20.9819	2.23535	9.86961	-4.34407	14.2252	9.84884	2.50995	114.515	-11.1286	61.7056	54.3419	0.77435	6.22488	9.08556	13.3469	11.5469	12.9302	2.87116	1.39051	5.30672	25.5548	7.42133	64.023	41.2813	8.81098	-2.88324	-6.95253	-1.42383	92.0158	40.7545	0.134248
-0.444	3.27636	2.46897	13.7874	11.1175	8.51841	51.1332	4.74528	54.4145	18.9002	45.1707	38.3446	28.1165	68.5157	6.26869	5.47972	110.083	110.221	0.62916	20.9733	2.24621	9.94178	-4.3316	14.2684	9.82747	2.51164	114.617	-11.1051	61.8523	54.3463	0.768715	6.26416	9.08458	13.4084	11.5895	12.911	2.90316	1.347	5.27622	25.4841	7.45063	64.111	41.0729	8.83229	-2.88068	-7.0218	-1.41824	92.0774	40.6982	0.124789
-0.443333	3.22385	2.47025	13.7654	11.1138	8.5139	51.1041	4.74481	54.4067	18.9469	45.138	38.3543	28.1191	68.4981	6.28204	5.41992	109.92	110.211	0.64718	20.9647	2.25706	10.014	-4.31912	14.3117	9.80611	2.51332	114.718	-11.0816	61.9991	54.3506	0.76308	6.30344	9.08361	13.4699	11.632	12.8918	2.93517	1.30348	5.24571	25.4134	7.47994	64.1989	40.8645	8.8536	-2.87811	-7.09107	-1.41265	92.139	40.6419	0.115329
-0.442666	3.17133	2.47154	13.7435	11.1102	8.5094	51.075	4.74434	54.3989	18.9935	45.1052	38.3639	28.1218	68.4806	6.2954	5.36012	109.758	110.201	0.665201	20.9561	2.26792	10.0861	-4.30665	14.355	9.78475	2.51501	114.819	-11.0582	62.1459	54.3549	0.757446	6.34271	9.08264	13.5315	11.6746	12.8725	2.96718	1.25997	5.21521	25.3427	7.50924	64.2868	40.656	8.87491	-2.87554	-7.16034	-1.40706	92.2006	40.5855	0.10587
-0.442	3.11882	2.47283	13.7216	11.1065	8.50489	51.0458	4.74387	54.3911	19.0402	45.0724	38.3736	28.1244	68.4631	6.30875	5.30032	109.595	110.191	0.683222	20.9475	2.27878	10.1583	-4.29418	14.3982	9.76339	2.5167	114.92	-11.0347	62.2927	54.3592	0.751811	6.38199	9.08166	13.593	11.7171	12.8533	2.99919	1.21645	5.1847	25.272	7.53854	64.3747	40.4476	8.89623	-2.87298	-7.22961	-1.40146	92.2622	40.5292	0.0964105
-0.441333	3.0663	2.47411	13.6996	11.1029	8.50038	51.0167	4.7434	54.3833	19.0869	45.0397	38.3832	28.127	68.4455	6.32211	5.24052	109.433	110.181	0.701242	20.9389	2.28963	10.2305	-4.2817	14.4415	9.74203	2.51838	115.021	-11.0112	62.4395	54.3636	0.746177	6.42127	9.08069	13.6545	11.7597	12.8341	3.03119	1.17294	5.1542	25.2013	7.56784	64.4626	40.2392	8.91754	-2.87041	-7.29888	-1.39587	92.3238	40.4728	0.086951
-0.440666	3.01379	2.4754	13.6777	11.0992	8.49588	50.9876	4.74293	54.3755	19.1336	45.0069	38.3928	28.1296	68.428	6.33546	5.18072	109.271	110.171	0.719263	20.9303	2.30049	10.3026	-4.26923	14.4848	9.72067	2.52007	115.123	-10.9878	62.5863	54.3679	0.740542	6.46055	9.07972	13.716	11.8022	12.8149	3.0632	1.12942	5.1237	25.1306	7.59715	64.5506	40.0307	8.93885	-2.86784	-7.36815	-1.39028	92.3854	40.4165	0.0774916
-0.44	2.96127	2.47669	13.6557	11.0956	8.49137	50.9585	4.74246	54.3677	19.1802	44.9742	38.4025	28.1322	68.4105	6.34882	5.12092	109.108	110.161	0.737284	20.9217	2.31134	10.3748	-4.25676	14.528	9.69931	2.52175	115.224	-10.9643	62.7331	54.3722	0.734907	6.49983	9.07874	13.7775	11.8448	12.7956	3.09521	1.08591	5.09319	25.0599	7.62645	64.6385	39.8223	8.96016	-2.86528	-7.43742	-1.38469	92.4469	40.3602	0.0680321
-0.439333	2.90876	2.47797	13.6338	11.0919	8.48686	50.9293	4.74199	54.3599	19.2269	44.9414	38.4121	28.1349	68.3929	6.36217	5.06111	108.946	110.151	0.755304	20.9131	2.3222	10.447	-4.24428	14.5713	9.67794	2.52344	115.325	-10.9408	62.8799	54.3766	0.729273	6.53911	9.07777	13.8391	11.8873	12.7764	3.12722	1.04239	5.06269	24.9892	7.65575	64.7264	39.6139	8.98147	-2.86271	-7.50669	-1.37909	92.5085	40.3038	0.0585727
-0.438666	2.85625	2.47926	13.6119	11.0883	8.48236	50.9002	4.74152	54.3521	19.2736	44.9087	38.4217	28.1375	68.3754	6.37553	5.00131	108.783	110.141	0.773325	20.9045	2.33306	10.5192	-4.23181	14.6145	9.65658	2.52512	115.426	-10.9173	63.0267	54.3809	0.723638	6.57839	9.0768	13.9006	11.9299	12.7572	3.15923	0.998875	5.03218	24.9185	7.68505	64.8143	39.4054	9.00278	-2.86014	-7.57596	-1.3735	92.5701	40.2475	0.0491132
-0.438	2.80373	2.48055	13.5899	11.0846	8.47785	50.8711	4.74105	54.3443	19.3203	44.8759	38.4314	28.1401	68.3579	6.38889	4.94151	108.621	110.131	0.791346	20.8959	2.34391	10.5913	-4.21934	14.6578	9.63522	2.52681	115.527	-10.8939	63.1735	54.3852	0.718003	6.61767	9.07582	13.9621	11.9724	12.7379	3.19123	0.95536	5.00168	24.8479	7.71436	64.9023	39.197	9.0241	-2.85758	-7.64522	-1.36791	92.6317	40.1912	0.0396537
-0.437333	2.75122	2.48183	13.568	11.081	8.47335	50.842	4.74058	54.3365	19.3669	44.8431	38.441	28.1427	68.3403	6.40224	4.88171	108.459	110.121	0.809366	20.8873	2.35477	10.6635	-4.20686	14.7011	9.61386	2.5285	115.629	-10.8704	63.3203	54.3895	0.712369	6.65695	9.07485	14.0236	12.015	12.7187	3.22324	0.911844	4.97118	24.7772	7.74366	64.9902	38.9886	9.04541	-2.85501	-7.71449	-1.36232	92.6933	40.1348	0.0301943
-0.436666	2.6987	2.48312	13.546	11.0773	8.46884	50.8128	4.74011	54.3287	19.4136	44.8104	38.4507	28.1453	68.3228	6.4156	4.82191	108.296	110.111	0.827387	20.8787	2.36562	10.7357	-4.19439	14.7443	9.5925	2.53018	115.73	-10.8469	63.4671	54.3939	0.706734	6.69623	9.07388	14.0851	12.0575	12.6995	3.25525	0.868329	4.94067	24.7065	7.77296	65.0781	38.7801	9.06672	-2.85244	-7.78376	-1.35673	92.7549	40.0785	0.0207348
-0.436	2.64619	2.48441	13.5241	11.0736	8.46433	50.7837	4.73964	54.3209	19.4603	44.7776	38.4603	28.1479	68.3053	6.42895	4.76211	108.134	110.101	0.845408	20.8701	2.37648	10.8078	-4.18192	14.7876	9.57114	2.53187	115.831	-10.8235	63.6139	54.3982	0.701099	6.73551	9.0729	14.1467	12.1001	12.6803	3.28726	0.824814	4.91017	24.6358	7.80226	65.166	38.5717	9.08803	-2.84987	-7.85303	-1.35113	92.8165	40.0221	0.0112754
-0.435333	2.59367	2.48569	13.5022	11.07	8.45983	50.7546	4.73917	54.3131	19.507	44.7449	38.4699	28.1506	68.2877	6.44231	4.70231	107.971	110.091	0.863429	20.8615	2.38734	10.88	-4.16944	14.8308	9.54977	2.53355	115.932	-10.8	63.7607	54.4025	0.695465	6.77479	9.07193	14.2082	12.1426	12.661	3.31927	0.781298	4.87966	24.5651	7.83157	65.2539	38.3632	9.10934	-2.84731	-7.9223	-1.34554	92.8781	39.9658	0.00181593
-0.434666	2.54116	2.48698	13.4802	11.0663	8.45532	50.7255	4.7387	54.3053	19.5536	44.7121	38.4796	28.1532	68.2702	6.45566	4.64251	107.809	110.081	0.881449	20.8529	2.39819	10.9522	-4.15697	14.8741	9.52841	2.53524	116.033	-10.7765	63.9075	54.4069	0.68983	6.81407	9.07096	14.2697	12.1852	12.6418	3.35127	0.737783	4.84916	24.4944	7.86087	65.3419	38.1548	9.13066	-2.84474	-7.99157	-1.33995	92.9396	39.9095	-0.00764352
-0.434	2.48865	2.48827	13.4583	11.0627	8.45081	50.6964	4.73823	54.2975	19.6003	44.6794	38.4892	28.1558	68.2526	6.46902	4.58271	107.646	110.072	0.89947	20.8443	2.40905	11.0244	-4.1445	14.9174	9.50705	2.53692	116.135	-10.753	64.0543	54.4112	0.701453	6.85335	9.06998	14.3312	12.2277	12.6226	3.38328	0.694268	4.81865	24.4237	7.89017	65.4298	37.9464	9.15197	-2.84217	-8.06084	-1.33436	93.0012	39.8531	-0.017103
-0.433333	2.43613	2.48955	13.4363	11.059	8.44631	50.6672	4.73776	54.2897	19.647	44.6466	38.4988	28.1584	68.2351	6.48237	4.5229	107.484	110.062	0.917491	20.8357	2.41991	11.0965	-4.13202	14.9606	9.48569	2.53861	116.236	-10.7296	64.2011	54.4155	0.718768	6.89262	9.06901	14.3928	12.2703	12.6033	3.41529	0.650753	4.78815	24.353	7.91948	65.5177	37.7379	9.17328	-2.83961	-8.13011	-1.32876	93.0628	39.7968	-0.0265624
-0.432666	2.38362	2.49084	13.4144	11.0554	8.4418	50.6381	4.73729	54.2819	19.6937	44.6138	38.5085	28.161	68.2176	6.49573	4.4631	107.322	110.052	0.935511	20.8271	2.43076	11.1687	-4.11955	15.0039	9.46433	2.5403	116.337	-10.7061	64.3478	54.4198	0.736083	6.9319	9.06804	14.4543	12.3128	12.5841	3.4473	0.607237	4.75765	24.2823	7.94878	65.6056	37.5295	9.19459	-2.83704	-8.19938	-1.32317	93.1244	39.7405	-0.0360219
-0.432	2.3311	2.49213	13.3925	11.0517	8.43729	50.609	4.73682	54.2741	19.7403	44.5811	38.5181	28.1637	68.2	6.50908	4.4033	107.159	110.042	0.953532	20.8185	2.44162	11.2409	-4.10708	15.0472	9.44297	2.54198	116.438	-10.6826	64.4946	54.4242	0.753397	6.97118	9.06706	14.5158	12.3554	12.5649	3.4793	0.563722	4.72714	24.2116	7.97808	65.6936	37.3211	9.2159	-2.81892	-8.26865	-1.31758	93.186	39.6841	-0.0454813
-0.431333	2.27859	2.49341	13.3705	11.0481	8.43279	50.5799	4.73635	54.2663	19.787	44.5483	38.5278	28.1663	68.1825	6.52244	4.3435	106.997	110.032	0.971553	20.8099	2.45247	11.3131	-4.0946	15.0904	9.42161	2.54367	116.539	-10.6592	64.6414	54.4285	0.770712	7.01046	9.06609	14.5773	12.3979	12.5457	3.51131	0.520207	4.69664	24.1409	8.00738	65.7815	37.1126	9.23722	-2.79787	-8.33792	-1.31199	93.2476	39.6278	-0.0549408
-0.430666	2.22607	2.4947	13.3486	11.0444	8.42828	50.5507	4.73588	54.2585	19.8337	44.5156	38.5374	28.1689	68.165	6.5358	4.2837	106.834	110.022	0.989573	20.8013	2.46333	11.3852	-4.08213	15.1337	9.40024	2.54535	116.641	-10.6357	64.7882	54.4328	0.788027	7.04974	9.06512	14.6388	12.4405	12.5264	3.54332	0.476692	4.66613	24.0702	8.03669	65.8694	36.9042	9.25853	-2.77682	-8.40719	-1.3064	93.3092	39.5714	-0.0644002
-0.43	2.17356	2.49599	13.3266	11.0408	8.42378	50.5216	4.73541	54.2507	19.8804	44.4828	38.547	28.1715	68.1474	6.54915	4.2239	106.672	110.012	1.00759	20.7928	2.47419	11.4574	-4.06966	15.1769	9.37888	2.54704	116.742	-10.6122	64.935	54.4372	0.805342	7.08902	9.06414	14.7004	12.483	12.5072	3.57533	0.433176	4.63563	23.9995	8.06599	65.9573	36.6958	9.27984	-2.75577	-8.47646	-1.3008	93.3707	39.5151	-0.0738597
-0.429333	2.12104	2.49728	13.3047	11.0371	8.41927	50.4925	4.73494	54.2429	19.927	44.4501	38.5567	28.1741	68.1299	6.56251	4.1641	106.509	110.002	1.02561	20.7842	2.48504	11.5296	-4.05718	15.2202	9.35752	2.54872	116.843	-10.5887	65.0818	54.4415	0.822657	7.1283	9.06317	14.7619	12.5256	12.488	3.60734	0.389661	4.60512	23.9289	8.09529	66.0452	36.4873	9.30115	-2.73473	-8.54572	-1.29521	93.4323	39.4588	-0.0833191
-0.428666	2.06853	2.49856	13.2828	11.0334	8.41476	50.4634	4.73447	54.2351	19.9737	44.4173	38.5663	28.1767	68.1124	6.57586	4.1043	106.347	109.992	1.04364	20.7756	2.4959	11.6017	-4.04471	15.2635	9.33616	2.55041	116.944	-10.5653	65.2286	54.4458	0.839972	7.16758	9.0622	14.8234	12.5681	12.4687	3.63934	0.346146	4.57462	23.8582	8.12459	66.1332	36.2789	9.32246	-2.71368	-8.61499	-1.28962	93.4939	39.4024	-0.0927786
-0.428	2.01602	2.5415	13.2608	11.0298	8.41026	50.4342	4.734	54.2274	20.0204	44.3845	38.576	28.1794	68.0948	6.58922	4.0445	106.185	109.982	1.06166	20.767	2.50676	11.6739	-4.03224	15.3067	9.3148	2.5521	117.045	-10.5418	65.3754	54.4501	0.857287	7.20686	9.06122	14.8849	12.6107	12.4495	3.67135	0.30263	4.54412	23.7875	8.1539	66.2211	36.0705	9.34378	-2.69263	-8.68426	-1.28403	93.5555	39.3461	-0.102238
-0.427333	1.9635	2.61213	13.2389	11.0261	8.40575	50.4051	4.73353	54.2196	20.0671	44.3518	38.5856	28.182	68.0773	6.60257	3.98469	106.022	109.972	1.07968	20.7584	2.51761	11.7461	-4.01976	15.35	9.29344	2.55378	117.147	-10.5183	65.5222	54.4545	0.874601	7.24614	9.06025	14.9464	12.6532	12.4303	3.70336	0.259115	4.51361	23.7168	8.1832	66.309	35.862	9.36509	-2.67158	-8.75353	-1.27843	93.6171	39.2898	-0.111698
-0.426666	1.91099	2.68275	13.2169	11.0225	8.40124	50.376	4.73306	54.2118	20.1137	44.319	38.5952	28.1846	68.0598	6.61593	3.92489	105.86	109.962	1.0977	20.7498	2.52847	11.8183	-4.00729	15.3933	9.27208	2.55547	117.248	-10.4949	65.669	54.4588	0.891916	7.28542	9.05928	15.008	12.6958	12.4111	3.73537	0.2156	4.48311	23.6461	8.2125	66.3969	35.6536	9.3864	-2.65053	-8.8228	-1.27284	93.6787	39.2334	-0.121157
-0.426	1.85847	2.75337	13.195	11.0188	8.39674	50.3469	4.73259	54.204	20.1604	44.2863	38.6049	28.1872	68.0422	6.62928	3.86509	105.697	109.952	1.11572	20.7412	2.53932	11.8904	-3.99481	15.4365	9.25071	2.55715	117.349	-10.4714	65.8158	54.4631	0.909231	7.3247	9.05831	15.0695	12.7383	12.3918	3.76737	0.172085	4.4526	23.5754	8.2418	66.4848	35.4452	9.40771	-2.62948	-8.89207	-1.26725	93.7403	39.1771	-0.130616
-0.425333	1.80596	2.82399	13.1731	11.0152	8.39223	50.3178	4.73212	54.1962	20.2071	44.2535	38.6145	28.1898	68.0247	6.64264	3.80529	105.535	109.942	1.13374	20.7326	2.55018	11.9626	-3.98234	15.4798	9.22935	2.55884	117.45	-10.4479	65.9626	54.4674	0.926546	7.36398	9.05733	15.131	12.7809	12.3726	3.79938	0.128569	4.4221	23.5047	8.27111	66.5728	35.2367	9.42902	-2.60843	-8.96134	-1.26166	93.8018	39.1207	-0.140076
-0.424666	1.75344	2.89462	13.1511	11.0115	8.38773	50.2886	4.73166	54.1884	20.2538	44.2208	38.6241	28.1925	68.0071	6.656	3.74549	105.373	109.932	1.15176	20.724	2.56104	12.0348	-3.96987	15.523	9.20799	2.56052	117.551	-10.4244	66.1094	54.4718	0.943861	7.40326	9.05636	15.1925	12.8234	12.3534	3.83139	0.085054	4.39159	23.434	8.30041	66.6607	35.0283	9.45034	-2.58738	-9.03061	-1.25607	93.8634	39.0644	-0.149535
-0.424	1.70093	2.96524	13.1292	11.0079	8.38322	50.2595	4.73119	54.1806	20.3004	44.188	38.6338	28.1951	67.9896	6.66935	3.68569	105.21	109.922	1.16978	20.7154	2.57189	12.1069	-3.95739	15.5663	9.18663	2.56221	117.653	-10.401	66.2562	54.4761	0.961176	7.44253	9.05539	15.2541	12.866	12.3341	3.8634	0.0415387	4.36109	23.3633	8.32971	66.7486	34.8198	9.47165	-2.56633	-9.09988	-1.25047	93.925	39.0081	-0.158995
-0.423333	1.64842	3.03586	13.1072	11.0042	8.37871	50.2304	4.73072	54.1728	20.3471	44.1552	38.6434	28.1977	67.9721	6.68271	3.62589	105.048	109.912	1.1878	20.7068	2.58275	12.1791	-3.94492	15.6096	9.16527	2.56389	117.754	-10.3775	66.403	54.4804	0.978491	7.48181	9.05441	15.3156	12.9085	12.3149	3.89541	-0.00197661	4.33059	23.2926	8.35901	66.8365	34.6114	9.49296	-2.54528	-9.16915	-1.24488	93.9866	38.9517	-0.168454
-0.422666	1.5959	3.10649	13.0853	11.0006	8.37421	50.2013	4.73025	54.165	20.3938	44.1225	38.6531	28.2003	67.9545	6.69606	3.56609	104.885	109.902	1.20582	20.6982	2.59361	12.2513	-3.93245	15.6528	9.14391	2.56558	117.855	-10.354	66.5498	54.4848	0.995806	7.52109	9.05344	15.3771	12.9511	12.2957	3.92741	-0.0454919	4.30008	23.2219	8.38832	66.9245	34.403	9.51427	-2.52423	-9.23842	-1.23929	94.0482	38.8954	-0.177914
-0.422	1.54339	3.17711	13.0634	10.9969	8.3697	50.1721	4.72978	54.1572	20.4405	44.0897	38.6627	28.2029	67.937	6.70942	3.50629	104.723	109.892	1.22384	20.6896	2.60446	12.3235	-3.91997	15.6961	9.12255	2.56727	117.956	-10.3306	66.6966	54.4891	1.01312	7.56037	9.05247	15.4386	12.9936	12.2765	3.95942	-0.0890072	4.26958	23.1512	8.41762	67.0124	34.1945	9.53558	-2.50318	-9.30769	-1.2337	94.1098	38.839	-0.187373
-0.421333	1.49087	3.24773	13.0414	10.9932	8.36519	50.143	4.72931	54.1494	20.4871	44.057	38.6723	28.2055	67.9195	6.72277	3.44648	104.56	109.882	1.24186	20.681	2.61532	12.3956	-3.9075	15.7393	9.10118	2.56895	118.057	-10.3071	66.8434	54.4934	1.03044	7.59965	9.05149	15.5001	13.0362	12.2572	3.99143	-0.132522	4.23907	23.0806	8.44692	67.1003	33.9861	9.5569	-2.48213	-9.37696	-1.2281	94.1714	38.7827	-0.196833
-0.420666	1.43836	3.31836	13.0195	10.9896	8.36069	50.1139	4.72884	54.1416	20.5338	44.0242	38.682	28.2082	67.9019	6.73613	3.38668	104.398	109.872	1.25988	20.6724	2.62617	12.4678	-3.89503	15.7826	9.07982	2.57064	118.159	-10.2836	66.9901	54.4977	1.04775	7.63893	9.05052	15.5617	13.0787	12.238	4.02344	-0.176038	4.20857	23.0099	8.47622	67.1882	33.7777	9.57821	-2.46108	-9.44622	-1.22251	94.2329	38.7264	-0.206292
-0.42	1.38584	3.38898	12.9975	10.9859	8.35618	50.0848	4.72837	54.1338	20.5805	43.9915	38.6916	28.2108	67.8844	6.74948	3.32688	104.236	109.862	1.2779	20.6638	2.63703	12.54	-3.88255	15.8259	9.05846	2.57232	118.26	-10.2601	67.1369	54.5021	1.06507	7.67821	9.04955	15.6232	13.1213	12.2188	4.05545	-0.219553	4.17806	22.9392	8.50553	67.2761	33.5692	9.59952	-2.44003	-9.51549	-1.21692	94.2945	38.67	-0.215751
-0.419333	1.33333	3.4596	12.9756	10.9823	8.35168	50.0556	4.7279	54.126	20.6272	43.9587	38.7012	28.2134	67.8669	6.76284	3.26708	104.073	109.852	1.29592	20.6552	2.64789	12.6122	-3.87008	15.8691	9.0371	2.57401	118.361	-10.2367	67.2837	54.5064	1.08238	7.71749	9.04857	15.6847	13.1638	12.1995	4.08745	-0.263068	4.14756	22.8685	8.53483	67.3641	33.3608	9.62083	-2.41898	-9.58476	-1.21133	94.3561	38.6137	-0.225211
-0.418666	1.28081	3.53022	12.9537	10.9786	8.34717	50.0265	4.72743	54.1182	20.6738	43.9259	38.7109	28.216	67.8493	6.7762	3.20728	103.911	109.842	1.31395	20.6466	2.65874	12.6843	-3.85761	15.9124	9.01574	2.57569	118.462	-10.2132	67.4305	54.5107	1.09969	7.75677	9.0476	15.7462	13.2064	12.1803	4.11946	-0.306584	4.11706	22.7978	8.56413	67.452	33.1524	9.64214	-2.39793	-9.65403	-1.20574	94.4177	38.5574	-0.23467
-0.418	1.2283	3.60085	12.9317	10.975	8.34266	49.9974	4.72696	54.1104	20.7205	43.8932	38.7205	28.2186	67.8318	6.78955	3.14748	103.748	109.832	1.33197	20.638	2.6696	12.7565	-3.84513	15.9557	8.99438	2.57738	118.563	-10.1897	67.5773	54.5151	1.11701	7.79605	9.04663	15.8077	13.2489	12.1611	4.15147	-0.350099	4.08655	22.7271	8.59343	67.5399	32.9439	9.66346	-2.37688	-9.7233	-1.20014	94.4793	38.501	-0.24413
-0.417333	1.17579	3.67147	12.9098	10.9713	8.33816	49.9683	4.72649	54.1026	20.7672	43.8604	38.7302	28.2212	67.8143	6.80291	3.08768	103.586	109.822	1.34999	20.6294	2.68046	12.8287	-3.83266	15.9989	8.97301	2.57907	118.665	-10.1663	67.7241	54.5194	1.13432	7.83533	9.04565	15.8693	13.2915	12.1419	4.18348	-0.393614	4.05605	22.6564	8.62274	67.6278	32.7355	9.68477	-2.35583	-9.79257	-1.19455	94.5409	38.4447	-0.253589
-0.416666	1.12327	3.74209	12.8878	10.9677	8.33365	49.9392	4.72602	54.0948	20.8139	43.8277	38.7398	28.2239	67.7967	6.81626	3.02788	103.424	109.812	1.36801	20.6208	2.69131	12.9008	-3.82019	16.0422	8.95165	2.58075	118.766	-10.1428	67.8709	54.5237	1.15164	7.85715	9.04468	15.9308	13.3341	12.1226	4.21548	-0.437129	4.02554	22.5857	8.65204	67.7157	32.5271	9.70608	-2.33478	-9.86184	-1.18896	94.6025	38.3883	-0.263049
-0.416	1.07076	3.81272	12.8659	10.964	8.32914	49.91	4.72555	54.087	20.8605	43.7949	38.7494	28.2265	67.7792	6.82962	2.96808	103.261	109.802	1.38603	20.6122	2.70217	12.973	-3.80771	16.0854	8.93029	2.58244	118.867	-10.1193	68.0177	54.528	1.16895	7.81725	9.04371	15.9923	13.3766	12.1034	4.24749	-0.480645	3.99504	22.515	8.68134	67.8037	32.3186	9.72739	-2.31373	-9.93111	-1.18337	94.664	38.332	-0.272508
-0.415333	1.01824	3.88334	12.844	10.9604	8.32464	49.8809	4.72508	54.0792	20.9072	43.7622	38.7591	28.2291	67.7616	6.84297	2.90827	103.099	109.792	1.40405	20.6036	2.71302	13.0452	-3.79524	16.1287	8.90893	2.58412	118.968	-10.0958	68.1645	54.5324	1.18627	7.77736	9.04273	16.0538	13.4192	12.0842	4.2795	-0.52416	3.96453	22.4443	8.71064	67.8916	32.1102	9.7487	-2.29268	-10.0004	-1.17777	94.7256	38.2757	-0.281968
-0.414666	0.965729	3.95396	12.822	10.9567	8.32013	49.8518	4.72461	54.0714	20.9539	43.7294	38.7687	28.2317	67.7441	6.85633	2.84847	102.936	109.782	1.42207	20.595	2.72388	13.1174	-3.78277	16.172	8.88757	2.58581	119.069	-10.0724	68.3113	54.5367	1.20358	7.73746	9.04176	16.1153	13.4617	12.0649	4.31151	-0.567675	3.93403	22.3736	8.73995	67.9795	31.9018	9.77002	-2.27163	-10.0696	-1.17218	94.7872	38.2193	-0.291427
-0.414	0.913214	4.02459	12.8001	10.953	8.31563	49.8227	4.72414	54.0636	21.0006	43.6966	38.7783	28.2343	67.7266	6.86968	2.78867	102.774	109.772	1.44009	20.5864	2.73474	13.1895	-3.77029	16.2152	8.86621	2.58749	119.171	-10.0489	68.4581	54.541	1.2209	7.69757	9.04079	16.1769	13.5043	12.0457	4.34352	-0.611191	3.90353	22.3029	8.76925	68.0674	31.6933	9.79133	-2.25058	-10.1389	-1.16659	94.8488	38.163	-0.300887
-0.413333	0.8607	4.09521	12.7781	10.9494	8.31112	49.7935	4.72367	54.0558	21.0472	43.6639	38.788	28.237	67.709	6.88304	2.72887	102.611	109.762	1.45811	20.5778	2.74559	13.2617	-3.75782	16.2585	8.84485	2.58918	119.272	-10.0254	68.6049	54.5454	1.23821	7.65768	9.03981	16.2384	13.5468	12.0265	4.37552	-0.654706	3.87302	22.2322	8.79855	68.1554	31.4849	9.81264	-2.22953	-10.2082	-1.161	94.9104	38.1067	-0.310346
-0.412666	0.808186	4.16583	12.7562	10.9457	8.30661	49.7644	4.7232	54.048	21.0939	43.6311	38.7976	28.2396	67.6915	6.8964	2.66907	102.449	109.752	1.47613	20.5692	2.75645	13.3339	-3.74535	16.3017	8.82348	2.59087	119.373	-10.002	68.7517	54.5497	1.25553	7.61778	9.03884	16.2999	13.5894	12.0073	4.40753	-0.698221	3.84252	22.1616	8.82785	68.2433	31.2764	9.83395	-2.20848	-10.1815	-1.15541	94.972	38.0503	-0.319805
-0.412	0.755671	4.23645	12.7343	10.9421	8.30211	49.7353	4.72273	54.0402	21.1406	43.5984	38.8073	28.2422	67.674	6.90975	2.60927	102.287	109.742	1.49415	20.5606	2.7673	13.406	-3.73287	16.345	8.80212	2.59255	119.474	-9.97849	68.8985	54.554	1.27284	7.57789	9.03787	16.3614	13.6319	11.988	4.43954	-0.741736	3.81201	22.0909	8.85716	68.3312	31.068	9.85526	-2.18743	-10.1475	-1.14981	95.0336	37.994	-0.329265
-0.411333	0.703157	4.30708	12.7123	10.9384	8.2976	49.7062	4.72226	54.0324	21.1873	43.5656	38.8169	28.2448	67.6564	6.92311	2.54947	102.124	109.732	1.51217	20.552	2.77816	13.4782	-3.7204	16.3883	8.78076	2.59424	119.575	-9.95502	69.0453	54.5583	1.29016	7.538	9.03689	16.423	13.6745	11.9688	4.47155	-0.785252	3.78151	22.0202	8.88646	68.4191	30.8596	9.87657	-2.16638	-10.1135	-1.14422	95.0951	37.9376	-0.338724
-0.410666	0.650643	4.3777	12.6904	10.9348	8.29309	49.677	4.72179	54.0246	21.234	43.5329	38.8265	28.2474	67.6389	6.93646	2.48967	101.962	109.722	1.53019	20.5434	2.78902	13.5504	-3.70793	16.4315	8.7594	2.59592	119.677	-9.93155	69.1921	54.5627	1.30747	7.4981	9.03592	16.4845	13.717	11.9496	4.50355	-0.828767	3.751	21.9495	8.91576	68.507	30.6511	9.89789	-2.14533	-10.0795	-1.13863	95.1567	37.8813	-0.348184
-0.41	0.598128	4.44832	12.6685	10.9311	8.28859	49.6479	4.72132	54.0169	21.2806	43.5001	38.8362	28.25	67.6214	6.94982	2.42987	101.799	109.712	1.54821	20.5348	2.79987	13.6226	-3.69545	16.4748	8.73804	2.59761	119.778	-9.90808	69.3389	54.567	1.32479	7.45821	9.03495	16.546	13.7596	11.9303	4.53556	-0.872282	3.7205	21.8788	8.94506	68.595	30.4427	9.9192	-2.12428	-10.0456	-1.13304	95.2183	37.825	-0.357643
-0.409333	0.545614	4.51895	12.6465	10.9275	8.28408	49.6188	4.72085	54.0091	21.3273	43.4673	38.8458	28.2527	67.6038	6.96317	2.37007	101.637	109.702	1.56624	20.5262	2.81073	13.6947	-3.68298	16.5181	8.71668	2.59929	119.879	-9.88461	69.4856	54.5713	1.3421	7.41831	9.03397	16.6075	13.8021	11.9111	4.56757	-0.915798	3.69	21.8081	8.97437	68.6829	30.2343	9.94051	-2.10323	-10.0116	-1.12744	95.2593	37.7686	-0.367103
-0.408666	0.4931	4.58957	12.6246	10.9238	8.27957	49.5897	4.72038	54.0013	21.374	43.4346	38.8555	28.2553	67.5863	6.97653	2.31026	101.475	109.693	1.58426	20.5176	2.82159	13.7669	-3.6705	16.5613	8.69532	2.60098	119.98	-9.86113	69.6324	54.5756	1.35942	7.37842	9.033	16.669	13.8447	11.8919	4.59958	-0.959313	3.65949	21.7374	9.00367	68.7708	30.0258	9.96182	-2.08218	-9.97761	-1.12185	95.2849	37.7123	-0.376562
-0.408	0.440585	4.66019	12.6026	10.9202	8.27507	49.5606	4.71991	53.9935	21.4207	43.4018	38.8651	28.2579	67.5688	6.98988	2.25046	101.312	109.683	1.60228	20.509	2.83244	13.8391	-3.65803	16.6046	8.67395	2.60267	120.081	-9.83766	69.7792	54.58	1.37673	7.33853	9.03203	16.7306	13.8872	11.8727	4.63159	-1.00283	3.62899	21.6667	9.03297	68.8587	29.8174	9.98313	-2.06113	-9.94362	-1.11626	95.3104	37.656	-0.386022
-0.407333	0.388071	4.73082	12.5807	10.9165	8.27056	49.5314	4.71944	53.9857	21.4673	43.3691	38.8747	28.2605	67.5512	7.00324	2.19066	101.15	109.673	1.6203	20.5004	2.8433	13.9112	-3.64556	16.6478	8.65259	2.60435	120.183	-9.81419	69.926	54.5843	1.39405	7.29863	9.03105	16.7921	13.9298	11.8534	4.66359	-1.04634	3.59848	21.596	9.06227	68.9467	29.609	10.0044	-2.04008	-9.90964	-1.11067	95.336	37.5996	-0.395481
-0.406666	0.335556	4.80144	12.5588	10.9128	8.26606	49.5023	4.71897	53.9779	21.514	43.3363	38.8844	28.2631	67.5337	7.0166	2.13086	100.987	109.663	1.63832	20.4918	2.85415	13.9834	-3.63308	16.6911	8.63123	2.60604	120.284	-9.79072	70.0728	54.5886	1.41136	7.25874	9.03008	16.8536	13.9723	11.8342	4.6956	-1.08986	3.56798	21.5253	9.09158	69.0346	29.4005	10.0258	-2.01903	-9.87566	-1.10507	95.3616	37.5433	-0.404941
-0.406	0.283042	4.87206	12.5368	10.9092	8.26155	49.4732	4.7185	53.9701	21.5607	43.3036	38.894	28.2658	67.5161	7.02995	2.07106	100.825	109.653	1.65634	20.4832	2.86501	14.0556	-3.62061	16.7344	8.60987	2.60772	120.385	-9.76725	70.2196	54.593	1.42868	7.21885	9.02911	16.9151	14.0149	11.815	4.72761	-1.13337	3.53747	21.4546	9.12088	69.1225	29.1921	10.0471	-1.99798	-9.84168	-1.09948	95.3872	37.4869	-0.4144
-0.405333	0.230528	4.94268	12.5149	10.9055	8.25704	49.4441	4.71803	53.9623	21.6074	43.2708	38.9036	28.2684	67.4986	7.04331	2.01126	100.662	109.643	1.67436	20.4746	2.87587	14.1278	-3.60814	16.7776	8.58851	2.60941	120.486	-9.74378	70.3664	54.5973	1.44599	7.17895	9.02813	16.9766	14.0574	11.7957	4.75962	-1.17689	3.50697	21.3839	9.15018	69.2104	28.9837	10.0684	-1.97693	-9.8077	-1.09389	95.4128	37.4306	-0.423859
-0.404666	0.178013	5.01331	12.4929	10.9019	8.25254	49.4149	4.71756	53.9545	21.654	43.238	38.9133	28.271	67.4811	7.05666	1.95146	100.5	109.633	1.69238	20.466	2.88672	14.1999	-3.59566	16.8209	8.56715	2.61109	120.587	-9.72031	70.5132	54.6016	1.46331	7.13906	9.02716	17.0382	14.1	11.7765	4.79163	-1.2204	3.47647	21.3133	9.17948	69.2983	28.7992	10.0897	-1.95588	-9.77372	-1.0883	95.4384	37.3743	-0.433319
-0.404	0.125499	5.08393	12.471	10.8982	8.24803	49.3858	4.71709	53.9467	21.7007	43.2053	38.9229	28.2736	67.4635	7.07002	1.89166	100.338	109.623	1.7104	20.4575	2.89758	14.2721	-3.58319	16.8642	8.54578	2.61278	120.689	-9.69684	70.66	54.6059	1.48062	7.09917	9.02619	17.0997	14.1425	11.7573	4.82363	-1.26392	3.44596	21.2426	9.20879	69.3863	28.952	10.111	-1.93483	-9.73974	-1.08271	95.464	37.3179	-0.442778
-0.403333	0.0729846	5.15455	12.4491	10.8946	8.24352	49.3567	4.71662	53.9389	21.7474	43.1725	38.9326	28.2762	67.446	7.08337	1.83186	100.175	109.613	1.72842	20.4489	2.90844	14.3443	-3.57072	16.9074	8.52442	2.61446	120.47	-9.67336	70.8068	54.6103	1.49794	7.05927	9.02521	17.1612	14.1851	11.7381	4.85564	-1.30744	3.41546	21.1719	9.23809	69.4742	29.1048	10.1323	-1.91378	-9.70576	-1.07711	95.4895	37.2616	-0.452238
-0.402666	0.0204703	5.22518	12.4271	10.8909	8.23902	49.3276	4.71615	53.9311	21.7941	43.1398	38.9422	28.2788	67.4285	7.09673	1.77205	100.013	109.603	1.74644	20.4403	2.91929	14.4165	-3.55824	16.9507	8.50306	2.61615	120.205	-9.64989	70.9536	54.6146	1.51525	7.01938	9.02424	17.2227	14.2276	11.7188	4.88765	-1.35095	3.38495	21.1012	9.26739	69.5621	29.2575	10.1536	-1.89273	-9.67178	-1.07152	95.5151	37.2053	-0.461697
-0.402	-0.0320441	5.2958	12.4052	10.8873	8.23451	49.2984	4.71568	53.9233	21.8407	43.107	38.9518	28.2815	67.4109	7.11008	1.71225	99.8504	109.593	1.76446	20.4317	2.93015	14.4886	-3.54577	16.9939	8.4817	2.61784	119.941	-9.62642	71.1004	54.6189	1.53257	6.97948	9.02327	17.2843	14.2702	11.6996	4.91966	-1.39447	3.35445	21.0305	9.29669	69.65	29.4103	10.1749	-1.87168	-9.6378	-1.06593	95.5407	37.1489	-0.471157
-0.401333	-0.0845584	5.36642	12.3832	10.8836	8.23001	49.2693	4.71521	53.9155	21.8874	43.0743	38.9615	28.2841	67.3934	7.12344	1.65245	99.6879	109.583	1.78248	20.4231	2.941	14.5608	-3.5333	17.0372	8.46034	2.61952	119.677	-9.60295	71.2472	54.6233	1.54988	6.93959	9.02229	17.3458	14.3127	11.6804	4.95166	-1.43798	3.32395	20.9598	9.326	69.7379	29.5631	10.1963	-1.85063	-9.60382	-1.06034	95.5663	37.0926	-0.480616
-0.400666	-0.137073	5.43705	12.3613	10.88	8.2255	49.2402	4.71474	53.9077	21.9341	43.0415	38.9711	28.2867	67.3759	7.1368	1.59265	99.5255	109.573	1.8005	20.4145	2.95186	14.633	-3.52082	17.0805	8.43898	2.62121	119.412	-9.57948	71.394	54.6276	1.5672	6.8997	9.02132	17.4073	14.3553	11.6611	4.98367	-1.4815	3.29344	20.8891	9.3553	69.8259	29.7159	10.2176	-1.82958	-9.56984	-1.05474	95.5919	37.0362	-0.490076
-0.4	-0.189587	5.50767	12.3394	10.8763	8.22099	49.2111	4.71427	53.8999	21.9808	43.0087	38.9807	28.2893	67.3583	7.15015	1.53285	99.3631	109.563	1.81852	20.4059	2.96272	14.7051	-3.50835	17.1237	8.41762	2.62289	119.148	-9.55601	71.5408	54.6319	1.58451	6.8598	9.02035	17.4688	14.3978	11.6419	5.01568	-1.52501	3.26294	20.8184	9.3846	69.9138	29.8686	10.2389	-1.80853	-9.53586	-1.04915	95.6175	36.9799	-0.499535
-0.399333	-0.242102	5.57829	12.3174	10.8726	8.21649	49.182	4.7138	53.8921	22.0274	42.976	38.9904	28.2919	67.3408	7.16351	1.47305	99.2007	109.553	1.83655	20.3973	2.97357	14.7773	-3.49588	17.167	8.39625	2.62458	118.883	-9.53254	71.6876	54.6362	1.60183	6.81991	9.01937	17.5303	14.4404	11.6227	5.04769	-1.56853	3.23243	20.7477	9.4139	70.0017	30.0214	10.2602	-1.78748	-9.50188	-1.04356	95.6431	36.9236	-0.508995
-0.398666	-0.294616	5.64891	12.2955	10.869	8.21198	49.1528	4.71333	53.8843	22.0741	42.9432	39	28.2946	67.3233	7.17686	1.41325	99.0383	109.543	1.85457	20.3887	2.98443	14.8495	-3.4834	17.2102	8.37489	2.62626	118.619	-9.50906	71.8344	54.6406	1.61914	6.78002	9.0184	17.5919	14.4829	11.6035	5.0797	-1.61204	3.20193	20.677	9.44321	70.0896	30.1742	10.2815	-1.76643	-9.4679	-1.03797	95.6687	36.8672	-0.518454
-0.398	-0.34713	5.71954	12.2735	10.8653	8.20747	49.1237	4.71286	53.8765	22.1208	42.9105	39.0097	28.2972	67.3057	7.19022	1.35345	98.8758	109.533	1.87259	20.3801	2.99529	14.9217	-3.47093	17.2535	8.35353	2.62795	118.354	-9.48559	71.9811	54.6449	1.63646	6.74012	9.01743	17.6534	14.5255	11.5842	5.1117	-1.65556	3.17142	20.6063	9.47251	70.1776	30.327	10.3028	-1.74538	-9.43392	-1.03238	95.6942	36.8109	-0.527913
-0.397333	-0.399645	5.79016	12.2516	10.8617	8.20297	49.0946	4.71239	53.8687	22.1675	42.8777	39.0193	28.2998	67.2882	7.20357	1.29365	98.7134	109.523	1.89061	20.3715	3.00614	14.9938	-3.45846	17.2968	8.33217	2.62964	118.09	-9.46212	72.1279	54.6492	1.65377	6.70023	9.01645	17.7149	14.568	11.565	5.14371	-1.69907	3.14092	20.5356	9.50181	70.2655	30.4798	10.3241	-1.72433	-9.39994	-1.02678	95.7198	36.7546	-0.537373
-0.396666	-0.452159	5.86078	12.2297	10.858	8.19846	49.0655	4.71192	53.8609	22.2141	42.845	39.0289	28.3024	67.2706	7.21693	1.23384	98.551	109.513	1.90863	20.3629	3.017	15.066	-3.44598	17.34	8.31081	2.63132	117.825	-9.43865	72.2747	54.6536	1.67109	6.66033	9.01548	17.7764	14.6106	11.5458	5.17572	-1.74259	3.11042	20.4649	9.53111	70.3534	30.6325	10.3454	-1.70329	-9.36596	-1.02119	95.7454	36.6982	-0.546832
-0.396	-0.504673	5.93141	12.2077	10.8544	8.19396	49.0363	4.71145	53.8531	22.2608	42.8122	39.0386	28.305	67.2531	7.23028	1.17404	98.3886	109.503	1.92665	20.3543	3.02785	15.1382	-3.43351	17.3833	8.28945	2.63301	117.561	-9.41518	72.4215	54.6579	1.6884	6.62044	9.01451	17.8379	14.6531	11.5266	5.20773	-1.7861	3.07991	20.3943	9.56042	70.4413	30.7853	10.3667	-1.68224	-9.33197	-1.0156	95.771	36.6419	-0.556292
-0.395333	-0.557188	6.00203	12.1858	10.8507	8.18945	49.0072	4.71098	53.8453	22.3075	42.7794	39.0482	28.3076	67.2356	7.24364	1.11424	98.2262	109.493	1.94467	20.3457	3.03871	15.2103	-3.42104	17.4266	8.26809	2.63469	117.297	-9.39171	72.5683	54.6622	1.70572	6.58055	9.01353	17.8995	14.6957	11.5073	5.23973	-1.82962	3.04941	20.3236	9.58972	70.5292	30.9381	10.3881	-1.66119	-9.29799	-1.01001	95.7966	36.5855	-0.565751
-0.394666	-0.609702	6.07265	12.1638	10.8471	8.18494	48.9781	4.71051	53.8375	22.3542	42.7467	39.0578	28.3103	67.218	7.257	1.05444	98.0638	109.483	1.96269	20.3371	3.04957	15.2825	-3.40856	17.4698	8.24672	2.63638	117.032	-9.36824	72.7151	54.6665	1.72303	6.54065	9.01256	17.961	14.7382	11.4867	5.27174	-1.87313	3.0189	20.2529	9.61902	70.6172	31.0909	10.4094	-1.64014	-9.26401	-1.00441	95.8222	36.5292	-0.575211
-0.394	-0.662216	6.14327	12.1419	10.8434	8.18044	48.949	4.71004	53.8297	22.4008	42.7139	39.0675	28.3129	67.2005	7.27035	0.99464	97.9013	109.473	1.98071	20.3285	3.06042	15.3547	-3.39609	17.5131	8.22536	2.63806	116.768	-9.34476	72.8619	54.6709	1.74034	6.50076	9.01159	18.0225	14.7808	11.4614	5.30375	-1.91665	2.9884	20.1822	9.64833	70.7051	31.2436	10.4307	-1.61909	-9.23003	-0.998822	95.8478	36.4729	-0.58467
-0.393333	-0.714731	6.2139	12.12	10.8398	8.17593	48.9198	4.70957	53.8219	22.4475	42.6812	39.0771	28.3155	67.183	7.28371	0.934839	97.7389	109.463	1.99873	20.3199	3.07128	15.4269	-3.38361	17.5563	8.204	2.63975	116.503	-9.32129	73.0087	54.6752	1.75766	6.46087	9.01061	18.084	14.8233	11.4362	5.33576	-1.96016	2.95789	20.1115	9.67763	70.793	31.3964	10.452	-1.59804	-9.19605	-0.99323	95.8734	36.4165	-0.59413
-0.392666	-0.767245	6.28452	12.098	10.8361	8.17142	48.8907	4.7091	53.8141	22.4942	42.6484	39.0868	28.3181	67.1654	7.29706	0.875038	97.5765	109.453	2.01675	20.3113	3.08214	15.499	-3.37114	17.5996	8.18264	2.64144	116.239	-9.29782	73.1555	54.6795	1.77497	6.42097	9.00964	18.1455	14.8659	11.4109	5.36777	-2.00368	2.92739	20.0408	9.70693	70.8809	31.5492	10.4733	-1.57699	-9.16207	-0.987638	95.8989	36.3602	-0.603589
-0.392	-0.819759	6.35514	12.0761	10.8324	8.16692	48.8616	4.70863	53.8063	22.5409	42.6157	39.0964	28.3207	67.1479	7.31042	0.815237	97.4141	109.443	2.03477	20.3027	3.09299	15.5712	-3.35867	17.6429	8.16128	2.64312	115.974	-9.27435	73.3023	54.6838	1.79229	6.38108	9.00867	18.2071	14.9084	11.3857	5.39977	-2.04719	2.89689	19.9701	9.73623	70.9689	31.702	10.4946	-1.55594	-9.12809	-0.982046	95.9245	36.3038	-0.613049
-0.391333	-0.872274	6.42577	12.0541	10.8288	8.16241	48.8325	4.70816	53.7986	22.5875	42.5829	39.106	28.3234	67.1304	7.32377	0.755436	97.2517	109.433	2.05279	20.2941	3.10385	15.6434	-3.34619	17.6861	8.13992	2.64481	115.71	-9.25088	73.4491	54.6882	1.8096	6.34119	9.00769	18.2686	14.951	11.3604	5.43178	-2.09071	2.86638	19.8994	9.76554	71.0568	31.8547	10.5159	-1.53489	-9.09411	-0.976453	95.9501	36.2475	-0.622508
-0.390666	-0.924788	6.49639	12.0322	10.8251	8.15791	48.8034	4.70769	53.7908	22.6342	42.5501	39.1157	28.326	67.1128	7.33713	0.695635	97.0892	109.423	2.07081	20.2855	3.1147	15.7156	-3.33372	17.7294	8.11855	2.64649	115.446	-9.22741	73.5959	54.6925	1.82692	6.30129	9.00672	18.3301	14.9935	11.3352	5.46379	-2.13423	2.89318	19.8287	9.79484	71.1447	32.0075	10.5372	-1.51384	-9.06013	-0.970861	95.9757	36.1912	-0.631967
-0.39	-0.977303	6.56701	12.0103	10.8215	8.1534	48.7742	4.70722	53.783	22.6809	42.5174	39.1253	28.3286	67.0953	7.35048	0.635834	96.9268	109.413	2.08884	20.2769	3.12556	15.7877	-3.32125	17.7726	8.09719	2.64818	115.181	-9.20394	73.7427	54.6968	1.84423	6.2614	9.00575	18.3916	15.0361	11.3099	5.4958	-2.17774	2.92855	19.758	9.82414	71.2326	32.1603	10.5586	-1.49279	-9.02615	-0.965269	96.0013	36.1348	-0.641427
-0.389333	-0.943301	6.63764	11.9883	10.8178	8.14889	48.7451	4.70675	53.7752	22.7276	42.4846	39.135	28.3312	67.0777	7.36384	0.576032	96.7644	109.403	2.10686	20.2683	3.13642	15.8599	-3.30877	17.8159	8.07583	2.64986	114.917	-9.18046	73.8895	54.7012	1.86155	6.2215	9.00477	18.4532	15.0786	11.2847	5.52781	-2.22126	2.96392	19.6873	9.85344	71.3205	32.3131	10.5799	-1.47174	-8.99217	-0.959677	96.0269	36.0785	-0.650886
-0.388666	-0.880149	6.70826	11.9664	10.8142	8.14439	48.716	4.70628	53.7674	22.7742	42.4519	39.1446	28.3338	67.0602	7.3772	0.516231	96.602	109.393	2.12488	20.2597	3.14727	15.9321	-3.2963	17.8592	8.05447	2.65155	114.652	-9.15699	74.0363	54.7055	1.87886	6.18161	9.0038	18.5147	15.1212	11.2594	5.55981	-2.26477	2.99929	19.6166	9.88275	71.4085	32.4659	10.6012	-1.45069	-8.95819	-0.954084	96.0525	36.0222	-0.660346
-0.388	-0.816997	6.77888	11.9444	10.8105	8.13988	48.6869	4.70581	53.7596	22.8209	42.4191	39.1542	28.3364	67.0427	7.39055	0.45643	96.4396	109.383	2.1429	20.2511	3.15813	16.0042	-3.28383	17.9024	8.03311	2.65324	114.388	-9.13352	74.1831	54.7098	1.89618	6.14172	9.00283	18.5762	15.1637	11.2342	5.59182	-2.30829	3.03466	19.546	9.91205	71.4964	32.6186	10.6225	-1.42964	-8.92421	-0.948492	96.0781	35.9658	-0.669805
-0.387333	-0.753845	6.8495	11.9225	10.8069	8.13537	48.6577	4.70534	53.7518	22.8676	42.3864	39.1639	28.3391	67.0251	7.40391	0.396629	96.2772	109.373	2.16092	20.2425	3.16898	16.0764	-3.27135	17.9457	8.01175	2.65492	114.123	-9.11005	74.3299	54.7141	1.91349	6.10182	9.00186	18.6377	15.2063	11.2089	5.62383	-2.3518	3.07003	19.4753	9.94135	71.5843	32.7714	10.6438	-1.40859	-8.89023	-0.9429	96.1036	35.9095	-0.679265
-0.386666	-0.690694	6.92013	11.9006	10.8032	8.13087	48.6286	4.70487	53.744	22.9143	42.3536	39.1735	28.3417	67.0076	7.41726	0.336828	96.1147	109.363	2.17894	20.2339	3.17984	16.1486	-3.25888	17.989	7.99039	2.65661	113.859	-9.08658	74.4766	54.7185	1.93081	6.06193	9.00088	18.6992	15.2488	11.1837	5.65584	-2.39532	3.10541	19.4046	9.97065	71.6722	32.9242	10.6651	-1.38754	-8.85625	-0.937308	96.1292	35.8531	-0.688724
-0.386	-0.627542	6.99075	11.8786	10.7996	8.12636	48.5995	4.7044	53.7362	22.9609	42.3208	39.1831	28.3443	66.9901	7.43062	0.277027	95.9523	109.353	2.19696	20.2253	3.1907	16.2208	-3.24641	18.0322	7.96902	2.65829	113.594	-9.06311	74.6234	54.7228	1.94812	6.02204	8.99991	18.7608	15.2914	11.1584	5.68784	-2.43883	3.14078	19.3339	9.99996	71.7601	33.077	10.6864	-1.36649	-8.82227	-0.931715	96.1548	35.7968	-0.698184
-0.385333	-0.56439	7.06137	11.8567	10.7959	8.12186	48.5704	4.70393	53.7284	23.0076	42.2881	39.1928	28.3469	66.9725	7.44397	0.217226	95.7899	109.343	2.21498	20.2167	3.20155	16.2929	-3.23393	18.0755	7.94766	2.65998	113.33	-9.03964	74.7702	54.7271	1.96544	5.98214	8.99894	18.8223	15.3339	11.1332	5.71985	-2.48235	3.17615	19.2632	10.0293	71.8481	33.2297	10.7077	-1.34544	-8.78829	-0.926123	96.1804	35.7405	-0.707643
-0.384666	-0.501239	7.132	11.8347	10.7922	8.11735	48.5412	4.70346	53.7206	23.0543	42.2553	39.2024	28.3495	66.955	7.45733	0.157425	95.6275	109.333	2.233	20.2081	3.21241	16.3651	-3.22146	18.1187	7.9263	2.66166	113.066	-9.01616	74.917	54.7315	1.98275	5.94225	8.99202	18.8838	15.3765	11.1079	5.75186	-2.52586	3.21152	19.1925	10.0586	71.936	33.3825	10.7291	-1.32439	-8.75431	-0.920531	96.206	35.6841	-0.717102
-0.384	-0.438087	7.20262	11.8128	10.7886	8.11284	48.5121	4.70299	53.7128	23.101	42.2226	39.2121	28.3521	66.9375	7.47068	0.0976238	95.4651	109.324	2.25102	20.1995	3.22327	16.4373	-3.20899	18.162	7.90494	2.66335	112.801	-8.99269	75.0638	54.7358	2.00007	5.90235	8.97923	18.9453	15.419	11.0827	5.78387	-2.56938	3.24689	19.1218	10.0879	72.0239	33.5353	10.7504	-1.30334	-8.72032	-0.914939	96.2316	35.6278	-0.726562
-0.383333	-0.374935	7.27324	11.7909	10.7849	8.10834	48.483	4.70252	53.705	23.1476	42.1898	39.2217	28.3548	66.9199	7.48404	0.0378227	95.3026	109.314	2.26904	20.1909	3.23412	16.5094	-3.19651	18.2053	7.88358	2.66504	112.537	-8.96922	75.2106	54.7401	2.01738	5.86246	8.96644	19.0068	15.4616	11.0574	5.81588	-2.61289	3.28226	19.0511	10.1172	72.1118	33.6881	10.7717	-1.28229	-8.68634	-0.909346	96.2572	35.5715	-0.736021
-0.382666	-0.311783	7.34387	11.7689	10.7813	8.10383	48.4539	4.70205	53.6972	23.1943	42.1571	39.2313	28.3574	66.9024	7.49739	-0.0219784	95.1402	109.304	2.28706	20.1823	3.24498	16.5816	-3.18404	18.2485	7.86222	2.66672	112.272	-8.94575	75.3574	54.7889	2.0347	5.82257	8.95365	19.0684	15.5041	11.0321	5.84788	-2.61529	3.31764	18.9804	10.1465	72.1998	33.8408	10.793	-1.26124	-8.65236	-0.903754	96.2828	35.5151	-0.745481
-0.382	-0.248632	7.41449	11.747	10.7776	8.09932	48.4248	4.70158	53.6894	23.241	42.1243	39.241	28.36	66.8849	7.51075	-0.0817795	94.9778	109.294	2.30508	20.1737	3.25583	16.6538	-3.17157	18.2918	7.84086	2.66841	112.008	-8.92228	75.5042	54.8692	2.05201	5.78267	8.94085	19.1299	15.5467	11.0069	5.87989	-2.56892	3.35301	18.9097	10.1758	72.2877	33.9936	10.8143	-1.24019	-8.61838	-0.898162	96.3083	35.4588	-0.75494
-0.381333	-0.18548	7.48511	11.725	10.774	8.09482	48.3956	4.70111	53.6816	23.2877	42.0915	39.2506	28.3626	66.8673	7.52411	-0.141581	94.8154	109.284	2.3231	20.1651	3.26669	16.726	-3.15909	18.3351	7.81949	2.67009	111.743	-8.89881	75.651	54.9494	2.06933	5.74278	8.92806	19.1693	15.5892	10.9816	5.9119	-2.52255	3.38838	18.839	10.2051	72.3756	34.1464	10.8356	-1.21914	-8.5844	-0.89257	96.3339	35.4024	-0.7644
-0.380666	-0.122328	7.55573	11.7031	10.7703	8.09031	48.3665	4.70064	53.6738	23.3343	42.0588	39.2602	28.3652	66.8498	7.53746	-0.201382	94.653	109.274	2.34112	20.1565	3.27755	16.7981	-3.14662	18.3783	7.79813	2.67178	111.479	-8.87534	75.7978	55.0297	2.08664	5.70289	8.91527	19.1573	15.6318	10.9564	5.94391	-2.47618	3.42375	18.7683	10.2344	72.4635	34.2992	10.8569	-1.19809	-8.55042	-0.886977	96.3595	35.3461	-0.773859
-0.38	-0.0591765	7.62636	11.6812	10.7667	8.0858	48.3374	4.70017	53.666	23.381	42.026	39.2699	28.3679	66.8322	7.55082	-0.261183	94.4906	109.264	2.35915	20.1479	3.2884	16.8703	-3.13415	18.4216	7.77677	2.67346	111.215	-8.85187	75.9446	55.11	2.10396	5.66299	8.90248	19.1453	15.6743	10.9311	5.97592	-2.42981	3.45912	18.6976	10.2637	72.5514	34.452	10.8782	-1.17704	-8.51644	-0.881385	96.3851	35.2898	-0.783319
-0.379333	0.0039752	7.69698	11.6592	10.763	8.0813	48.3083	4.6997	53.6582	23.4277	41.9933	39.2795	28.3705	66.8147	7.56417	-0.320984	94.3281	109.254	2.37717	20.1393	3.29926	16.9425	-3.12167	18.4648	7.75541	2.67515	110.95	-8.82839	76.0914	55.1902	2.12127	5.6231	8.88969	19.1333	15.7169	10.9059	6.00792	-2.38344	3.49449	18.627	10.293	72.6394	34.6047	10.8995	-1.15599	-8.48246	-0.875793	96.4107	35.2334	-0.792778
-0.378666	0.0671269	7.7676	11.6373	10.7594	8.07679	48.2791	4.69923	53.6504	23.4744	41.9605	39.2892	28.3731	66.7972	7.57753	-0.380785	94.1657	109.244	2.39519	20.1307	3.31012	17.0147	-3.1092	18.5081	7.73405	2.67683	110.686	-8.80492	76.2382	55.2705	2.13859	5.5832	8.87689	19.1213	15.7594	10.8806	6.03993	-2.33707	3.52987	18.5563	10.3223	72.7273	34.7575	10.9209	-1.13494	-8.44848	-0.870201	96.4363	35.1771	-0.802238
-0.378	0.130279	7.83823	11.6153	10.7557	8.07229	48.25	4.69876	53.6426	23.521	41.9278	39.2988	28.3757	66.7796	7.59088	-0.440586	94.0033	109.234	2.41321	20.1221	3.32097	17.0868	-3.09673	18.5514	7.71269	2.67852	110.421	-8.78145	76.385	55.3507	2.1559	5.54331	8.8641	19.1093	15.802	10.8554	6.07194	-2.2907	3.56524	18.4856	10.3516	72.8152	34.9103	10.9422	-1.11389	-8.4145	-0.864608	96.4619	35.1208	-0.811697
-0.377333	0.19343	7.90885	11.5934	10.7521	8.06778	48.2209	4.69829	53.6348	23.5677	41.895	39.3084	28.3783	66.7621	7.60424	-0.500387	93.8409	109.224	2.43123	20.1136	3.33183	17.159	-3.08425	18.572	7.69132	2.68021	110.157	-8.75798	76.5318	55.431	2.17322	5.50342	8.85131	19.0973	15.8445	10.8301	6.10395	-2.24433	3.60061	18.4149	10.3809	72.9031	35.0631	10.9635	-1.09284	-8.38052	-0.859016	96.4874	35.0644	-0.821156
-0.376666	0.256582	7.97947	11.5715	10.7484	8.06327	48.1918	4.69782	53.627	23.6144	41.8622	39.3181	28.3809	66.7446	7.61759	-0.560188	93.6785	109.214	2.44925	20.105	3.34268	17.2312	-3.07178	18.5638	7.66996	2.68189	109.892	-8.73451	76.6786	55.5112	2.19053	5.46352	8.83852	19.0853	15.8871	10.8049	6.13595	-2.19796	3.63598	18.3442	10.4102	72.991	35.2158	10.9848	-1.07179	-8.34654	-0.853424	96.513	35.0081	-0.830616
-0.376	0.319734	8.0501	11.5495	10.7447	8.05877	48.1626	4.69735	53.6192	23.6611	41.8295	39.3277	28.3836	66.727	7.63095	-0.619989	93.516	109.204	2.46727	20.0964	3.35354	17.3033	-3.0593	18.5556	7.6486	2.68358	109.628	-8.71104	76.8254	55.5915	2.20785	5.42363	8.82572	19.0733	15.9296	10.7796	6.16796	-2.15159	3.67135	18.2735	10.4395	73.079	35.3686	11.0061	-1.05074	-8.31256	-0.847832	96.5386	34.9517	-0.840075
-0.375333	0.382886	8.12072	11.5276	10.7411	8.05426	48.1335	4.69688	53.6114	23.7077	41.7967	39.3374	28.3862	66.7095	7.64431	-0.67979	93.3536	109.194	2.48529	20.0878	3.3644	17.3755	-3.04683	18.5475	7.62724	2.68526	109.363	-8.68757	76.9721	55.6718	2.22516	5.38374	8.81293	19.0613	15.9198	10.7544	6.19997	-2.10522	3.70672	18.2028	10.4688	73.1669	35.5214	11.0274	-1.02969	-8.27858	-0.842239	96.5642	34.8954	-0.849535
-0.374666	0.446037	8.19134	11.5056	10.7374	8.04975	48.1044	4.69641	53.6036	23.7038	41.764	39.347	28.3888	66.692	7.65766	-0.739591	93.1912	109.184	2.50331	20.0792	3.37525	17.4477	-3.03436	18.5393	7.60588	2.68695	109.099	-8.66409	77.1189	55.752	2.24248	5.34384	8.80014	19.0492	15.8966	10.7291	6.23198	-2.05884	3.7421	18.1321	10.4981	73.2548	35.6742	11.0487	-1.00864	-8.2446	-0.836647	96.5898	34.8391	-0.858994
-0.374	0.509189	8.26196	11.4837	10.7338	8.04525	48.0753	4.69595	53.5958	23.6223	41.7312	39.3566	28.3914	66.6744	7.67102	-0.799393	93.0288	109.174	2.52133	20.0706	3.38611	17.5199	-3.02188	18.5311	7.58452	2.68863	108.835	-8.64062	77.2657	55.8323	2.25979	5.30395	8.78735	19.0372	15.8733	10.7039	6.26399	-2.01247	3.77747	18.0614	10.5274	73.3427	35.8269	11.07	-0.987592	-8.21062	-0.831055	96.6154	34.7827	-0.868454
-0.373333	0.572341	8.33259	11.4618	10.7301	8.04074	48.0462	4.69548	53.588	23.5408	41.6985	39.3663	28.394	66.6569	7.68437	-0.859194	92.8664	109.164	2.53935	20.062	3.39697	17.592	-3.00941	18.5229	7.56316	2.69032	108.57	-8.61715	77.4125	55.9125	2.27711	5.26406	8.77455	19.0252	15.8501	10.6786	6.29599	-1.9661	3.81284	17.9907	10.5567	73.4307	35.9797	11.0914	-0.966542	-8.17664	-0.825463	96.641	34.7264	-0.877913
-0.372666	0.635492	8.40321	11.4398	10.7265	8.03624	48.017	4.69501	53.5803	23.4593	41.6657	39.3759	28.3967	66.6394	7.69773	-0.918995	92.704	109.154	2.55737	20.0534	3.40782	17.6642	-2.99694	18.5148	7.54179	2.69201	108.306	-8.59368	77.5593	55.9928	2.29442	5.22416	8.76176	19.0132	15.8269	10.6534	6.328	-1.91973	3.84821	17.92	10.586	73.5186	36.1325	11.1127	-0.945492	-8.14266	-0.819871	96.6666	34.6701	-0.887373
-0.372	0.698644	8.47383	11.4179	10.7228	8.03173	47.9879	4.69454	53.5725	23.3778	41.6329	39.3855	28.3993	66.6218	7.71108	-0.978796	92.5415	109.144	2.57539	20.0448	3.41868	17.7364	-2.98446	18.5066	7.52043	2.69369	108.041	-8.57021	77.7061	56.073	2.31174	5.18427	8.74897	19.0012	15.8037	10.6281	6.36001	-1.87336	3.88358	17.8493	10.6153	73.6065	36.2853	11.134	-0.924443	-8.10867	-0.814278	96.6921	34.6137	-0.896832
-0.371333	0.761796	8.54446	11.396	10.7192	8.02722	47.9588	4.69407	53.5647	23.2963	41.6002	39.3952	28.4019	66.6043	7.72444	-1.0386	92.3791	109.134	2.59341	20.0362	3.42953	17.8085	-2.97199	18.4984	7.49907	2.69538	107.777	-8.54674	77.8529	56.1533	2.32905	5.14437	8.73618	18.9892	15.7804	10.6029	6.39202	-1.82699	3.91895	17.7787	10.6446	73.6944	36.4381	11.1553	-0.903393	-8.07469	-0.808686	96.7177	34.5574	-0.906292
-0.370666	0.824948	8.61508	11.374	10.7155	8.02272	47.9297	4.6936	53.5569	23.2148	41.5674	39.4048	28.4045	66.5867	7.73779	-1.0984	92.2167	109.124	2.61143	20.0276	3.44039	17.8807	-2.95952	18.4902	7.47771	2.69706	107.512	-8.52327	77.9997	56.2336	2.34637	5.10448	8.72339	18.9772	15.7572	10.5776	6.42402	-1.78062	3.95433	17.708	10.6739	73.7823	36.5908	11.1766	-0.882343	-8.04071	-0.803094	96.7433	34.501	-0.915751
-0.37	0.888099	8.6857	11.3521	10.7119	8.01821	47.9005	4.69313	53.5491	23.1333	41.5347	39.4145	28.4071	66.5692	7.75115	-1.1582	92.0543	109.114	2.62946	20.019	3.45125	17.9529	-2.94704	18.4821	7.45635	2.69875	107.248	-8.49979	78.1465	56.3138	2.36368	5.06459	8.71059	18.9652	15.734	10.5524	6.45603	-1.73425	3.9897	17.6373	10.7032	73.8703	36.7436	11.1979	-0.861293	-8.00673	-0.797502	96.7689	34.4447	-0.92521
-0.369333	0.951251	8.75633	11.3301	10.7082	8.0137	47.8714	4.69266	53.5413	23.0518	41.5019	39.4241	28.4097	66.5517	7.76451	-1.218	91.8919	109.104	2.64748	20.0104	3.4621	18.0251	-2.93457	18.4739	7.43499	2.70043	106.984	-8.47632	78.2933	56.3941	2.38099	5.02469	8.6978	18.9532	15.7108	10.5271	6.48804	-1.68788	4.02507	17.5666	10.7325	73.9582	36.8964	11.2192	-0.840243	-7.97275	-0.791909	96.7945	34.3884	-0.93467
-0.368666	1.0144	8.82695	11.3082	10.7045	8.0092	47.8423	4.69219	53.5335	22.9703	41.4692	39.4337	28.4124	66.5341	7.77786	-1.2778	91.7294	109.094	2.6655	20.0018	3.47296	18.0972	-2.9221	18.4657	7.41363	2.70212	106.719	-8.45285	78.4401	56.4743	2.39831	4.9848	8.68501	18.9412	15.6875	10.5019	6.52005	-1.64151	4.06044	17.4959	10.7618	74.0461	37.0492	11.2405	-0.819194	-7.93877	-0.786317	96.8201	34.332	-0.944129
-0.368	1.07755	8.89757	11.2863	10.7009	8.00469	47.8132	4.69172	53.5257	22.8889	41.4364	39.4434	28.415	66.5166	7.79122	-1.3376	91.567	109.084	2.68352	19.9932	3.48382	18.1694	-2.90962	18.4575	7.39226	2.70381	106.455	-8.42938	78.5869	56.5546	2.41562	4.94491	8.67222	18.9292	15.6643	10.4766	6.55206	-1.59514	4.09581	17.4252	10.7911	74.134	37.2019	11.2619	-0.798144	-7.90479	-0.780725	96.8457	34.2757	-0.953589
-0.367333	1.14071	8.96819	11.2643	10.6972	8.00019	47.784	4.69125	53.5179	22.8074	41.4036	39.453	28.4176	66.4991	7.80457	-1.3974	91.4046	109.074	2.70154	19.9846	3.49467	18.2416	-2.89715	18.4494	7.3709	2.70549	106.19	-8.40591	78.7337	56.6348	2.43294	4.90501	8.65942	18.9172	15.6411	10.4513	6.58406	-1.54877	4.13118	17.3545	10.8204	74.222	37.3547	11.2832	-0.777094	-7.87081	-0.775133	96.8713	34.2194	-0.963048
-0.366666	1.20386	9.03882	11.2424	10.6936	7.99568	47.7549	4.69078	53.5101	22.7259	41.3709	39.4626	28.4202	66.4815	7.81793	-1.4572	91.2422	109.064	2.71956	19.976	3.50553	18.3138	-2.88468	18.4412	7.34954	2.70718	105.926	-8.38244	78.8805	56.7151	2.45025	4.86512	8.64663	18.9052	15.6179	10.4261	6.61607	-1.5024	4.16656	17.2838	10.8497	74.3099	37.5075	11.3045	-0.756044	-7.83683	-0.76954	96.8968	34.163	-0.972508
-0.366	1.26701	9.10944	11.2204	10.6899	7.99117	47.7258	4.69031	53.5023	22.6444	41.3381	39.4723	28.4228	66.464	7.83128	-1.51701	91.0798	109.054	2.73758	19.9674	3.51638	18.3859	-2.8722	18.433	7.32818	2.70886	105.661	-8.35897	79.0273	56.7954	2.46757	4.82522	8.63384	18.8932	15.5946	10.4008	6.64808	-1.45602	4.20193	17.2131	10.879	74.3978	37.6603	11.3258	-0.734994	-7.80285	-0.763948	96.9224	34.1067	-0.981967
-0.365333	1.33016	9.18006	11.1985	10.6863	7.98667	47.6967	4.68984	53.4945	22.5629	41.3054	39.4819	28.4255	66.4465	7.84464	-1.57681	90.9174	109.044	2.7556	19.9588	3.52724	18.4581	-2.85973	18.4248	7.30682	2.71055	105.397	-8.33549	79.1741	56.8756	2.48488	4.78533	8.62105	18.8812	15.5714	10.3756	6.68009	-1.40965	4.2373	17.1424	10.9083	74.4857	37.813	11.3471	-0.713945	-7.76887	-0.758356	96.948	34.0503	-0.991427
-0.364666	1.39331	9.25069	11.1766	10.6826	7.98216	47.6676	4.68937	53.4867	22.4814	41.2726	39.4916	28.4281	66.4289	7.85799	-1.63661	90.7549	109.034	2.77362	19.9502	3.5381	18.5303	-2.84726	18.4166	7.28546	2.71223	105.133	-8.31202	79.3209	56.9559	2.5022	4.74544	8.60825	18.8692	15.5482	10.3503	6.7121	-1.36328	4.27267	17.0717	10.9376	74.5736	37.9658	11.3684	-0.692895	-7.73489	-0.752764	96.9736	33.994	-1.00089
-0.364	1.45646	9.32131	11.1546	10.679	7.97765	47.6384	4.6889	53.4789	22.3999	41.2399	39.5012	28.4307	66.4114	7.87135	-1.69641	90.5925	109.024	2.79164	19.9416	3.54895	18.6024	-2.83478	18.4085	7.26409	2.71392	104.868	-8.28855	79.4676	57.0361	2.51951	4.70554	8.59546	18.8571	15.525	10.3251	6.7441	-1.31691	4.30804	17.001	10.9669	74.6616	38.1186	11.3897	-0.671845	-7.70091	-0.747171	96.9992	33.9377	-1.01035
-0.363333	1.51962	9.39193	11.1327	10.6753	7.97315	47.6093	4.68843	53.4711	22.3184	41.2071	39.5108	28.4333	66.3939	7.88471	-1.75621	90.4301	109.014	2.80966	19.933	3.55981	18.6746	-2.82231	18.4003	7.24273	2.71561	104.604	-8.26508	79.6144	57.1164	2.53683	4.66565	8.58267	18.8451	15.5018	10.2998	6.77611	-1.27054	4.34341	17.0466	10.9962	74.7495	38.2714	11.411	-0.650795	-7.66693	-0.741579	97.0248	33.8813	-1.0198
-0.362666	1.58277	9.46256	11.1107	10.6717	7.96864	47.5802	4.68796	53.4633	22.2369	41.1743	39.5205	28.4359	66.3763	7.89806	-1.81601	90.2677	109.004	2.82768	19.9244	3.57066	18.7468	-2.80984	18.3921	7.22137	2.71729	104.339	-8.24161	79.7612	57.1966	2.55414	4.62576	8.56988	18.8331	15.4785	10.2746	6.80812	-1.22417	4.37879	17.1681	11.0255	74.8374	38.4242	11.4323	-0.629745	-7.63295	-0.735987	97.0504	33.825	-1.02926
-0.362	1.64592	9.53318	11.0888	10.668	7.96414	47.5511	4.68749	53.4555	22.1554	41.1416	39.5301	28.4385	66.3588	7.91142	-1.87581	90.1053	108.994	2.86956	19.9158	3.58152	18.819	-2.79736	18.3839	7.20001	2.71898	104.075	-8.21814	79.908	57.2769	2.57146	4.58586	8.55709	18.8211	15.4553	10.2493	6.84013	-1.1778	4.41416	17.2896	11.0548	74.9253	38.5769	11.4537	-0.608696	-7.59897	-0.730395	97.076	33.7686	-1.03872
-0.361333	1.70907	9.6038	11.0669	10.6643	7.95963	47.5219	4.68702	53.4477	22.0739	41.1088	39.5397	28.4412	66.3412	7.92477	-1.93561	89.9428	108.984	2.92368	19.9072	3.59238	18.8911	-2.78489	18.3758	7.17865	2.72066	103.81	-8.19467	80.0548	57.3572	2.58877	4.54597	8.54429	18.8091	15.4321	10.2241	6.87213	-1.13143	4.44953	17.4111	11.0841	75.0132	38.7297	11.475	-0.587646	-7.56499	-0.724802	97.1015	33.7123	-1.04818
-0.360666	1.77222	9.67442	11.0449	10.6607	7.95512	47.4928	4.68655	53.4399	21.9924	41.0761	39.5494	28.4438	66.3237	7.93813	-1.99541	89.7804	108.974	2.9778	19.8986	3.60323	18.9633	-2.77242	18.3676	7.15729	2.72235	103.546	-8.17119	80.2016	57.4374	2.60609	4.50608	8.5315	18.7971	15.4089	10.1988	6.90414	-1.08506	4.4849	17.5326	11.1071	75.1012	38.8825	11.4963	-0.566596	-7.53101	-0.71921	97.1271	33.656	-1.05764
-0.36	1.83538	9.74505	11.023	10.657	7.95062	47.4637	4.68608	53.4321	21.9109	41.0433	39.559	28.4464	66.3062	7.95148	-2.05522	89.618	108.964	3.03192	19.89	3.61409	19.0355	-2.75994	18.3594	7.13593	2.72403	103.281	-8.14772	80.3484	57.5177	2.6234	4.46618	8.51871	18.7851	15.3856	10.1736	6.93615	-1.03869	4.52027	17.6541	11.1114	75.1891	39.0353	11.5176	-0.545546	-7.49702	-0.713618	97.1527	33.5996	-1.0671
-0.359333	1.89853	9.81567	11.001	10.6534	7.94611	47.4346	4.68561	53.4243	21.8294	41.0106	39.5687	28.449	66.2886	7.96484	-2.11502	89.4556	108.954	3.08604	19.8814	3.62495	19.1076	-2.74747	18.3512	7.11456	2.72572	103.017	-8.12425	80.4952	57.5979	2.64072	4.42629	8.50592	18.7731	15.3624	10.1483	6.96816	-0.992317	4.55564	17.7756	11.1157	75.277	39.188	11.5389	-0.524496	-7.46304	-0.708026	97.1783	33.5433	-1.07656
-0.358666	1.96168	9.88629	10.9791	10.6497	7.9416	47.4054	4.68514	53.4165	21.7479	40.9778	39.5783	28.4516	66.2711	7.97819	-2.17482	89.2932	108.945	3.14016	19.8728	3.6358	19.1798	-2.73499	18.3431	7.0932	2.7274	102.753	-8.10078	80.642	57.6782	2.65803	4.38639	8.49312	18.7611	15.3392	10.1231	7.00017	-0.945947	4.59102	17.8971	11.12	75.3649	39.3408	11.5602	-0.503447	-7.42906	-0.702433	97.2039	33.487	-1.08602
-0.358	2.02483	9.95692	10.9572	10.6461	7.9371	47.3763	4.68467	53.4087	21.6665	40.945	39.5879	28.4543	66.2536	7.99155	-2.23462	89.1308	108.935	3.19429	19.8642	3.64666	19.252	-2.72252	18.3349	7.07184	2.72909	102.488	-8.07731	80.7888	57.7585	2.67535	4.3465	8.48033	18.7491	15.316	10.0978	7.03217	-0.899576	4.62639	18.0186	11.1243	75.4529	39.4936	11.5815	-0.482397	-7.39508	-0.696841	97.2295	33.4306	-1.09548
-0.357333	2.08798	10.0275	10.9352	10.6424	7.93259	47.3472	4.6842	53.4009	21.585	40.9123	39.5976	28.4569	66.236	8.00491	-2.29442	88.9683	108.925	3.24841	19.8556	3.65751	19.3242	-2.71005	18.3267	7.05048	2.73078	102.224	-8.05384	80.9356	57.8387	2.69266	4.30661	8.46754	18.7371	15.2927	10.0726	7.06418	-0.853205	4.66176	18.1401	11.1286	75.5408	39.6464	11.6028	-0.461347	-7.3611	-0.691249	97.2551	33.3743	-1.10494
-0.356666	2.15113	10.0982	10.9133	10.6388	7.92809	47.3181	4.68373	53.3931	21.5035	40.8795	39.6072	28.4595	66.2185	8.01826	-2.35422	88.8059	108.915	3.30253	19.847	3.66837	19.3963	-2.69757	18.3185	7.02912	2.73246	101.959	-8.03037	81.0824	57.919	2.70998	4.26671	8.45475	18.7251	15.2695	10.0473	7.09619	-0.806834	4.69713	18.2616	11.1329	75.6287	39.7991	11.6242	-0.440297	-7.32712	-0.685657	97.2807	33.3179	-1.1144
-0.356	2.21429	10.1688	10.8913	10.6351	7.92358	47.289	4.68326	53.3853	21.422	40.8468	39.6169	28.4621	66.201	8.03162	-2.41402	88.6435	108.905	3.35665	19.8384	3.67923	19.4685	-2.6851	18.3104	7.00776	2.73415	101.695	-8.00689	81.2292	57.9992	2.72729	4.22682	8.44195	18.7131	15.2463	10.0221	7.1282	-0.760464	4.7325	18.3831	11.1372	75.7166	39.9519	11.6455	-0.419247	-7.29314	-0.680064	97.3062	33.2616	-1.12386
-0.355333	2.27744	10.2394	10.8694	10.6315	7.91907	47.2598	4.68279	53.3775	21.3405	40.814	39.6265	28.4647	66.1834	8.04497	-2.47382	88.4811	108.895	3.41077	19.8298	3.69008	19.5407	-2.67263	18.3022	6.9864	2.73583	101.43	-7.98342	81.376	58.0795	2.74461	4.18693	8.42916	18.7011	15.2231	9.99681	7.1602	-0.714093	4.76787	18.5046	11.1415	75.8045	40.1047	11.6668	-0.398198	-7.25916	-0.674472	97.3318	33.2053	-1.13332
-0.354666	2.34059	10.31	10.8475	10.6278	7.91457	47.2307	4.68232	53.3697	21.259	40.7813	39.6361	28.4673	66.1659	8.05833	-2.53362	88.3187	108.885	3.46489	19.8212	3.70094	19.6129	-2.66015	18.294	6.96503	2.73752	101.166	-7.95995	81.5228	58.1597	2.76192	4.14703	8.41637	18.6891	15.1998	9.97155	7.19221	-0.667722	4.80325	18.6261	11.1458	75.8925	40.2575	11.6881	-0.377148	-7.22518	-0.66888	97.3574	33.1489	-1.14278
-0.354	2.40374	10.3807	10.8255	10.6241	7.91006	47.2016	4.68185	53.362	21.1775	40.7485	39.6458	28.47	66.1484	8.07168	-2.59343	88.1562	108.875	3.51901	19.8126	3.7118	19.685	-2.64768	18.2858	6.94367	2.7392	100.902	-7.93648	81.6696	58.24	2.77924	4.10714	8.40358	18.6771	15.1766	9.9463	7.22422	-0.621351	4.83862	18.7477	11.15	75.9804	40.4103	11.7094	-0.356098	-7.1912	-0.663288	97.383	33.0926	-1.15224
-0.353333	2.46689	10.4513	10.8036	10.6205	7.90555	47.1725	4.68138	53.3542	21.096	40.7157	39.6554	28.4726	66.1308	8.08504	-2.65323	87.9938	108.865	3.57313	19.804	3.72265	19.7572	-2.63521	18.2777	6.92231	2.74089	100.637	-7.91301	81.8164	58.3203	2.79655	4.06724	8.39079	18.665	15.1534	9.92105	7.25623	-0.574981	4.87399	18.8692	11.1543	76.0683	40.563	11.7307	-0.335048	-7.15722	-0.657695	97.4086	33.0363	-1.1617
-0.352666	2.53004	10.5219	10.7816	10.6168	7.90105	47.1433	4.68091	53.3464	21.0145	40.683	39.665	28.4752	66.1133	8.09839	-2.71303	87.8314	108.855	3.62725	19.7954	3.73351	19.8294	-2.62273	18.2695	6.90095	2.74258	100.373	-7.88954	81.9632	58.4005	2.81387	4.02735	8.37799	18.653	15.1302	9.8958	7.28824	-0.52861	4.90936	18.9907	11.1586	76.1562	40.7158	11.752	-0.313998	-7.12324	-0.652103	97.4342	32.9799	-1.17116
-0.352	2.5932	10.5925	10.7597	10.6132	7.89654	47.1142	4.68044	53.3386	20.933	40.6502	39.6747	28.4778	66.0957	8.11175	-2.77283	87.669	108.845	3.68138	19.7868	3.74436	19.9015	-2.61026	18.2613	6.87959	2.74426	100.108	-7.86607	82.1099	58.4808	2.83118	3.98746	8.3652	18.641	15.1069	9.87054	7.32024	-0.482239	4.94473	19.1122	11.1629	76.2441	40.8686	11.7733	-0.292949	-7.08926	-0.646511	97.4598	32.9236	-1.18062
-0.351333	2.65635	10.6631	10.7378	10.6095	7.89203	47.0851	4.67997	53.3308	20.8515	40.6175	39.6843	28.4804	66.0782	8.12511	-2.70663	87.5066	108.835	3.7355	19.7782	3.75522	19.9737	-2.59779	18.2531	6.85823	2.74595	99.8438	-7.8426	82.2567	58.561	2.8485	3.94756	8.35241	18.629	15.0837	9.84529	7.35225	-0.435868	4.9801	19.2337	11.1672	76.3321	41.0214	11.7947	-0.271899	-7.05528	-0.640919	97.4853	32.8672	-1.19008
-0.350666	2.7195	10.7338	10.7158	10.6059	7.88753	47.056	4.6795	53.323	20.77	40.5847	39.694	28.483	66.0607	8.13846	-2.61697	87.3442	108.825	3.78962	19.7697	3.76608	20.0459	-2.58531	18.245	6.83686	2.74763	99.5793	-7.81912	82.4035	58.6413	2.86581	3.90767	8.33962	18.617	15.0605	9.82004	7.38426	-0.389497	5.01548	19.3552	11.1715	76.42	41.1741	11.816	-0.250849	-7.0213	-0.635327	97.5109	32.8109	-1.19953
-0.35	2.78265	10.8044	10.6939	10.6022	7.88302	47.0268	4.67903	53.3152	20.6885	40.552	39.7036	28.4857	66.0431	8.15182	-2.52731	87.1817	108.815	3.84374	19.7611	3.77693	20.1181	-2.57284	18.2368	6.8155	2.74932	99.3149	-7.79565	82.5503	58.7215	2.88313	3.86778	8.32682	18.605	15.0373	9.79479	7.41627	-0.343127	5.05085	19.4767	11.1758	76.5079	41.3269	11.8373	-0.229799	-6.98732	-0.629734	97.5365	32.7546	-1.20899
-0.349333	2.8458	10.875	10.6719	10.5986	7.87852	46.9977	4.67856	53.3074	20.607	40.5192	39.7132	28.4883	66.0256	8.16517	-2.43765	87.0193	108.805	3.89786	19.7525	3.78779	20.1902	-2.56037	18.2286	6.79414	2.751	99.0505	-7.77218	82.6971	58.8018	2.90044	3.82788	8.31403	18.593	15.014	9.76954	7.44828	-0.296756	5.08622	19.5982	11.1801	76.5958	41.4797	11.8586	-0.208749	-6.95334	-0.624142	97.5621	32.6982	-1.21845
[truncated: 15,529 more rows]
[truncated: 112 more columns]

## Sheet: Figure 4h
Forward walking
ROI_0
[truncated: 16,507 more rows]
[truncated: 418 more columns]
