# Supplementary material for: Ascending neurons convey behavioral state to integrative sensory and action selection brain regions
Source: Nat Neurosci. 2023 Mar 23;26(4):682–95. doi: 10.1038/s41593-023-01281-z (PMC10076225; doi:10.1038/s41593-023-01281-z)
Supplement: Source Data Fig. 7 — Raw data points for Fig. 7b. [file 41593_2023_1281_MOESM11_ESM.xlsx]

## Sheet: Figure 7b
ROI 0
PE event #
1	-0.379971	0.287053	-0.05091	0.270922	0.141242	-0.120635	0.139826	0.0146268	0.212494	-0.233936	-0.238193	-0.113582	-0.23362	-0.386711	-0.110943	-0.302522	0.153557	-0.245821	-0.410037	-0.293767	-0.0583518	-0.160328	0.217004	-0.18225	0.0494598
2	-0.401674	0.0598018	0.0314636	0.755441	0.760341	-0.118996	0.479989	0.230603	0.689335	-0.188233	0.439614	-0.0897262	0.360408	-0.213732	0.0702035	-0.10892	0.0668785	-0.215461	-0.39628	0.00915325	0.10207	0.393808	0.0262087	-0.0761449	0.401862
3	-0.0106026	0.167654	0.0725836	0.61071	0.94172	0.0201783	0.441405	0.395037	1.19714	-0.020563	0.554835	0.65251	0.740369	-0.00756813	-0.00104399	-0.0823567	0.219358	0.0589498	-0.163191	-0.0246501	0.73376	0.375263	0.333529	0.0142204	0.831661
4	0.223869	0.626049	0.138316	0.580775	0.214438	0.362798	0.652375	0.263292	0.794399	0.986018	0.464805	0.24705	0.701784	0.210276	0.399817	0.185525	0.166088	0.0206163	1.22659	0.860975	0.86823	0.114003	0.798829
5	0.428606	0.532459	0.101311	0.968416	0.30413	0.610214	0.673527	0.592387	0.107492	0.6446	0.459376	0.796256	0.861918	0.587104	0.252232	0.599462	0.117121	0.887574	0.796275	0.182044
6	0.38566	0.61672	0.321918	0.885838	0.524548	0.49172	0.592901	0.617695	-0.0482273	0.724639	0.593327	0.662653	0.800284	0.596319	0.262985	0.421554	0.114524	0.769901	0.498771
7	0.706649	0.487557	0.696099	0.572296	0.754456	0.499603	0.66771	0.939608	0.477528	0.733163	0.599929	0.228901	0.557787	0.475432	0.164865	0.504745	0.454322
8	0.744868	0.592541	0.700097	0.527284	0.79854	0.813917	0.640938	0.801776	0.629102	0.711896	-0.0967305	0.698426	0.362558	0.161747	0.978733	0.789744
9	0.948928	0.62793	0.781697	0.553709	0.631877	0.901958	0.550198	0.855635	0.478436	0.598863	-0.156215	0.773285	0.68805	0.424627	0.852968
10	0.796267	0.824335	0.853253	0.280352	0.841516	0.517747	0.868431	1.04163	0.789074	0.708689	0.269292	0.929893
11	0.611959	0.42397	0.924788	0.215814	0.891657	0.174469	0.973431	0.923977	0.708809	0.229127	0.952259
ROI 1
PE event #
1	-0.440273	0.212138	-0.0129036	0.230296	0.10217	-0.187189	0.0214647	0.0282449	0.426505	-0.151269	0.0587818	-0.104973	-0.0647854	-0.28103	-0.3282	-0.18093	0.204272	-0.184737	-0.370871	-0.263061	-0.0112464	-0.00305628	0.180104	-0.149774	0.167953
2	-0.469432	0.118665	-0.0171092	0.309873	0.589649	-0.180132	0.233355	0.231889	1.00491	-0.137318	0.489735	-0.0240508	0.482345	-0.16947	0.0321624	-0.0220667	0.190625	-0.0186673	0.078451	-0.149584	0.290825	0.100776	0.415814	-0.0469447	0.357997
3	-0.141471	0.387699	-0.0494992	0.491464	1.00814	-0.100693	0.259095	0.401045	0.440341	0.0220598	0.503302	0.500033	0.783168	0.0450667	0.152904	0.144025	0.455366	-0.135851	0.348886	-0.134368	0.580086	0.401816	0.623656	0.0841233	0.74565
4	0.152927	0.605393	0.0204957	0.843318	0.258113	0.249445	0.766821	0.338195	0.884573	0.842334	0.935748	0.298378	0.709302	0.592644	0.620426	0.0408796	0.249743	-0.136965	1.07368	0.844959	0.843726	0.199277	0.964884
5	0.449014	0.734031	0.0989238	0.932019	0.391366	0.216004	0.62002	0.538456	-0.0911927	0.848766	0.639288	0.569013	0.775379	0.801073	0.168666	0.940369	0.0632005	0.969687	0.89148	0.535565
6	0.29934	0.550306	0.182916	0.772806	0.545761	0.398966	0.727332	0.665924	0.172921	0.797925	0.860824	0.950397	0.803493	0.936738	0.435117	0.521293	0.209709	0.795035	0.589836
7	0.327086	1.06894	0.440425	0.950305	0.642546	0.478282	0.586873	0.854474	0.187436	0.742914	0.831468	0.263631	0.714327	0.742194	0.177437	0.901832	0.698654
8	0.480119	0.434246	0.542917	0.537875	0.759424	0.313383	0.695669	0.854484	0.806737	0.839551	-0.0566263	0.710106	0.68161	0.120332	0.850211	0.601657
9	0.941026	0.818355	0.924765	0.443358	0.71355	0.51985	0.839096	0.941157	0.530539	0.496833	-0.2902	0.769092	0.428929	0.185317	0.648469
10	0.500793	0.821377	0.60392	0.385633	0.996025	0.496115	0.754934	0.788557	0.990907	0.560341	0.243384	1.07082
11	0.967669	0.938879	0.735219	0.199788	0.984428	0.285941	0.634199	0.837474	0.566921	0.210371	0.840393
