# Supplementary material for: Ascending neurons convey behavioral state to integrative sensory and action selection brain regions
Source: Nat Neurosci. 2023 Mar 23;26(4):682–95. doi: 10.1038/s41593-023-01281-z (PMC10076225; doi:10.1038/s41593-023-01281-z)
Supplement: Source Data Extended Data Fig. 3 — Raw data points for Extended Data Fig. 3. [file 41593_2023_1281_MOESM12_ESM.xlsx]

## Sheet: Extended Data Figure 3
	Angle.LF_leg.yaw	Angle.LF_leg.pitch	Angle.LF_leg.roll	Angle.LF_leg.th_fe	Angle.LF_leg.th_ti	Angle.LF_leg.roll_tr	Angle.LF_leg.th_ta	Angle.LM_leg.yaw	Angle.LM_leg.pitch	Angle.LM_leg.roll	Angle.LM_leg.th_fe	Angle.LM_leg.th_ti	Angle.LM_leg.roll_tr	Angle.LM_leg.th_ta	Angle.LH_leg.yaw	Angle.LH_leg.pitch	Angle.LH_leg.roll	Angle.LH_leg.th_fe	Angle.LH_leg.th_ti	Angle.LH_leg.roll_tr	Angle.LH_leg.th_ta	Angle.RF_leg.yaw	Angle.RF_leg.pitch	Angle.RF_leg.roll	Angle.RF_leg.th_fe	Angle.RF_leg.th_ti	Angle.RF_leg.roll_tr	Angle.RF_leg.th_ta	Angle.RM_leg.yaw	Angle.RM_leg.pitch	Angle.RM_leg.roll	Angle.RM_leg.th_fe	Angle.RM_leg.th_ti	Angle.RM_leg.roll_tr	Angle.RM_leg.th_ta	Angle.RH_leg.yaw	Angle.RH_leg.pitch	Angle.RH_leg.roll	Angle.RH_leg.th_fe	Angle.RH_leg.th_ti	Angle.RH_leg.roll_tr	Angle.RH_leg.th_ta	forward_walking	backward_walking	pushing	rest	eye_grooming	antennal_grooming	foreleg_grooming
Angle.LF_leg.yaw	1	0.173167	0.0652026	-0.176663	-0.0233227	-0.115487	-0.0846798	0.115733	-0.0687369	-0.0082519	-0.0705911	0.0505807	-0.0835017	-0.005732	-0.193114	0.0170878	-0.0848024	0.0285588	0.0275839	0.0725802	-0.101819	-0.240149	0.116437	0.0753356	-0.040507	-0.0504476	0.195052	-0.111131	0.0191865	0.0272121	-0.029602	0.0844498	-0.017403	0.00344919	-0.005629	0.0518844	0.0847859	0.0415649	0.0677946	0.0161446	-0.0794398	-0.094248	0.0585274	0.0355808	0.0685386	-0.159004	0.107506	0.0564545	0.0978669
Angle.LF_leg.pitch	0.173167	1	-0.373368	-0.359123	0.14001	-0.139179	-0.0645418	-0.0792063	0.338889	0.13349	-0.104841	0.0742128	0.0826628	-0.0235583	-0.208663	-0.0887785	0.0727485	0.207405	-0.0905227	0.119896	-0.0808246	-0.183004	0.544249	0.189325	-0.180434	0.00664269	0.0339612	0.0137803	0.0637483	0.228232	0.119007	-0.0704019	0.0349113	-0.111214	-0.0324787	0.157395	0.111187	0.0117795	0.174524	-0.117595	-0.134633	-0.0177732	0.156776	-0.0319364	0.118046	-0.195589	-0.052234	0.0022852	-0.0060306
Angle.LF_leg.roll	0.0652026	-0.373368	1	0.423745	-0.12638	0.654324	0.0535593	0.132808	-0.0887118	-0.0918069	-0.0245472	0.00133714	-0.0021044	-0.0252777	0.0277795	0.0297841	-0.0880957	-0.106021	0.079273	-0.114433	-0.0179067	0.0741035	-0.186365	-0.330563	0.170326	-0.0157072	-0.32733	-0.0214439	0.00355047	-0.0902192	-0.0630132	0.00749578	0.0121631	-0.013846	0.00520325	-0.12991	0.0264509	0.00673387	-0.0626219	0.0334944	0.0624833	0.0284261	-0.165168	-0.0433767	-0.0562157	0.303098	-0.315722	-0.0729227	0.0176407
Angle.LF_leg.th_fe	-0.176663	-0.359123	0.423745	1	-0.487602	0.413098	-0.243571	-0.0697085	-0.0680791	0.0880416	0.300467	-0.148599	0.0922535	-0.108747	0.18195	0.05671	0.112087	0.117923	-0.121777	0.102036	-0.101197	0.0733839	-0.124594	-0.132481	0.425396	-0.189021	-0.136415	-0.288546	0.0989069	-0.0528133	-0.0050726	0.265329	-0.141538	-0.0973811	-0.0946082	-0.0946539	-0.0633947	0.135863	0.171705	-0.187313	-0.0949301	-0.128389	-0.0772325	0.00200654	0.268646	0.0009566	-0.138538	-0.0484781	-0.0140964
Angle.LF_leg.th_ti	-0.0233227	0.14001	-0.12638	-0.487602	1	-0.0109527	-0.0969713	0.11224	0.0385819	-0.0654717	-0.187867	0.115379	-0.0233403	-0.0129426	-0.0035307	-0.0323069	-0.0616131	-0.0651441	0.0594203	-0.0807366	0.0542051	0.0525262	-0.034476	-0.0127256	-0.182963	0.23042	0.0091684	0.112341	-0.112963	0.0152225	0.0539408	-0.165532	0.180273	-0.0848241	-0.0017886	-0.0183232	0.0558645	-0.0522945	-0.110398	0.135419	0.0749628	0.0339614	-0.15707	-0.0436504	-0.119284	0.221128	0.0169497	0.0192542	0.00525436
Angle.LF_leg.roll_tr	-0.115487	-0.139179	0.654324	0.413098	-0.0109527	1	0.0162069	-0.0215405	0.0652243	0.0504143	-0.132786	0.0352134	0.0895744	-0.0895284	0.0059895	0.0253053	-0.0316279	-0.001351	-0.0430893	0.0120332	0.0403608	0.193805	-0.0393899	-0.312923	0.181871	-0.0139078	-0.467962	0.0422409	-0.0363541	0.0330163	0.0867826	-0.0479192	0.0603955	-0.129557	-0.0052384	-0.161127	0.0464743	0.0678022	0.0335526	-0.067184	-0.0084844	0.0575738	-0.0615016	-0.0899958	0.0434945	0.250078	-0.458159	-0.157422	-0.076391
Angle.LF_leg.th_ta	-0.0846798	-0.0645418	0.0535593	-0.243571	-0.0969713	0.0162069	1	0.113442	-0.17588	-0.0203381	-0.076318	0.0766232	-0.0761298	0.226118	0.076444	0.126031	-0.0569506	-0.147793	0.0891688	-0.122713	0.26229	0.0876546	0.0273145	0.0277868	-0.30754	0.128778	-0.055769	0.382649	-0.0571338	0.00321151	-0.0657632	-0.170455	0.0359348	0.120332	0.178952	0.0378368	0.0403196	-0.0489391	-0.113276	0.0741216	0.092347	0.226994	-0.0349993	-0.0200432	-0.301584	0.20541	-0.0350998	-0.0352358	-0.0416578
Angle.LM_leg.yaw	0.115733	-0.0792063	0.132808	-0.0697085	0.11224	-0.0215405	0.113442	1	0.0347762	-0.0766809	-0.0299906	-0.162441	-0.103637	0.114135	0.230537	0.0432577	-0.105662	-0.125274	0.10589	-0.0986105	0.0502023	0.00529446	-0.0651261	-0.0595364	-0.0512401	0.0638149	-0.0260688	0.0482701	0.00826879	-0.0577778	-0.183686	-0.0175339	-0.014065	0.107921	0.0155158	0.00941082	0.0282037	-0.0428114	-0.113004	0.0944295	0.133857	0.01632	-0.117993	0.00986614	-0.1078	0.173342	-0.0108073	0.0167633	0.00827631
Angle.LM_leg.pitch	-0.0687369	0.338889	-0.0887118	-0.0680791	0.0385819	0.0652243	-0.17588	0.0347762	1	0.206613	-0.109011	-0.0896324	0.139504	-0.203195	-0.326911	-0.0867413	0.0512628	0.194205	-0.0323646	0.032579	-0.177757	-0.0837698	0.138115	-0.0055553	0.0273937	-0.0381311	-0.0871659	-0.0775796	0.0385326	0.222861	-0.0546892	0.0300076	-0.0103509	-0.0360127	-0.145859	-0.0216067	0.142125	-0.0477478	0.0880455	-0.0950195	-0.031128	-0.0318072	0.0591332	-0.0676052	0.0897295	-0.0432452	-0.0575751	-0.00673	-0.0321815
Angle.LM_leg.roll	-0.0082519	0.13349	-0.0918069	0.0880416	-0.0654717	0.0504143	-0.0203381	-0.0766809	0.206613	1	-0.176188	0.126876	0.567653	-0.0828747	0.112121	0.16549	0.308384	0.266419	-0.207326	0.304069	0.0462454	-0.085681	0.18993	0.093797	-0.00664	0.00889821	-0.0725601	-0.110435	0.209078	0.0594727	0.190119	-0.0894015	0.0973814	-0.162427	-0.0141159	0.119183	0.0497148	0.105909	0.240855	-0.199884	-0.215113	0.0107823	0.137811	-0.0628095	0.179072	-0.170403	-0.0727555	-0.054625	-0.046514
Angle.LM_leg.th_fe	-0.0705911	-0.104841	-0.0245472	0.300467	-0.187867	-0.132786	-0.076318	-0.0299906	-0.109011	-0.176188	1	-0.69067	-0.0719279	0.163051	0.197914	0.0781686	0.175631	0.23804	-0.183704	0.131834	-0.008484	-0.0659517	-0.0648331	-0.0026658	0.266084	-0.185618	0.0898686	-0.129221	0.0873714	-0.0703273	-0.183469	0.451437	-0.327545	0.0173736	-0.10295	0.00190581	-0.0759911	0.025343	0.145148	-0.0802875	-0.12752	-0.152782	-0.0792457	0.0717843	0.198082	-0.0692297	0.0320608	0.0366086	0.0128315
Angle.LM_leg.th_ti	0.0505807	0.0742128	0.00133714	-0.148599	0.115379	0.0352134	0.0766232	-0.162441	-0.0896324	0.126876	-0.69067	1	0.117734	-0.354465	-0.105377	0.0435693	-0.100337	-0.0997934	0.11081	-0.0625888	0.0199062	0.0420528	0.0292769	-0.0005721	-0.153294	0.187192	-0.0813484	0.0211559	-0.0197978	0.0866625	0.192373	-0.339291	0.303384	-0.103824	-0.0541994	-0.0118226	0.0975232	0.0452229	-0.04613	0.0269005	0.0720441	0.0782905	-0.0224599	-0.0723887	-0.0860471	0.0946538	0.00186665	-0.0181479	0.0007178
Angle.LM_leg.roll_tr	-0.0835017	0.0826628	-0.0021044	0.0922535	-0.0233403	0.0895744	-0.0761298	-0.103637	0.139504	0.567653	-0.0719279	0.117734	1	-0.247969	0.121296	0.0243466	0.186977	0.214767	-0.139056	0.227659	-0.0614113	0.00297651	0.0867056	0.0142024	0.0778728	0.0962556	-0.133997	-0.0968478	0.0420391	0.0461076	0.203187	-0.042641	0.116347	-0.197448	-0.105625	-0.0267155	0.0183511	0.071306	0.219595	-0.186398	-0.207272	-0.0039543	0.00573756	-0.0912024	0.182646	-0.0308001	-0.0534996	-0.0428392	-0.0421139
Angle.LM_leg.th_ta	-0.005732	-0.0235583	-0.0252777	-0.108747	-0.0129426	-0.0895284	0.226118	0.114135	-0.203195	-0.0828747	0.163051	-0.354465	-0.247969	1	0.0746522	0.0707676	0.00805149	-0.0618192	-0.0119008	-0.0478008	0.27331	-0.0033967	0.0527917	0.0530215	-0.14187	0.0269367	0.062951	0.194624	0.0153232	-0.0807112	-0.0959478	-0.0608524	-0.0979379	0.139624	0.313578	0.144904	-0.0428262	-0.0851801	-0.0762288	0.0653659	0.0595907	0.177477	0.0363772	0.0362736	-0.19297	0.0301174	0.0463621	0.00313676	0.0156481
Angle.LH_leg.yaw	-0.193114	-0.208663	0.0277795	0.18195	-0.0035307	0.0059895	0.076444	0.230537	-0.326911	0.112121	0.197914	-0.105377	0.121296	0.0746522	1	0.466017	0.182665	-0.240717	-0.0168663	0.00932296	0.171563	0.140214	-0.111358	-0.106881	0.103845	0.0172641	-0.0725489	0.00327516	0.00960175	-0.0527522	0.0380513	0.0022662	0.0491897	-0.0185809	-0.0494803	-0.0412879	-0.0638509	0.0445353	-0.0537315	0.0114081	0.0422923	-0.0127387	-0.126221	-0.0195561	0.0268632	0.118159	-0.0125846	-0.010883	-0.0090651
Angle.LH_leg.pitch	0.0170878	-0.0887785	0.0297841	0.05671	-0.0323069	0.0253053	0.126031	0.0432577	-0.0867413	0.16549	0.0781686	0.0435693	0.0243466	0.0707676	0.466017	1	0.132035	0.0281256	-0.116622	0.209168	0.285137	0.0135398	-0.0419351	-0.0634939	0.00748304	0.012838	-0.042124	0.0306717	0.0730506	0.0841685	-0.0300047	-0.0050814	0.056603	0.0123305	-0.0631943	0.00517053	0.144614	0.0330917	-0.011602	0.01961	0.0598228	0.0276359	-0.0864076	-0.0630356	-0.0029694	0.124797	-0.0022693	-0.0023224	-0.0018312
Angle.LH_leg.roll	-0.0848024	0.0727485	-0.0880957	0.112087	-0.0616131	-0.0316279	-0.0569506	-0.105662	0.0512628	0.308384	0.175631	-0.100337	0.186977	0.00805149	0.182665	0.132035	1	0.477311	-0.413384	0.244415	0.169293	-0.0885759	0.0402211	0.0278801	0.09355	-0.0737781	-0.0371632	-0.0763344	0.0915024	-0.0325807	0.0392184	0.0486605	-0.0494869	-0.0375297	-0.106449	0.136916	-0.0163674	0.102022	0.113863	-0.128408	-0.0903261	-0.107692	0.016423	-0.0440208	0.166428	-0.0775937	0.0230154	-0.0065153	-0.0063178
Angle.LH_leg.th_fe	0.0285588	0.207405	-0.106021	0.117923	-0.0651441	-0.001351	-0.147793	-0.125274	0.194205	0.266419	0.23804	-0.0997934	0.214767	-0.0618192	-0.240717	0.0281256	0.477311	1	-0.798	0.618394	0.233406	-0.096383	0.19574	0.0873123	0.155081	-0.122349	-0.0155266	-0.113967	0.113099	0.0977989	0.0981045	0.175858	-0.104515	-0.196986	-0.08378	0.0587367	0.0609846	0.0769642	0.329068	-0.189101	-0.248401	-0.111199	0.100327	-0.0388417	0.275042	-0.196178	-0.036497	-0.0194368	-0.0356162
Angle.LH_leg.th_ti	0.0275839	-0.0905227	0.079273	-0.121777	0.0594203	-0.0430893	0.0891688	0.10589	-0.0323646	-0.207326	-0.183704	0.11081	-0.139056	-0.0119008	-0.0168663	-0.116622	-0.413384	-0.798	1	-0.521305	-0.449817	-0.0143583	-0.142712	-0.0365289	-0.162061	0.128091	0.0471866	0.032231	-0.096007	-0.0819782	-0.117557	-0.0937679	0.0603759	0.14968	0.0537481	-0.0090415	-0.0120093	-0.0930408	-0.167802	0.12735	0.148428	0.0625936	-0.133369	0.0406123	-0.176974	0.165245	0.0518663	0.0247172	0.0460919
Angle.LH_leg.roll_tr	0.0725802	0.119896	-0.114433	0.102036	-0.0807366	0.0120332	-0.122713	-0.0986105	0.032579	0.304069	0.131834	-0.0625888	0.227659	-0.0478008	0.00932296	0.209168	0.244415	0.618394	-0.521305	1	0.214089	-0.0848141	0.175598	0.102476	0.0941423	-0.0767682	0.0144519	-0.1057	0.140347	0.0349504	0.156342	0.127849	-0.070646	-0.182225	-0.0333793	0.0259398	-0.0105449	0.0780282	0.237622	-0.171605	-0.260479	-0.0915101	0.140319	-0.0166745	0.265023	-0.239981	-0.0463781	-0.0153893	-0.0295785
Angle.LH_leg.th_ta	-0.101819	-0.0808246	-0.0179067	-0.101197	0.0542051	0.0403608	0.26229	0.0502023	-0.177757	0.0462454	-0.008484	0.0199062	-0.0614113	0.27331	0.171563	0.285137	0.169293	0.233406	-0.449817	0.214089	1	0.135341	-0.0007925	-0.0168707	-0.124822	0.0265334	-0.024325	0.261536	-0.0212696	0.0111044	-0.0342348	-0.146541	0.0553957	0.0728731	0.171425	-0.0113268	0.00331609	-0.0533501	-0.160441	0.102789	0.143918	0.233468	0.0181131	-0.0528058	-0.169726	0.120795	-0.0078616	-0.0146756	-0.024971
Angle.RF_leg.yaw	-0.240149	-0.183004	0.0741035	0.0733839	0.0525262	0.193805	0.0876546	0.00529446	-0.0837698	-0.085681	-0.0659517	0.0420528	0.00297651	-0.0033967	0.140214	0.0135398	-0.0885759	-0.096383	-0.0143583	-0.0848141	0.135341	1	-0.137909	0.0269612	0.205267	0.0501084	-0.134605	0.118549	-0.03878	0.125672	0.0819197	-0.0010891	0.0217021	-0.0132784	0.0456566	-0.231279	-0.0028588	0.0988886	-0.0447162	-0.0112791	0.0805039	0.144888	-0.0371466	-0.0383743	-0.0865038	0.153769	-0.087722	-0.0591147	-0.0919341
Angle.RF_leg.pitch	0.116437	0.544249	-0.186365	-0.124594	-0.034476	-0.0393899	0.0273145	-0.0651261	0.138115	0.18993	-0.0648331	0.0292769	0.0867056	0.0527917	-0.111358	-0.0419351	0.0402211	0.19574	-0.142712	0.175598	-0.0007925	-0.137909	1	0.404289	-0.26494	0.0447576	0.0959007	-0.0109469	0.158297	0.243071	0.130111	0.0143954	-0.0271124	-0.134908	0.105804	0.0835484	0.0423664	0.10059	0.23617	-0.161673	-0.184051	0.0428643	0.193807	-0.0494302	0.119472	-0.212442	-0.0663366	-0.0158682	-0.0164832
Angle.RF_leg.roll	0.0753356	0.189325	-0.330563	-0.132481	-0.0127256	-0.312923	0.0277868	-0.0595364	-0.0055553	0.093797	-0.0026658	-0.0005721	0.0142024	0.0530215	-0.106881	-0.0634939	0.0278801	0.0873123	-0.0365289	0.102476	-0.0168707	0.0269612	0.404289	1	-0.38292	0.0630565	0.656362	-0.0305564	0.161908	0.109122	0.0912572	0.0614226	-0.0495864	-0.0323174	0.101045	0.0805289	-0.0135432	0.0701595	0.160569	-0.121285	-0.175031	0.0687563	0.188916	0.0336218	0.0602925	-0.308212	0.282948	0.0678147	-0.0086988
Angle.RF_leg.th_fe	-0.040507	-0.180434	0.170326	0.425396	-0.182963	0.181871	-0.30754	-0.0512401	0.0273937	-0.00664	0.266084	-0.153294	0.0778728	-0.14187	0.103845	0.00748304	0.09355	0.155081	-0.162061	0.0941423	-0.124822	0.205267	-0.26494	-0.38292	1	-0.415807	-0.351042	-0.322406	0.0266546	0.0275476	0.0202102	0.292373	-0.125305	-0.130516	-0.21442	-0.145455	0.00453878	0.113841	0.149235	-0.125543	-0.0854624	-0.185688	-0.0743032	-0.0014655	0.281191	-0.0108048	-0.125945	-0.0442001	-0.0150145
Angle.RF_leg.th_ti	-0.0504476	0.00664269	-0.0157072	-0.189021	0.23042	-0.0139078	0.128778	0.0638149	-0.0381311	0.00889821	-0.185618	0.187192	0.0962556	0.0269367	0.0172641	0.012838	-0.0737781	-0.122349	0.128091	-0.0767682	0.0265334	0.0501084	0.0447576	0.0630565	-0.415807	1	-0.0579799	-0.0755192	-0.0782037	-0.0101172	0.0299527	-0.16592	0.11334	0.0605823	0.0387094	-0.0165714	0.0203384	-0.0183945	-0.063882	0.062349	0.0626693	0.107925	-0.185492	-0.0462019	-0.121939	0.255903	0.0134848	0.0106505	0.00892999
Angle.RF_leg.roll_tr	0.195052	0.0339612	-0.32733	-0.136415	0.0091684	-0.467962	-0.055769	-0.0260688	-0.0871659	-0.0725601	0.0898686	-0.0813484	-0.133997	0.062951	-0.0725489	-0.042124	-0.0371632	-0.0155266	0.0471866	0.0144519	-0.024325	-0.134605	0.0959007	0.656362	-0.351042	-0.0579799	1	-0.0394061	0.0164695	-0.0669416	-0.104344	0.175003	-0.0971095	0.0783408	0.126859	0.0640335	-0.0807525	-0.0613966	0.0191587	0.0186868	-0.0256635	-0.018749	0.0872911	0.090602	-0.0182282	-0.2742	0.438723	0.163061	0.0925506
Angle.RF_leg.th_ta	-0.111131	0.0137803	-0.0214439	-0.288546	0.112341	0.0422409	0.382649	0.0482701	-0.0775796	-0.110435	-0.129221	0.0211559	-0.0968478	0.194624	0.00327516	0.0306717	-0.0763344	-0.113967	0.032231	-0.1057	0.261536	0.118549	-0.0109469	-0.0305564	-0.322406	-0.0755192	-0.0394061	1	-0.106765	-0.0300602	-0.0370129	-0.188418	0.0568535	0.103179	0.214008	-0.0175089	-0.0009136	-0.0764093	-0.199463	0.16035	0.158267	0.21932	0.0287547	-0.0217284	-0.330167	0.162721	-0.0439986	-0.0419568	-0.0668864
Angle.RM_leg.yaw	0.0191865	0.0637483	0.00355047	0.0989069	-0.112963	-0.0363541	-0.0571338	0.00826879	0.0385326	0.209078	0.0873714	-0.0197978	0.0420391	0.0153232	0.00960175	0.0730506	0.0915024	0.113099	-0.096007	0.140347	-0.0212696	-0.03878	0.158297	0.161908	0.0266546	-0.0782037	0.0164695	-0.106765	1	0.00741829	0.0259647	0.176962	0.0713519	-0.0356077	-0.0311844	0.213092	0.0842756	0.0296613	0.121165	-0.12713	-0.112009	-0.001414	0.121583	0.00269948	0.10338	-0.142286	-0.0455007	-0.0221941	-0.023953
Angle.RM_leg.pitch	0.0272121	0.228232	-0.0902192	-0.0528133	0.0152225	0.0330163	0.00321151	-0.0577778	0.222861	0.0594727	-0.0703273	0.0866625	0.0461076	-0.0807112	-0.0527522	0.0841685	-0.0325807	0.0977989	-0.0819782	0.0349504	0.0111044	0.125672	0.243071	0.109122	0.0275476	-0.0101172	-0.0669416	-0.0300602	0.00741829	1	0.41395	-0.0294913	0.0232185	-0.165134	-0.171912	-0.0543038	0.401032	0.256279	0.20134	-0.121282	-0.079586	0.0306356	0.0435633	-0.0888246	0.112693	-0.0352122	-0.0356941	-0.0073183	-0.0381311
Angle.RM_leg.roll	-0.029602	0.119007	-0.0630132	-0.0050726	0.0539408	0.0867826	-0.0657632	-0.183686	-0.0546892	0.190119	-0.183469	0.192373	0.203187	-0.0959478	0.0380513	-0.0300047	0.0392184	0.0981045	-0.117557	0.156342	-0.0342348	0.0819197	0.130111	0.0912572	0.0202102	0.0299527	-0.104344	-0.0370129	0.0259647	0.41395	1	-0.32064	0.186649	-0.560428	-0.128729	-0.0584417	0.202451	0.359085	0.271724	-0.215622	-0.258525	0.0501105	0.0967781	-0.0567727	0.162726	-0.123034	-0.0605518	-0.0706453	-0.0632814
Angle.RM_leg.th_fe	0.0844498	-0.0704019	0.00749578	0.265329	-0.165532	-0.0479192	-0.170455	-0.0175339	0.0300076	-0.0894015	0.451437	-0.339291	-0.042641	-0.0608524	0.0022662	-0.0050814	0.0486605	0.175858	-0.0937679	0.127849	-0.146541	-0.0010891	0.0143954	0.0614226	0.292373	-0.16592	0.175003	-0.188418	0.176962	-0.0294913	-0.32064	1	-0.696151	0.00806701	0.0270923	-0.154571	-0.055655	0.0460005	0.199045	-0.134223	-0.134315	-0.155709	-0.0587256	0.0693757	0.235646	-0.103315	0.0198801	0.0589639	0.0225984
Angle.RM_leg.th_ti	-0.017403	0.0349113	0.0121631	-0.141538	0.180273	0.0603955	0.0359348	-0.014065	-0.0103509	0.0973814	-0.327545	0.303384	0.116347	-0.0979379	0.0491897	0.056603	-0.0494869	-0.104515	0.0603759	-0.070646	0.0553957	0.0217021	-0.0271124	-0.0495864	-0.125305	0.11334	-0.0971095	0.0568535	0.0713519	0.0232185	0.186649	-0.696151	1	-0.0896216	-0.304401	0.114294	0.0545745	-0.0774083	-0.0949072	0.103887	0.0842781	0.0410288	-0.0373887	-0.0704917	-0.113624	0.121974	-0.0049425	-0.045524	-0.0045935
Angle.RM_leg.roll_tr	0.00344919	-0.111214	-0.013846	-0.0973811	-0.0848241	-0.129557	0.120332	0.107921	-0.0360127	-0.162427	0.0173736	-0.103824	-0.197448	0.139624	-0.0185809	0.0123305	-0.0375297	-0.196986	0.14968	-0.182225	0.0728731	-0.0132784	-0.134908	-0.0323174	-0.130516	0.0605823	0.0783408	0.103179	-0.0356077	-0.165134	-0.560428	0.00806701	-0.0896216	1	0.189277	0.106977	-0.137488	-0.197371	-0.294559	0.199058	0.286529	0.0276516	-0.0088238	0.0900742	-0.226769	0.0498957	0.060891	0.0446232	0.0391847
Angle.RM_leg.th_ta	-0.005629	-0.0324787	0.00520325	-0.0946082	-0.0017886	-0.0052384	0.178952	0.0155158	-0.145859	-0.0141159	-0.10295	-0.0541994	-0.105625	0.313578	-0.0494803	-0.0631943	-0.106449	-0.08378	0.0537481	-0.0333793	0.171425	0.0456566	0.105804	0.101045	-0.21442	0.0387094	0.126859	0.214008	-0.0311844	-0.171912	-0.128729	0.0270923	-0.304401	0.189277	1	0.0563824	-0.102507	-0.0619831	-0.0651045	0.0525365	0.0567226	0.260568	0.113529	0.0203289	-0.19616	-0.0230568	0.0245138	-0.0004697	0.00972209
Angle.RH_leg.yaw	0.0518844	0.157395	-0.12991	-0.0946539	-0.0183232	-0.161127	0.0378368	0.00941082	-0.0216067	0.119183	0.00190581	-0.0118226	-0.0267155	0.144904	-0.0412879	0.00517053	0.136916	0.0587367	-0.0090415	0.0259398	-0.0113268	-0.231279	0.0835484	0.0805289	-0.145455	-0.0165714	0.0640335	-0.0175089	0.213092	-0.0543038	-0.0584417	-0.154571	0.114294	0.106977	0.0563824	1	-0.125915	-0.345103	0.123253	-0.0011944	-0.112098	-0.0810283	0.125414	0.0428834	-0.0161726	-0.167184	0.0315198	0.0311579	0.0219849
Angle.RH_leg.pitch	0.0847859	0.111187	0.0264509	-0.0633947	0.0558645	0.0464743	0.0403196	0.0282037	0.142125	0.0497148	-0.0759911	0.0975232	0.0183511	-0.0428262	-0.0638509	0.144614	-0.0163674	0.0609846	-0.0120093	-0.0105449	0.00331609	-0.0028588	0.0423664	-0.0135432	0.00453878	0.0203384	-0.0807525	-0.0009136	0.0842756	0.401032	0.202451	-0.055655	0.0545745	-0.137488	-0.102507	-0.125915	1	0.519193	0.339884	-0.219497	-0.229968	0.220305	-0.0630025	-0.113567	0.0299088	0.122962	-0.019947	-0.0107107	-0.0080018
Angle.RH_leg.roll	0.0415649	0.0117795	0.00673387	0.135863	-0.0522945	0.0678022	-0.0489391	-0.0428114	-0.0477478	0.105909	0.025343	0.0452229	0.071306	-0.0851801	0.0445353	0.0330917	0.102022	0.0769642	-0.0930408	0.0780282	-0.0533501	0.0988886	0.10059	0.0701595	0.113841	-0.0183945	-0.0613966	-0.0764093	0.0296613	0.256279	0.359085	0.0460005	-0.0774083	-0.197371	-0.0619831	-0.345103	0.519193	1	0.447886	-0.443437	-0.259598	0.172175	-0.0097664	-0.0598679	0.167102	-0.0252745	-0.0178401	-0.0244471	-0.0144625
Angle.RH_leg.th_fe	0.0677946	0.174524	-0.0626219	0.171705	-0.110398	0.0335526	-0.113276	-0.113004	0.0880455	0.240855	0.145148	-0.04613	0.219595	-0.0762288	-0.0537315	-0.011602	0.113863	0.329068	-0.167802	0.237622	-0.160441	-0.0447162	0.23617	0.160569	0.149235	-0.063882	0.0191587	-0.199463	0.121165	0.20134	0.271724	0.199045	-0.0949072	-0.294559	-0.0651045	0.123253	0.339884	0.447886	1	-0.844581	-0.711102	0.268527	0.098686	-0.0394563	0.311749	-0.221557	-0.0408529	-0.0319302	-0.0279507
Angle.RH_leg.th_ti	0.0161446	-0.117595	0.0334944	-0.187313	0.135419	-0.067184	0.0741216	0.0944295	-0.0950195	-0.199884	-0.0802875	0.0269005	-0.186398	0.0653659	0.0114081	0.01961	-0.128408	-0.189101	0.12735	-0.171605	0.102789	-0.0112791	-0.161673	-0.121285	-0.125543	0.062349	0.0186868	0.16035	-0.12713	-0.121282	-0.215622	-0.134223	0.103887	0.199058	0.0525365	-0.0011944	-0.219497	-0.443437	-0.844581	1	0.543155	-0.419256	-0.122407	0.0349118	-0.226139	0.185213	0.0477956	0.0439814	0.0382216
Angle.RH_leg.roll_tr	-0.0794398	-0.134633	0.0624833	-0.0949301	0.0749628	-0.0084844	0.092347	0.133857	-0.031128	-0.215113	-0.12752	0.0720441	-0.207272	0.0595907	0.0422923	0.0598228	-0.0903261	-0.248401	0.148428	-0.260479	0.143918	0.0805039	-0.184051	-0.175031	-0.0854624	0.0626693	-0.0256635	0.158267	-0.112009	-0.079586	-0.258525	-0.134315	0.0842781	0.286529	0.0567226	-0.112098	-0.229968	-0.259598	-0.711102	0.543155	1	-0.231739	-0.145415	0.0144544	-0.273025	0.26026	0.0343378	0.0231318	0.0211664
Angle.RH_leg.th_ta	-0.094248	-0.0177732	0.0284261	-0.128389	0.0339614	0.0575738	0.226994	0.01632	-0.0318072	0.0107823	-0.152782	0.0782905	-0.0039543	0.177477	-0.0127387	0.0276359	-0.107692	-0.111199	0.0625936	-0.0915101	0.233468	0.144888	0.0428643	0.0687563	-0.185688	0.107925	-0.018749	0.21932	-0.001414	0.0306356	0.0501105	-0.155709	0.0410288	0.0276516	0.260568	-0.0810283	0.220305	0.172175	0.268527	-0.419256	-0.231739	1	0.0369794	-0.0654199	-0.168964	0.114706	-0.0042019	-0.0400985	-0.015565
forward_walking	0.0585274	0.156776	-0.165168	-0.0772325	-0.15707	-0.0615016	-0.0349993	-0.117993	0.0591332	0.137811	-0.0792457	-0.0224599	0.00573756	0.0363772	-0.126221	-0.0864076	0.016423	0.100327	-0.133369	0.140319	0.0181131	-0.0371466	0.193807	0.188916	-0.0743032	-0.185492	0.0872911	0.0287547	0.121583	0.0435633	0.0967781	-0.0587256	-0.0373887	-0.0088238	0.113529	0.125414	-0.0630025	-0.0097664	0.098686	-0.122407	-0.145415	0.0369794	1	-0.137869	-0.175994	-0.663443	-0.0892437	-0.0406005	-0.0685181
backward_walking	0.0355808	-0.0319364	-0.0433767	0.00200654	-0.0436504	-0.0899958	-0.0200432	0.00986614	-0.0676052	-0.0628095	0.0717843	-0.0723887	-0.0912024	0.0362736	-0.0195561	-0.0630356	-0.0440208	-0.0388417	0.0406123	-0.0166745	-0.0528058	-0.0383743	-0.0494302	0.0336218	-0.0014655	-0.0462019	0.090602	-0.0217284	0.00269948	-0.0888246	-0.0567727	0.0693757	-0.0704917	0.0900742	0.0203289	0.0428834	-0.113567	-0.0598679	-0.0394563	0.0349118	0.0144544	-0.0654199	-0.137869	1	-0.0411284	-0.155042	-0.0208556	-0.0094881	-0.0160122
pushing	0.0685386	0.118046	-0.0562157	0.268646	-0.119284	0.0434945	-0.301584	-0.1078	0.0897295	0.179072	0.198082	-0.0860471	0.182646	-0.19297	0.0268632	-0.0029694	0.166428	0.275042	-0.176974	0.265023	-0.169726	-0.0865038	0.119472	0.0602925	0.281191	-0.121939	-0.0182282	-0.330167	0.10338	0.112693	0.162726	0.235646	-0.113624	-0.226769	-0.19616	-0.0161726	0.0299088	0.167102	0.311749	-0.226139	-0.273025	-0.168964	-0.175994	-0.0411284	1	-0.197916	-0.0266228	-0.0121118	-0.02044
rest	-0.159004	-0.195589	0.303098	0.0009566	0.221128	0.250078	0.20541	0.173342	-0.0432452	-0.170403	-0.0692297	0.0946538	-0.0308001	0.0301174	0.118159	0.124797	-0.0775937	-0.196178	0.165245	-0.239981	0.120795	0.153769	-0.212442	-0.308212	-0.0108048	0.255903	-0.2742	0.162721	-0.142286	-0.0352122	-0.123034	-0.103315	0.121974	0.0498957	-0.0230568	-0.167184	0.122962	-0.0252745	-0.221557	0.185213	0.26026	0.114706	-0.663443	-0.155042	-0.197916	1	-0.10036	-0.0456578	-0.0770528
eye_grooming	0.107506	-0.052234	-0.315722	-0.138538	0.0169497	-0.458159	-0.0350998	-0.0108073	-0.0575751	-0.0727555	0.0320608	0.00186665	-0.0534996	0.0463621	-0.0125846	-0.0022693	0.0230154	-0.036497	0.0518663	-0.0463781	-0.0078616	-0.087722	-0.0663366	0.282948	-0.125945	0.0134848	0.438723	-0.0439986	-0.0455007	-0.0356941	-0.0605518	0.0198801	-0.0049425	0.060891	0.0245138	0.0315198	-0.019947	-0.0178401	-0.0408529	0.0477956	0.0343378	-0.0042019	-0.0892437	-0.0208556	-0.0266228	-0.10036	1	-0.0061417	-0.0103648
antennal_grooming	0.0564545	0.0022852	-0.0729227	-0.0484781	0.0192542	-0.157422	-0.0352358	0.0167633	-0.00673	-0.054625	0.0366086	-0.0181479	-0.0428392	0.00313676	-0.010883	-0.0023224	-0.0065153	-0.0194368	0.0247172	-0.0153893	-0.0146756	-0.0591147	-0.0158682	0.0678147	-0.0442001	0.0106505	0.163061	-0.0419568	-0.0221941	-0.0073183	-0.0706453	0.0589639	-0.045524	0.0446232	-0.0004697	0.0311579	-0.0107107	-0.0244471	-0.0319302	0.0439814	0.0231318	-0.0400985	-0.0406005	-0.0094881	-0.0121118	-0.0456578	-0.0061417	1	-0.0047154
foreleg_grooming	0.0978669	-0.0060306	0.0176407	-0.0140964	0.00525436	-0.076391	-0.0416578	0.00827631	-0.0321815	-0.046514	0.0128315	0.0007178	-0.0421139	0.0156481	-0.0090651	-0.0018312	-0.0063178	-0.0356162	0.0460919	-0.0295785	-0.024971	-0.0919341	-0.0164832	-0.0086988	-0.0150145	0.00892999	0.0925506	-0.0668864	-0.023953	-0.0381311	-0.0632814	0.0225984	-0.0045935	0.0391847	0.00972209	0.0219849	-0.0080018	-0.0144625	-0.0279507	0.0382216	0.0211664	-0.015565	-0.0685181	-0.0160122	-0.02044	-0.0770528	-0.0103648	-0.0047154	1
hindleg_grooming	-0.0113501	0.0158092	-0.0078815	-0.0238078	0.0392496	0.00431995	0.0180611	0.00491511	0.0115416	0.0636848	0.0527152	-0.0519894	0.0645893	0.0114752	0.0312803	0.0157798	0.0547857	0.0945233	-0.049079	0.0944912	-0.0121736	0.00814234	0.0475255	0.0477445	0.00672467	0.0173958	0.00220636	0.015618	0.00648684	0.0382679	0.0610904	0.0678976	-0.0449213	-0.0854472	-0.0090378	-0.0452093	0.0325912	0.0557377	0.111491	-0.0529335	-0.121837	-0.0112708	-0.0395035	-0.0092317	-0.0117845	-0.0444242	-0.0059758	-0.0027186	-0.004588
abdominal_grooming	-0.0237955	0.0148083	-0.0108962	-0.0215281	0.0197887	-0.0043398	0.0148091	0.0264384	0.0197796	0.0110296	0.0281205	-0.0248106	0.0151498	-0.0045313	0.0291307	0.0131328	-0.0205073	-0.0090986	-0.006294	0.0480159	-0.0026009	0.0022144	0.00261271	-0.0025067	-0.0225599	0.0228028	-0.0104105	0.0134814	-0.0256723	0.0318609	0.012326	0.016461	-0.024163	-0.0132356	-0.0081378	-0.0038608	0.0218644	-0.029628	-0.0092162	0.00462126	-0.0223116	-0.0044376	-0.0245745	-0.0057429	-0.007331	-0.0276356	-0.0037174	-0.0016912	-0.0028541
proboscis_extension	-0.0394793	0.0755437	0.0156827	-0.0950618	0.101384	0.0132386	0.102573	0.0639945	-0.020288	0.0147085	-0.0837115	0.084403	0.00800295	0.0453844	0.00870144	0.0439179	0.0233516	-0.028632	0.0532274	-0.0621611	0.0426226	0.0243611	0.0397098	-0.0250031	-0.0941601	0.134041	-0.0609467	0.0672085	-0.0729827	-0.0128467	0.0229636	-0.117381	0.0815456	-0.029104	0.0384805	-0.0046487	0.0717009	0.034589	-0.0268284	0.0376203	0.0624838	0.0776523	-0.20139	-0.0517594	-0.0731603	0.275478	-0.0047607	-0.0003471	-0.0129044
CO2_puff	-0.0395465	-0.0511406	-0.025129	0.00877242	-0.0026127	-0.007495	0.0183892	-0.0111349	-0.0622907	0.0156732	0.00278444	-0.0247615	-0.0565602	0.0298685	0.0135836	-0.0460783	-0.0246643	-0.0479254	0.0241978	-0.0022387	-0.0241444	0.0271924	-0.0450443	0.0209718	0.0051378	-0.0030252	0.0129595	0.0125279	-0.0038549	-0.0727598	0.0119031	0.00324575	-0.0172828	0.0652135	0.0259049	0.031331	-0.0985459	-0.0437068	-0.03834	0.0221052	-0.0011444	-0.0345924	-0.0593927	0.260704	-0.015916	-0.0630421	-0.0143007	-0.0044626	-0.0102201
[truncated: 4 more columns]
