# Supplementary material for: Ascending neurons convey behavioral state to integrative sensory and action selection brain regions
Source: Nat Neurosci. 2023 Mar 23;26(4):682–95. doi: 10.1038/s41593-023-01281-z (PMC10076225; doi:10.1038/s41593-023-01281-z)
Supplement: Source Data Extended Data Fig. 7 — Raw data points for Extended Data Fig. 7c,d. [file 41593_2023_1281_MOESM13_ESM.xlsx]

## Sheet: Extended Data Figure 7c
Traced neurons' innervation
	SS36131-ROI#0	SS36131-ROI#1	SS38592-ROI#0	SS38592-ROI#1	SS38592-ROI#2	SS38592-ROI#3	SS38592-ROI#4	SS38592-ROI#5	SS27485-ROI#0	SS27485-ROI#1	SS27485-ROI#2	SS27485-ROI#3	SS41822-ROI#0	SS41822-ROI#1	SS38624-ROI#0	SS38624-ROI#1	SS38624-ROI#2	SS38624-ROI#3	SS45605-ROI#0	SS43652-ROI#0	SS43652-ROI#1	SS43652-ROI#2	SS43652-ROI#3	SS43652-ROI#4	SS36112-ROI#0	SS36112-ROI#1	SS41806-ROI#0	SS41806-ROI#1	SS41806-ROI#2	SS41806-ROI#3	SS38631-ROI#0	SS38631-ROI#1	SS51029-ROI#0	SS51029-ROI#1	SS51029-ROI#2	SS51029-ROI#3	R85A11-ROI#0	R85A11-ROI#1	R85A11-ROI#2	R85A11-ROI#3	R85A11-ROI#4	R85A11-ROI#5	SS40489-ROI#0	SS40489-ROI#1	SS40489-ROI#2	SS40489-ROI#3	SS40489-ROI#4	SS31480-ROI#0	SS31480-ROI#1
GNG	0	0	0	0	0	0	0	0	0	0	0	0	0	0	0	0	0	0	0	0	0	0	0	0	0	0	0	0	0	0	222	222	6177	6177	6177	6177	0.5	0.5	0.5	0.5	0.5	0.5	0.5	0.5	0.5	0.5	0.5	2022	2022
AVLP	1390	1390	2375	2375	2375	2375	2375	2375	1845	1845	1845	1845	4069	4069	8110	8110	8110	8110	0.5	6421	6421	6421	6421	6421	3511	3511	1854	1854	1854	1854	1456	1456	1687	1687	1687	1687	0.5	0.5	0.5	0.5	0.5	0.5	0.5	0.5	0.5	0.5	0.5	4770	4770
Other	0	0	0	0	0	0	0	0	0	0	0	0	0	0	3548	3548	3548	3548	0	0	0	0	0	0	0	0	0	0	0	0	563	563	1557	1557	1557	1557	0.5	0.5	0.5	0.5	0.5	0.5	0	0	0	0	0	4515	4515
Visualy identified innervation
GNG	nan	nan	nan	nan	nan	nan	nan	nan	nan	nan	nan	nan	nan	nan	nan	nan	nan	nan	nan	nan	nan	nan	nan	nan	nan	nan	nan	nan	nan	nan	nan	nan	nan	nan	nan	nan	1	1	1	1	1	1	1	1	1	1	1	nan	nan
AVLP	nan	nan	nan	nan	nan	nan	nan	nan	nan	nan	nan	nan	nan	nan	nan	nan	nan	nan	1	nan	nan	nan	nan	nan	nan	nan	nan	nan	nan	nan	nan	nan	nan	nan	nan	nan	1	1	1	1	1	1	1	1	1	1	1	nan	nan
Other	nan	nan	nan	nan	nan	nan	nan	nan	nan	nan	nan	nan	nan	nan	nan	nan	nan	nan	nan	nan	nan	nan	nan	nan	nan	nan	nan	nan	nan	nan	nan	nan	nan	nan	nan	nan	1	1	1	1	1	1	nan	nan	nan	nan	nan	nan	nan
Not able to identify the innervation
GNG	nan	nan	nan	nan	nan	nan	nan	nan	nan	nan	nan	nan	nan	nan	nan	nan	nan	nan	nan	nan	nan	nan	nan	nan	nan	nan	nan	nan	nan	nan	nan	nan	nan	nan	nan	nan	nan	nan	nan	nan	nan	nan	nan	nan	nan	nan	nan	nan	nan
AVLP	nan	nan	nan	nan	nan	nan	nan	nan	nan	nan	nan	nan	nan	nan	nan	nan	nan	nan	nan	nan	nan	nan	nan	nan	nan	nan	nan	nan	nan	nan	nan	nan	nan	nan	nan	nan	nan	nan	nan	nan	nan	nan	nan	nan	nan	nan	nan	nan	nan
Other	nan	nan	nan	nan	nan	nan	nan	nan	nan	nan	nan	nan	nan	nan	nan	nan	nan	nan	nan	nan	nan	nan	nan	nan	nan	nan	nan	nan	nan	nan	nan	nan	nan	nan	nan	nan	nan	nan	nan	nan	nan	nan	nan	nan	nan	nan	nan	nan	nan
[truncated: 108 more columns]

## Sheet: Extended Data Figure 7d
Traced neurons' innervation
	SS36131-ROI#0	SS36131-ROI#1	SS38592-ROI#0	SS38592-ROI#1	SS38592-ROI#2	SS38592-ROI#3	SS38592-ROI#4	SS38592-ROI#5	SS27485-ROI#0	SS27485-ROI#1	SS27485-ROI#2	SS27485-ROI#3	SS41822-ROI#0	SS41822-ROI#1	SS38624-ROI#0	SS38624-ROI#1	SS38624-ROI#2	SS38624-ROI#3	SS45605-ROI#0	SS43652-ROI#0	SS43652-ROI#1	SS43652-ROI#2	SS43652-ROI#3	SS43652-ROI#4	SS36112-ROI#0	SS36112-ROI#1	SS41806-ROI#0	SS41806-ROI#1	SS41806-ROI#2	SS41806-ROI#3	SS38631-ROI#0	SS38631-ROI#1	SS51029-ROI#0	SS51029-ROI#1	SS51029-ROI#2	SS51029-ROI#3	R85A11-ROI#0	R85A11-ROI#1	R85A11-ROI#2	R85A11-ROI#3	R85A11-ROI#4	R85A11-ROI#5	SS40489-ROI#0	SS40489-ROI#1	SS40489-ROI#2	SS40489-ROI#3	SS40489-ROI#4	SS31480-ROI#0	SS31480-ROI#1
T1	37786	37786	74487	74487	74487	74487	74487	74487	46018	46018	46018	46018	81106	81106	55000	55000	55000	55000	0.5	60082	60082	60082	60082	60082	86383	86383	69222	69222	69222	69222	36933	36933	82325	82325	82325	82325	0	0	0	0	0	0	0.5	0.5	0.5	0.5	0.5	104929	104929
T2	79361	79361	49214	49214	49214	49214	49214	49214	86413	86413	86413	86413	210014	210014	128931	128931	128931	128931	0.5	83648	83648	83648	83648	83648	102155	102155	106308	106308	106308	106308	150807	150807	183930	183930	183930	183930	0	0	0	0	0	0	0.5	0.5	0.5	0.5	0.5	60907	60907
T3	61496	61496	6897	6897	6897	6897	6897	6897	34199	34199	34199	34199	164488	164488	15636	15636	15636	15636	0.5	51017	51017	51017	51017	51017	67850	67850	50748	50748	50748	50748	74662	74662	166154	166154	166154	166154	0	0	0	0	0	0	0.5	0.5	0.5	0.5	0.5	104033	104033
Visualy identified innervation
T1	nan	nan	nan	nan	nan	nan	nan	nan	nan	nan	nan	nan	nan	nan	nan	nan	nan	nan	1	nan	nan	nan	nan	nan	nan	nan	nan	nan	nan	nan	nan	nan	nan	nan	nan	nan	nan	nan	nan	nan	nan	nan	1	1	1	1	1	nan	nan
T2	nan	nan	nan	nan	nan	nan	nan	nan	nan	nan	nan	nan	nan	nan	nan	nan	nan	nan	1	nan	nan	nan	nan	nan	nan	nan	nan	nan	nan	nan	nan	nan	nan	nan	nan	nan	nan	nan	nan	nan	nan	nan	1	1	1	1	1	nan	nan
T3	nan	nan	nan	nan	nan	nan	nan	nan	nan	nan	nan	nan	nan	nan	nan	nan	nan	nan	1	nan	nan	nan	nan	nan	nan	nan	nan	nan	nan	nan	nan	nan	nan	nan	nan	nan	nan	nan	nan	nan	nan	nan	1	1	1	1	1	nan	nan
Not able to identify the innervation
T1	nan	nan	nan	nan	nan	nan	nan	nan	nan	nan	nan	nan	nan	nan	nan	nan	nan	nan	nan	nan	nan	nan	nan	nan	nan	nan	nan	nan	nan	nan	nan	nan	nan	nan	nan	nan	1	1	1	1	1	1	nan	nan	nan	nan	nan	nan	nan
T2	nan	nan	nan	nan	nan	nan	nan	nan	nan	nan	nan	nan	nan	nan	nan	nan	nan	nan	nan	nan	nan	nan	nan	nan	nan	nan	nan	nan	nan	nan	nan	nan	nan	nan	nan	nan	1	1	1	1	1	1	nan	nan	nan	nan	nan	nan	nan
T3	nan	nan	nan	nan	nan	nan	nan	nan	nan	nan	nan	nan	nan	nan	nan	nan	nan	nan	nan	nan	nan	nan	nan	nan	nan	nan	nan	nan	nan	nan	nan	nan	nan	nan	nan	nan	1	1	1	1	1	1	nan	nan	nan	nan	nan	nan	nan
[truncated: 108 more columns]
