# Supplementary material for: Ascending neurons convey behavioral state to integrative sensory and action selection brain regions
Source: Nat Neurosci. 2023 Mar 23;26(4):682–95. doi: 10.1038/s41593-023-01281-z (PMC10076225; doi:10.1038/s41593-023-01281-z)
Supplement: Source Data Extended Data Fig. 8 — Raw data points for Extended Data Fig. 8g,j,m. [file 41593_2023_1281_MOESM14_ESM.xlsx]

## Sheet: Extended Data Figure 8g
CO2 ROI 0	air ROI 0	CO2 ROI 1	air ROI 1
1.30269	2.57969	2.53304	2.5603
1.93492	2.51622	1.90544	1.13817
0.914904	2.04409	0.987732	2.39519
3.08896	3.25677	1.67461	2.50054
2.27822	1.30799	2.16095	0.754017
1.21196	0.225761	1.2823	2.13549
1.89333	1.4904	2.35054	2.38045
1.07124	2.35027	0.548841	1.96364
2.13887	4.54252	2.85989	2.12991
3.14946	2.31192	2.17762	1.55885
3.1962	2.48204	2.06079	2.81956
4.25574	3.31054	3.30083	4.67236
1.18199	1.91032	3.39981	3.26317
1.42924	1.88831	1.49855	1.87649
2.37193	2.05654	3.1985	1.63702
2.21446	4.60086	3.89339	1.64178
1.53586	3.18369	3.85442	2.37866
4.99885	2.77926	3.77929	2.90957
3.15436	3.30474	2.78908	2.66131
2.81217	3.61372	4.28828	1.40325
0.846335	2.41897	3.08594	3.06793
3.97041	3.45359	3.52139	2.8657
4.29427	4.13754	4.73429	1.52123
1.42269	3.00617	3.64748	2.8145
1.94156	5.9425	3.20833	5.11705
1.46057	1.67663	1.9086	2.20227
2.12738	2.99805	2.34645	2.57655
3.94013	3.45217	4.36665	2.58049
2.28959	2.11666	3.26789	3.33248
3.29778	3.44174	2.51843	2.63276
2.19906	3.12042	2.96958	1.42622
0.631718	2.57858	0.234455	2.28953
2.323	2.37434	1.81975	1.54104
4.50376	3.18788	1.99216	3.77851
3.36631	2.40278	2.53864	2.33111
0.561019	2.63226	1.08289	1.00733
2.78883	2.52804	3.73454	2.35485
2.0295	4.48451	0.96465	3.0231
1.04484	1.21237	1.9521	0.649427
1.39116	1.64903	0.624228	1.77085
0.691095	4.61271	1.65333	4.29256
3.42805	3.41779	1.20222	2.54786
2.57854	3.97628	2.35873	2.04591

## Sheet: Extended Data Figure 8j
CO2 ROI 0	air ROI 0	CO2 ROI 1	air ROI 1
0.642644	1.60621	0.744051	0.907372
1.2415	1.35497	0.95014	0.825904
0.807043	1.31727	0.269367	0.637875
0.863105	1.68613	0.699515	0.807563
1.01308	1.79698	0.497629	1.07007
0.741615	1.22826	0.59748	1.4325
1.15145	0.955922	0.85517	1.44522
0.896809	1.68635	0.750582	1.12746
1.26636	1.28202	0.794871	0.68946
0.992425	1.04768	0.268376	1.1773
0.473227	1.06357	0.0975448	0.945067
0.44335	1.25702	0.204301	0.593228
0.834521	1.70135	0.324454	1.21084
1.46501	1.76248	1.14694	0.649352
2.04943	1.08309	1.87405	0.949403
1.10159	2.78077	0.748634	0.908527
0.447359	1.44152	1.13742	0.978066
1.72146	0.579854	1.11141	1.1036
1.54138	2.24265	0.212211	1.21845
2.1657	2.16247	0.952439	1.62841
1.79149	1.90316	1.72822	0.833551
1.25666	1.60227	1.01331	1.29495
2.13519	1.81583	2.16655	1.09238
1.78496	2.16478	2.16852	1.41516
0.600502	4.04407	0.156958	3.08146
0.74987	2.06855	1.20977	1.34421
0.301226	1.74793	0.654687	1.9234
1.30989	1.22323	2.48138	1.33811
1.47429	1.5076	1.75043	1.45973
0.915962	1.10292	1.76836	0.759096
1.01949	2.47908	0.876314	1.44353
1.69736	1.94316	1.29788	1.91812
1.59474	1.48937	1.92447	1.37803
0.571042	1.61483	1.07889	1.39844
2.62635	2.24924	3.2603	1.63368
1.1551	1.1425	1.70185	0.804548
1.38824	1.26434	1.29859	0.788514
1.10848	1.17414	0.860647	1.33389
0.994396	0.197806	0.924487	-0.212565
0.0815774	0.740268	0.548557	0.696987
0.616673	1.48225	1.01797	1.10568
1.28146	1.63286	1.22927	1.46058
0.0410156	2.1371	0.410186	1.60803
0.67382	4.85635	0.411292	4.59527
0.586427	1.50215	-0.0384039	1.76873

## Sheet: Extended Data Figure 8m
CO2 ROI 0	air ROI 0	CO2 ROI 1	air ROI 1
0.410318	0.581695	0.732637	1.01626
0.684169	0.0848873	0.556109	0.486993
0.717085	0.0481749	1.43664	0.150999
0.537667	0.287187	0.907596	0.422474
0.798526	0.0973491	1.10046	-0.013709
1.03728	0.371095	0.227333	0.771705
-0.264447	1.54879	0.485963	1.5198
0.455407	0.908429	0.150934	1.87988
0.204543	2.44357	0.607895	2.92811
0.342751	0.562348	0.979408	0.41206
0.475939	1.24704	0.179751	1.92428
-0.0246409	0.417539	0.305379	-0.153363
0.302963	0.382799	0.622606	1.14229
0.178461	0.568312	0.42983	1.52406
1.71514	-0.0650975	2.15347	0.516204
0.419768	1.48909	0.084564	2.0144
0.8029	0.465882	1.13537	1.00496
0.697757	0.00580561	0.485373	0.482119
0.505561	-0.178095	0.345565	0.101089
2.32925	0.702475	2.97229	0.576766
2.42603	0.285889	2.19999	0.538896
1.40139	-0.159041	0.954915	0.404861
1.55062	1.11408	0.835079	0.961065
0.711445	1.7927	0.942669	3.26282
0.0967561	2.87431	0.851541	1.56342
1.3617	0.0136038	0.571499	1.6087
0.134413	1.59162	1.02452	1.76108
1.60653	0.766898	2.55746	2.9698
1.20067	1.40151	1.35541	2.28332
0.843924	0.965214	1.05483	0.54794
0.501089	0.901588	0.287142	0.706413
1.27878	0.748152	-0.0931882	2.17674
2.46416	0.842685	1.65821	0.854099
2.76904	0.0805741	2.17853	0.00981315
1.06928	1.34683	0.525344	0.932728
1.18	1.54433	0.706953	2.1871
0.442443	-0.142432	0.856717	1.04271
	~
