# Supplementary material for: Ascending neurons convey behavioral state to integrative sensory and action selection brain regions
Source: Nat Neurosci. 2023 Mar 23;26(4):682–95. doi: 10.1038/s41593-023-01281-z (PMC10076225; doi:10.1038/s41593-023-01281-z)
Supplement: Source Data Extended Data Fig. 9 — Raw data points for Extended Data Fig. 9a,b. [file 41593_2023_1281_MOESM15_ESM.xlsx]

## Sheet: Extended Data Figure 9a
bilateralization ratio	Corr. coef.	labels
0.962725	0.733985
0.821266	0.948239
0.337427	0.662542	SS25469 0 1
0.964261	0.871609	SS29579 0 3
0.964261	0.858758	SS29579 1 3
0.964261	0.819712	SS29579 0 2
0.964261	0.757731	SS29579 1 2
0.474322	0.815174	SS27485 0 2
0.646477	0.53523
0.903059	0.845017
0.545194	0.115166
0.81595	0.730078	SS31232 0 1
0.911711	0.197389
0.911711	0.372786
0.911711	0.393682
0.109685	0.540185
0.938707	0.391853	SS36112 0 1
0.947677	0.540272
0.646477	0.378718	SS34574 0 1
0.465711	0.363841
0.465711	0.331108
0.465711	0.468975
0.419126	0.361589
0.890269	0.794951
0.890269	0.745958
0.890269	0.853864
0.890269	0.824026
0.405867	0.274486
0.908561	0.862195
0.912851	0.584538
0.877126	0.847235
0.260471	0.30402
0.821266	0.947092	SS42740 0 1
0.248654	0.839821
0.850103	0.848706
0.850103	0.757544
0.850103	0.701535
0.850103	0.816916
0.908561	0.967164
0.141306	0.298462
0.0849645	0.231771
0.0849645	0.240272
0.0849645	0.282627
0.0849645	0.308433
0.0882391	0.633102	SS51021 0 1
0.384226	0.484676
0.384226	0.491039
0.172789	0.353795	SS51046 0 1

## Sheet: Extended Data Figure 9b
Gal4	Corr. coef.	bilateralization_ratio
SS25451 2 - 4	0.733985	0.962725
R70H06 0 - 1	0.948239	0.821266
SS25469 0 - 1	0.662542	0.337427
SS29579 0 - 3	0.871609	0.964261
SS29579 1 - 3	0.858758	0.964261
SS29579 0 - 2	0.819712	0.964261
SS29579 1 - 2	0.757731	0.964261
SS27485 0 - 2	0.815174	0.474322
SS29893 2 - 3	0.53523	0.646477
SS30303 0 - 1	0.845017	0.903059
SS31456 0 - 1	0.115166	0.545194
SS31232 0 - 1	0.730078	0.81595
SS29633 0 - 1	0.197389	0.911711
SS29633 0 - 2	0.372786	0.911711
SS29633 1 - 2	0.393682	0.911711
SS31480 0 - 2	0.540185	0.109685
SS36112 0 - 1	0.391853	0.938707
SS36131 0 - 1	0.540272	0.947677
SS34574 0 - 1	0.378718	0.646477
SS38592 0 - 5	0.363841	0.465711
SS38592 1 - 5	0.331108	0.465711
SS38592 2 - 5	0.468975	0.465711
SS38631 0 - 1	0.361589	0.419126
SS38624 0 - 2	0.794951	0.890269
SS38624 0 - 3	0.745958	0.890269
SS38624 1 - 2	0.853864	0.890269
SS38624 1 - 3	0.824026	0.890269
SS40134 0 - 1	0.274486	0.405867
SS41605 0 - 1	0.862195	0.908561
SS41822 0 - 1	0.584538	0.912851
SS41806 0 - 1	0.847235	0.877126
SS41815 0 - 1	0.30402	0.260471
SS42740 0 - 1	0.947092	0.821266
SS42749 0 - 1	0.839821	0.248654
SS43652 0 - 3	0.848706	0.850103
SS43652 0 - 4	0.757544	0.850103
SS43652 2 - 3	0.701535	0.850103
SS43652 2 - 4	0.816916	0.850103
SS44270 0 - 1	0.967164	0.908561
SS51017 0 - 1	0.298462	0.141306
SS51029 0 - 2	0.231771	0.0849645
SS51029 0 - 3	0.240272	0.0849645
SS51029 1 - 2	0.282627	0.0849645
SS51029 1 - 3	0.308433	0.0849645
SS51021 0 - 1	0.633102	0.0882391
SS49172 0 - 1	0.484676	0.384226
SS49172 0 - 2	0.491039	0.384226
SS51046 0 - 1	0.353795	0.172789
