# Supplementary material for: Ascending neurons convey behavioral state to integrative sensory and action selection brain regions
Source: Nat Neurosci. 2023 Mar 23;26(4):682–95. doi: 10.1038/s41593-023-01281-z (PMC10076225; doi:10.1038/s41593-023-01281-z)
Supplement: Source Data Extended Data Fig. 10 — Raw data points for Extended Data Fig. 10a–d. [file 41593_2023_1281_MOESM16_ESM.xlsx]

## Sheet: Extended Data Figure 10a
ROI 0 Off-ball rest	ROI 0 Off-ball move	ROI 1 Off-ball rest	ROI 1 Off-ball move
3.29237	55.1324	19.0231	50.9235
-1.42836	43.972	3.96919	55.5677
2.08731	78.337	3.75857	43.4874
-0.0691772	20.3744	3.87636	19.5606
2.72677	58.5551	3.92436	36.7762
3.59941	37.788	5.51398	44.7866
16.1162	70.4551	11.1989	39.2779
8.89415	75.5515	9.36432	52.213
3.30454	48.1318	4.71381	25.067
5.57771	31.0938	4.39578	22.4367
13.9115	52.6642	7.5083	23.9453
9.66856	21.3565	0.775239	20.2304
7.39262	24.6528	9.84097	11.8268
3.62318	67.6957	4.94757	30.9856
8.86095	37.1204	15.4639	50.6333
11.4952	9.98353	11.3863	7.52859
9.55643	43.8418	4.52995	30.7855
33.3827	51.5789	17.2857	37.3117
2.51338	65.4638	2.55414	33.2332
2.83027	71.5684	6.34663	45.1322
1.33298	4.19576	7.61892	5.01389
16.3646	42.8676	4.17441	34.3476
14.9967	79.9867	14.9453	26.4866
26.362	101.715	16.6793	68.1715
5.44597	9.83165	9.32867	21.3251
33.302	4.54677	3.60647	8.55522
12.7461	25.422	22.9513	28.3786
28.2816	11.8705	18.8361	26.9021
5.6042	15.8968	2.99254	15.2981
2.78189	84.57	4.19159	60.2274
26.8155	87.4289	29.9026	66.3922
30.9908	100.808	10.6789	84.5915
19.4769	51.2374	9.8959	55.2076
13.5409	17.3983	15.6915	15.9408
3.38471	13.1479	2.08901	10.4949
2.43116	97.584	2.24703	94.9122
5.03751	51.7783	3.43064	44.7208
8.71551	77.7878	8.7274	76.7701
137.211	61.1552	19.2011	42.2489
42.539	100.544	7.40667	26.6283
17.987	141.475	11.8681	16.5536
33.5129	61.1682	8.49102	33.752
9.69329	52.1807	6.47059	33.7119
4.5535	43.6005	5.53029	14.2847
67.4693	45.9824	29.2456	17.4478
11.3629	40.6024	2.53271	30.6216
26.3779	69.8565	11.8936	47.1599
48.9026	79.3232	20.9899	37.6496
-2.51168	80.4936	0.370209	18.8718
17.9093	40.4173	7.79594	17.81
15.1097	41.7254	6.20654	19.0081
8.31743	40.17	4.24259	20.4832
42.6024	49.7157	12.315	8.33151
7.28537	55.5989	4.24964	16.5948
11.838	35.0885	21.8203	13.5193

## Sheet: Extended Data Figure 10b
ROI 0 On-ball rest	ROI 0 On-ball move	ROI 1 On-ball rest	ROI 1 On-ball move
4.11463	3.43665	4.53226	1.80735
5.15425	8.43774	2.44563	11.638
3.64097	3.70375	3.01399	-0.163478
5.75833	10.9925	4.16418	8.95758
0.600247	6.01854	1.89204	-2.46347
2.17454	9.29348	5.7846	11.9515
3.84247	2.4703	3.59603	4.14335
4.27755	10.2454	4.08913	6.95001
5.27537	12.6381	1.85384	5.78309
3.41419	5.93544	2.17609	2.17029
5.34134	12.1815	4.60166	6.66187
6.95333	-5.62514	1.17017	-2.21198
6.45335	10.2559	1.89028	3.07872
3.35783	10.2515	3.91432	8.26601
-0.967495	14.3499	3.02025	4.94585
3.9276	10.4272	0.9432	7.42115
3.09412	9.49313	2.0903	9.77022
8.48248	10.3714	0.544822	6.26843
5.18607	15.2603	3.49899	5.57602
4.23715	10.3531	3.07462	4.75389
5.75012	3.46685	4.00196	10.3858
2.03184	13.7635	5.75144	4.21774
4.66387	-0.367621	2.12453	-0.589063
13.0469	9.71504	7.79021	3.70027
11.8224	11.1583	6.46127	1.7937
6.66635	19.4143	3.80974	3.87709
4.67266	12.5588	4.25444	1.34775
4.08124	7.32139	4.57093	6.61252
2.5967	13.6755	6.97731	9.20062
-0.019794	20.7748	5.53049	9.33171
1.62057	19.0457	1.68636	11.2312
2.07999	22.7536	5.30265	4.98588
4.43848	18.7112	11.5364	8.37662
1.2707	27.322	4.81575	7.6837
7.1617	10.0876	2.28038	3.92673
1.46933	13.26	3.67073	5.62321
6.0191	0.240137	-0.377951	9.03934
6.81815	0.704578	4.25796	4.7933
-0.608917	1.40355	-0.809145	5.24559
4.88054	13.0071	7.23935	6.076
2.14566	8.65446	4.31814	9.41643
3.9578	15.4006	4.26236	11.5795
8.67813	17.3916	4.24105	10.3715
2.89347	11.3737	3.2269	10.085
6.10045	14.82	5.19603	8.54829
6.85169	15.6915	5.94373	8.62402
8.32971	9.6044	1.1753	6.85029
-1.72021	10.5002	3.00299	3.12664
-3.65481	10.4883	-0.353869	7.41203
7.26672	11.485	5.03537	6.46405
1.40347	8.32865	4.18828	7.40574
1.69742	11.6856	5.47483	6.09792
5.75955	10.8921	9.38664	3.73659
2.76078	5.3268	3.58449	8.46974
5.77736	-0.0872172	7.80149	-0.663771
0.806707	5.44633	4.12806	8.43512
10.5151	6.46962	-0.610024	-2.55346
2.10666	14.6427	2.51747	11.9734
3.44692	10.6124	4.66529	7.59493
5.58339	4.15554	1.26751	-1.72735
-2.35364	9.27156	5.64269	12.6932
-1.50836	10.6076	5.97552	11
2.47004	12.9568	4.91294	7.20901
5.19298	12.0542	7.92134	7.04527
4.31703	7.29594	2.66687	4.34776
10.833	8.51104	7.04449	15.0144
2.28601	1.59075	0.734084	8.50944
5.22242	6.26855	5.57436	7.50687
1.20261	11.6945	2.41084	11.2437
3.76219	10.0206	5.36355	8.09125
2.14253	13.5611	10.9704	17.061
13.5437	16.0099	14.7026	12.8782
9.79863	15.9484	10.0221	16.9234
22.7527	9.63748	8.72783	7.68403
6.31584	7.2112	8.65214	8.37573
3.22474	4.62423	2.31484	12.4607
-2.69244	9.13449	-3.62774	28.2901
2.51792	28.2247	16.0136	25.5597
-0.671365	24.4519	5.35591	22.6245
7.44753	22.0877	8.83979	16.2031

## Sheet: Extended Data Figure 10c
ROI 0 Off-ball rest	ROI 1 Off-ball move	ROI 1 Off-ball rest	ROI 0 Off-ball move
1.82822	39.9397	1.78136	28.9554
2.43162	40.4945	5.59537	25.8823
1.54704	38.9437	2.75922	36.8944
1.50776	41.4869	2.5381	30.9174
1.41366	40.0897	3.70969	32.1964
3.47197	37.457	7.56141	30.5708
0.47641	29.789	7.28881	29.6283
0.888309	41.522	3.18901	31.0689
1.45954	39.1467	2.80708	30.2015
0.947826	37.9407	5.89989	31.3135
0.241866	30.8208	5.09946	22.8009
7.02678	28.9413	3.88359	23.6965
-0.402332	31.4415	2.00459	26.664
0.269207	33.9685	2.67585	24.1626
2.16716	30.6825	5.74033	26.156
0.759513	24.5301	7.90918	24.4775
0.0301409	28.5028	2.61291	27.0084
4.89332	37.9195	7.18794	30.0135
0.839433	32.4641	1.8015	24.2976
2.03973	38.782	3.13188	27.3324
2.12491	32.3367	5.55029	26.2031
1.27589	41.2585	2.53427	30.2474
4.78499	35.6305	5.6335	27.4711
2.22948	39.2794	3.2704	31.8039
1.15619	38.7547	-0.240594	29.8976
3.71726	29.581	4.41213	28.9996
-0.294552	36.8125	1.92536	28.8341
1.32797	22.8957	1.14089	28.5164
3.99711	22.5572	0.840571	31.4738
5.05273	21.2365	3.00801	28.6625
4.78498	22.6839	3.39934	38.7231
2.64427	25.845	1.85876	30.3092
4.53604	17.2709	0.204329	33.3744
2.93391	21.6122	3.29692	36.8199
2.27097	22.4035	1.77214	39.7775
1.81291	21.837	2.15399	38.9006
0.538381	26.2264	-0.0269532	32.1453
0.561947	25.1153	3.02035	32.6229
2.23258	22.7217	1.70242	35.324
2.32587	24.3733	2.57087	34.0853
4.49908	28.9041	7.35601	38.387
4.93139	26.7081	7.10093	37.7844
13.8088	27.3246	10.1983	33.1239
0.802177	33.5043	2.86556	33.3401
2.62468	32.0895	18.556	35.2081
2.14233	30.0361	4.91883	34.4949
4.76307	32.9895	8.63575	37.5755
2.14523	27.776	1.93534	34.2468
0.93076	1.33219	1.46867	6.6073
1.88972	31.354	3.29668	35.1522
2.80126	24.4048	4.22532	32.3438
1.71856	16.3724	0.550999	24.9253
3.81583	22.2919	2.31452	22.8303
-0.00525332	22.3084	-0.187297	25.0615
4.26105	26.218	6.02353	25.668
-0.740919	26.5577	3.11805	28.181
27.0959	32.4313	30.7263	22.9173
5.55243	21.8847	8.14127	31.1025
7.90108	25.3875	28.654	27.2713
0.787651	30.8037	1.79767	31.6416
0.968097	26.5752	3.11779	31.4059
15.8132	23.9455	19.8048	26.7822
0.93052	25.8878	1.49483	29.6087
1.59846	24.8688	3.00864	28.5699
7.30368	28.1039	19.235	32.5946
1.02104	23.1704	0.0884536	21.8324
13.0215	26.314	11.9668	27.5738
1.8961	32.8261	1.43642	27.8902
1.78322	27.266	2.46437	29.1579
1.25679	28.0794	2.53146	24.1612
1.79965	28.8778	6.37893	26.5425
2.98556	32.31	4.03347	28.7211
2.80481	32.5965	5.39645	34.9419
20.2875	32.4958	29.3636	29.0245
11.2798	24.0938	22.7277	23.262
2.23221	25.4611	4.20389	25.1463

## Sheet: Extended Data Figure 10d
ROI 0 On-ball rest	ROI 0 On-ball move	ROI 1 On-ball rest	ROI 1 On-ball move
-2.18971	12.8228	7.53276	16.018
5.24739	16.061	5.82462	17.1242
1.33734	7.41744	9.25458	-5.19581
-4.01208	10.3925	0.592376	12.0198
0.593685	13.3739	11.3676	13.8646
1.91625	13.6193	20.6937	10.4766
-3.92427	8.43563	9.12892	9.47335
4.0765	2.50885	4.39968	8.33813
8.70409	18.99	5.22167	3.3822
3.81236	6.46865	6.61837	9.4664
6.92527	7.67481	8.86874	0.39285
3.16882	2.20556	3.15214	5.73486
2.53349	9.23463	3.54587	4.20594
3.91097	15.2715	16.4449	11.6731
7.54282	11.3778	13.0915	13.8901
2.9029	6.96349	10.1456	8.97266
6.56316	6.08734	8.55527	3.46465
3.934	10.0316	6.46781	5.87694
1.89744	14.386	11.5695	13.2029
1.24147	5.96133	6.85173	5.55307
5.0317	8.9821	8.6533	6.57013
0.574535	11.866	1.48719	7.55004
3.4649	9.9676	0.503261	4.43491
2.57537	2.12214	2.30878	3.50183
7.89036	1.04663	4.85419	-3.58037
19.9126	4.45455	15.2817	4.43172
-1.00567	7.92034	-0.456957	9.30257
1.3161	11.4798	0.927667	6.79311
5.85297	4.51638	-0.890828	6.13571
-0.966209	9.17849	4.90014	8.26838
3.07555	12.6236	6.35378	9.76639
4.83938	14.7633	3.2903	14.2321
-0.875701	14.4234	1.73092	14.9719
-0.45533	14.0255	2.89369	11.0289
2.03497	8.78284	5.89806	10.1524
8.95845	8.71087	12.1924	4.32416
8.61031	10.3527	15.7823	7.47629
-1.01026	18.5005	4.2311	11.859
